# Supplementary material for: An affinity-enhanced, broadly neutralizing heavy chain–only antibody protects against SARS-CoV-2 infection in animal models
Source: Sci Transl Med. 2021 Nov 24;13(621):eabi7826. doi: 10.1126/scitranslmed.abi7826 (PMC9924070; doi:10.1126/scitranslmed.abi7826)
Supplement: Supplementary file 2 — Data files S1 and S2 [file scitranslmed.abi7826_data_files_s1_and_s2.zip]

Archive with 2 entries (2 files):
- scitranslmed.abi7826_data_file_s1.xlsx
- scitranslmed.abi7826_data_file_s2.xlsx
