# Supplementary material for: An affinity-enhanced, broadly neutralizing heavy chain–only antibody protects against SARS-CoV-2 infection in animal models
Source: Sci Transl Med. 2021 Nov 24;13(621):eabi7826. doi: 10.1126/scitranslmed.abi7826 (PMC9924070; doi:10.1126/scitranslmed.abi7826)
Supplement: Supplementary file 2 — Data files S1 and S2 [file scitranslmed.abi7826_data_files_s1_and_s2.zip › scitranslmed.abi7826_data_file_s1.xlsx]

## Sheet: Fig1A
		Relative body weight at indicated days post infection (data pooled from 2 experiments)
	d.p.i.		WT-VHH/12GS-WT-Fc													M2e-VHH-1Fc
	0		100	100	100	100	100	100	100	100	100	100	100	100		100	100	100	100	100	100
	1		98	105	101	100	100	103	99	101	99	99	99	101		99	103	100	102	102	99
	2		98	102	96	98	101	103	99	101	99	100	100	102		101	101	98	101	102	97
	3		98	101	96	98	100	102	100	101	98	99	99	100		100	99	97	100	100	95
	4		102	102	100	103	102	105	98	102	98	100	99	104		101	100	100	101	103	98
	5		98	102	100	100	103	108	98	102	100	102	100	105		94	92	93	99	96	91
	6		99	101	97	101	101	105	100	104	97	100	102	101		85	84	87	89	87	83
	7		100	100	100	97	101	105	99	101	87	100	98	91		78	77	79	82	79	76
	8		99	100	99	99	101	106	100	101	92	100	98	92		75			76
	9		96	99	95	101	101	107	100	101	96	100	98	98		78			77
	10		95	99	98	99	100	106								85			82
	11		99	100	98	101	102	107								92			89
	12		99	99	96	99	103	107								97			95
	13		99	99	97	101	102	109								99			99
	14		97	98	99	103	101	110								102			102

## Sheet: Fig1B
	lethal events
	days post infection	14	14	14	14	14	14	14	14	14	14	14	14	7	8	8	8	14	14
	WT-VHH/12GS-WT-Fc	0	0	0	0	0	0	0	0	0	0	0	0
	M2e-VHH-Fc													1	1	1	1	0	0
	fraction surviving mice (of total)
	days post infection	0	1	2	3	4	5	6	7	8	9	10	11	12	13	14
	WT-VHH/12GS-WT-Fc	12 (12)	12 (12)	12 (12)	12 (12)	12 (12)	12 (12)	12 (12)	12 (12)	12 (12)	12 (12)	12 (12)	12 (12)	12 (12)	12 (12)	12 (12)
	M2e-VHH-Fc	6(6)	6(6)	6(6)	6(6)	6(6)	6(6)	6(6)	6(6)	5(6)	2(6)	2(6)	2(6)	2(6)	2(6)	2(6)

## Sheet: Fig1C
	PFU/ml (log10)
		WT-VHH/12GS-WT-Fc	M2e-VHH-Fc
		2.2	6.9
		4.53	6.43
		5.34	4.95
		5.2	6.84
		4.49

## Sheet: Fig1D
			Relative body weight at indicated days post infection
		d.p.i.		WT-VHH/12GS-WT-Fc									M2e-VHH-1Fc
		0		100	100	100	100	100	100	100	100		100	100	100	100	100	100	100
		1		102	102	100	102	99	98	100	98		101	102	98	97	99	100	99
		2		101	100	101	102	99	97	99	98		102	100	98	98	102	102	102
		3		101	98	100	99	98	98	98	97		100	100	97	97	98	100	100
		4		102	100	99	101	98	98	98	99		100	101	98	98	99	102	99
		5		101	100	100	102	98	98	99	100		93	103	95	87	88	101	93
		6		101	103	101	104	97	99	101	99		86	99	86	81	82	89	86
		7		102	100	106	105	100	99	99	97		79	86	79		79	83	81
		8		100	97	104	102	98	98	101	97			86	77			81	75
		9		100	99	106	102	97	99	102	99			85	81			88
		10		100	99	101	104	98	99	101	100			89	86			93
		11		100	101	101	105	101	99	106	101			95	93			96
		12		100	102	104	107	102	100	104	99			97	98			97
		13		101	103	104	104	100	101	105	99			97	99			98
		14		102	103	107	104	101	101	106	101			97	100			100
		d.p.i.	VHH72-Fc								VHH23-Fc
		0
		1
		2
		3
		4
		5
		6
		7
		8
		9
		10
		11
		12
		13
		14

## Sheet: Fig1E
		lethal events
		days post infection	14	14	14	14	14	14	14	14	6	8	8	9	14	14	14
		WT-VHH/12GS-WT-Fc	0	0	0	0	0	0	0	0
		M2e-VHH-Fc									1	1	1	1	0	0	0
		fraction surviving mice (of total)
		days post infection	0	1	2	3	4	5	6	7	8	9	10	11	12	13	14
		WT-VHH/12GS-WT-Fc	8 (8)	8 (8)	8 (8)	8 (8)	8 (8)	8 (8)	8 (8)	8 (8)	8 (8)	8 (8)	8 (8)	8 (8)	8 (8)	8 (8)	8 (8)
		M2e-VHH-Fc	7(7)	7(7)	7(7)	7(7)	7(7)	7(7)	6(7)	6(7)	4(7)	3(7)	3(7)	3(7)	3(7)	3(7)	3(7)

## Sheet: Fig1F
	PFU/ml (log10)
		WT-VHH/12GS-WT-Fc	M2e-VHH-Fc
		3.88	6.53
		5.7	6.4
		4.4	6.6
		5.3	6.63
		6.43	6.6
		3.14	6.32
		5.67	6.69

## Sheet: Fig2B
Analyte	Immobilized	Association (s)	KD (M)	KD SD	KD SEM	kon(1/Ms)	kon SD	kon SEM	kdis(1/s)	kdis SD	kdis SEM	n
VHH72-h1	RBD-mono-hFc	120	6.2875e-08	1.12925e-08	7.985e-09	1441500	521138	368500	0.08768	0.016518	0.01168	2
VHH72-h1-S56A	RBD-mono-hFc	120	8.2525e-09	1.27633e-09	9.025e-10	2794500	41719.3	29500	0.023085	0.0039103	0.002765	2
VHH72-h1_RBD-mono-hFc					VHH72-h1-S56A_RBD-mono-hFc
Dataset	Time (s)	Response (nm)	Type		Dataset	Time (s)	Response (nm)	Type
0_Sensor 1	0	0	Data		2_Sensor 2	0	0.00992616	Data
0_Sensor 1	0.2	0.000535243	Data		2_Sensor 2	0.2	0.0144178	Data
0_Sensor 1	0.4	0.00112433	Data		2_Sensor 2	0.4	0.0182614	Data
0_Sensor 1	0.6	0.0026365	Data		2_Sensor 2	0.6	0.02299	Data
0_Sensor 1	0.8	0.0049152	Data		2_Sensor 2	0.8	0.0284134	Data
0_Sensor 1	1	0.00746842	Data		2_Sensor 2	1	0.0338971	Data
0_Sensor 1	1.2	0.00902697	Data		2_Sensor 2	1.2	0.0396204	Data
0_Sensor 1	1.4	0.0111182	Data		2_Sensor 2	1.4	0.0447351	Data
0_Sensor 1	1.6	0.0127929	Data		2_Sensor 2	1.6	0.0494418	Data
0_Sensor 1	1.8	0.0147075	Data		2_Sensor 2	1.8	0.0532253	Data
0_Sensor 1	2	0.0162425	Data		2_Sensor 2	2	0.0563184	Data
0_Sensor 1	2.2	0.0184138	Data		2_Sensor 2	2.2	0.0582903	Data
0_Sensor 1	2.4	0.0206726	Data		2_Sensor 2	2.4	0.0610508	Data
0_Sensor 1	2.6	0.021982	Data		2_Sensor 2	2.6	0.0631911	Data
0_Sensor 1	2.8	0.0241957	Data		2_Sensor 2	2.8	0.0650973	Data
0_Sensor 1	3	0.026665	Data		2_Sensor 2	3	0.0674529	Data
0_Sensor 1	3.2	0.0287438	Data		2_Sensor 2	3.2	0.0696143	Data
0_Sensor 1	3.4	0.0310154	Data		2_Sensor 2	3.4	0.072487	Data
0_Sensor 1	3.6	0.0319724	Data		2_Sensor 2	3.6	0.0735867	Data
0_Sensor 1	3.8	0.0329069	Data		2_Sensor 2	3.8	0.0757495	Data
0_Sensor 1	4	0.0344106	Data		2_Sensor 2	4	0.0771148	Data
0_Sensor 1	4.2	0.0349198	Data		2_Sensor 2	4.2	0.0787368	Data
0_Sensor 1	4.4	0.0369395	Data		2_Sensor 2	4.4	0.0800799	Data
0_Sensor 1	4.6	0.0389392	Data		2_Sensor 2	4.6	0.0818057	Data
0_Sensor 1	4.8	0.0404252	Data		2_Sensor 2	4.8	0.0833022	Data
0_Sensor 1	5	0.0413288	Data		2_Sensor 2	5	0.0841593	Data
0_Sensor 1	5.2	0.0412503	Data		2_Sensor 2	5.2	0.0856491	Data
0_Sensor 1	5.4	0.0418417	Data		2_Sensor 2	5.4	0.0865382	Data
0_Sensor 1	5.6	0.0417779	Data		2_Sensor 2	5.6	0.0868168	Data
0_Sensor 1	5.8	0.0425289	Data		2_Sensor 2	5.8	0.0867787	Data
0_Sensor 1	6	0.0426215	Data		2_Sensor 2	6	0.0872436	Data
0_Sensor 1	6.2	0.0438337	Data		2_Sensor 2	6.2	0.0872052	Data
0_Sensor 1	6.4	0.0440567	Data		2_Sensor 2	6.4	0.0867284	Data
0_Sensor 1	6.6	0.0444519	Data		2_Sensor 2	6.6	0.0868278	Data
0_Sensor 1	6.8	0.0452281	Data		2_Sensor 2	6.8	0.0873367	Data
0_Sensor 1	7	0.0456668	Data		2_Sensor 2	7	0.0875338	Data
0_Sensor 1	7.2	0.0463213	Data		2_Sensor 2	7.2	0.0877977	Data
0_Sensor 1	7.4	0.0471435	Data		2_Sensor 2	7.4	0.0873947	Data
0_Sensor 1	7.6	0.0470262	Data		2_Sensor 2	7.6	0.0872044	Data
0_Sensor 1	7.8	0.0471657	Data		2_Sensor 2	7.8	0.0883037	Data
0_Sensor 1	8	0.047773	Data		2_Sensor 2	8	0.0883879	Data
0_Sensor 1	8.2	0.0487695	Data		2_Sensor 2	8.2	0.0886822	Data
0_Sensor 1	8.4	0.0499353	Data		2_Sensor 2	8.4	0.0889887	Data
0_Sensor 1	8.6	0.0497975	Data		2_Sensor 2	8.6	0.0889856	Data
0_Sensor 1	8.8	0.0496528	Data		2_Sensor 2	8.8	0.0895638	Data
0_Sensor 1	9	0.0497755	Data		2_Sensor 2	9	0.0907707	Data
0_Sensor 1	9.2	0.0495226	Data		2_Sensor 2	9.2	0.0919842	Data
0_Sensor 1	9.4	0.0495797	Data		2_Sensor 2	9.4	0.0927352	Data
0_Sensor 1	9.6	0.0494174	Data		2_Sensor 2	9.6	0.0928335	Data
0_Sensor 1	9.8	0.0495798	Data		2_Sensor 2	9.8	0.0935883	Data
0_Sensor 1	10	0.0495011	Data		2_Sensor 2	10	0.0942617	Data
0_Sensor 1	10.2	0.0501726	Data		2_Sensor 2	10.2	0.0941702	Data
0_Sensor 1	10.4	0.0494404	Data		2_Sensor 2	10.4	0.0948988	Data
0_Sensor 1	10.6	0.0496551	Data		2_Sensor 2	10.6	0.0959	Data
0_Sensor 1	10.8	0.0495708	Data		2_Sensor 2	10.8	0.096485	Data
0_Sensor 1	11	0.0498724	Data		2_Sensor 2	11	0.0961304	Data
0_Sensor 1	11.2	0.0504461	Data		2_Sensor 2	11.2	0.0963567	Data
0_Sensor 1	11.4	0.0505452	Data		2_Sensor 2	11.4	0.0964499	Data
0_Sensor 1	11.6	0.0510681	Data		2_Sensor 2	11.6	0.0964859	Data
0_Sensor 1	11.8	0.0512194	Data		2_Sensor 2	11.8	0.0956485	Data
0_Sensor 1	12	0.052465	Data		2_Sensor 2	12	0.0952211	Data
0_Sensor 1	12.2	0.0538655	Data		2_Sensor 2	12.2	0.0944966	Data
0_Sensor 1	12.4	0.0535608	Data		2_Sensor 2	12.4	0.0943749	Data
0_Sensor 1	12.6	0.0536618	Data		2_Sensor 2	12.6	0.0940133	Data
0_Sensor 1	12.8	0.0537213	Data		2_Sensor 2	12.8	0.0942666	Data
0_Sensor 1	13	0.0537169	Data		2_Sensor 2	13	0.0948044	Data
0_Sensor 1	13.2	0.0530263	Data		2_Sensor 2	13.2	0.0943703	Data
0_Sensor 1	13.4	0.0530152	Data		2_Sensor 2	13.4	0.0946416	Data
0_Sensor 1	13.6	0.0529678	Data		2_Sensor 2	13.6	0.0946095	Data
0_Sensor 1	13.8	0.0532643	Data		2_Sensor 2	13.8	0.0947265	Data
0_Sensor 1	14	0.053118	Data		2_Sensor 2	14	0.0947762	Data
0_Sensor 1	14.2	0.0529625	Data		2_Sensor 2	14.2	0.095486	Data
0_Sensor 1	14.4	0.0522797	Data		2_Sensor 2	14.4	0.0959912	Data
0_Sensor 1	14.6	0.0527023	Data		2_Sensor 2	14.6	0.0967127	Data
0_Sensor 1	14.8	0.0528244	Data		2_Sensor 2	14.8	0.0966614	Data
0_Sensor 1	15	0.0535869	Data		2_Sensor 2	15	0.0966903	Data
0_Sensor 1	15.2	0.0532643	Data		2_Sensor 2	15.2	0.0969628	Data
0_Sensor 1	15.4	0.0528505	Data		2_Sensor 2	15.4	0.0968762	Data
0_Sensor 1	15.6	0.0534447	Data		2_Sensor 2	15.6	0.0966284	Data
0_Sensor 1	15.8	0.0530485	Data		2_Sensor 2	15.8	0.0966786	Data
0_Sensor 1	16	0.052979	Data		2_Sensor 2	16	0.0969847	Data
0_Sensor 1	16.2	0.0528052	Data		2_Sensor 2	16.2	0.0964738	Data
0_Sensor 1	16.4	0.0518598	Data		2_Sensor 2	16.4	0.0968118	Data
0_Sensor 1	16.6	0.0521251	Data		2_Sensor 2	16.6	0.096505	Data
0_Sensor 1	16.8	0.0511926	Data		2_Sensor 2	16.8	0.0973805	Data
0_Sensor 1	17	0.0505326	Data		2_Sensor 2	17	0.0968741	Data
0_Sensor 1	17.2	0.0507481	Data		2_Sensor 2	17.2	0.096723	Data
0_Sensor 1	17.4	0.0508867	Data		2_Sensor 2	17.4	0.097045	Data
0_Sensor 1	17.6	0.051704	Data		2_Sensor 2	17.6	0.0967122	Data
0_Sensor 1	17.8	0.052189	Data		2_Sensor 2	17.8	0.0965904	Data
0_Sensor 1	18	0.0520408	Data		2_Sensor 2	18	0.0963944	Data
0_Sensor 1	18.2	0.052971	Data		2_Sensor 2	18.2	0.0970213	Data
0_Sensor 1	18.4	0.0537204	Data		2_Sensor 2	18.4	0.0967399	Data
0_Sensor 1	18.6	0.0548913	Data		2_Sensor 2	18.6	0.0969202	Data
0_Sensor 1	18.8	0.0554722	Data		2_Sensor 2	18.8	0.0958255	Data
0_Sensor 1	19	0.055693	Data		2_Sensor 2	19	0.0960667	Data
0_Sensor 1	19.2	0.0553434	Data		2_Sensor 2	19.2	0.0953759	Data
0_Sensor 1	19.4	0.0553282	Data		2_Sensor 2	19.4	0.0951385	Data
0_Sensor 1	19.6	0.0549331	Data		2_Sensor 2	19.6	0.0949411	Data
0_Sensor 1	19.8	0.0544645	Data		2_Sensor 2	19.8	0.0948436	Data
0_Sensor 1	20	0.0540317	Data		2_Sensor 2	20	0.0949413	Data
0_Sensor 1	20.2	0.0543082	Data		2_Sensor 2	20.2	0.09439	Data
0_Sensor 1	20.4	0.0538497	Data		2_Sensor 2	20.4	0.0944591	Data
0_Sensor 1	20.6	0.0536462	Data		2_Sensor 2	20.6	0.0945715	Data
0_Sensor 1	20.8	0.0537564	Data		2_Sensor 2	20.8	0.0948206	Data
0_Sensor 1	21	0.0541633	Data		2_Sensor 2	21	0.0944262	Data
0_Sensor 1	21.2	0.0543891	Data		2_Sensor 2	21.2	0.0942203	Data
0_Sensor 1	21.4	0.0538328	Data		2_Sensor 2	21.4	0.0940896	Data
0_Sensor 1	21.6	0.0547723	Data		2_Sensor 2	21.6	0.0939287	Data
0_Sensor 1	21.8	0.0545346	Data		2_Sensor 2	21.8	0.0944351	Data
0_Sensor 1	22	0.0547481	Data		2_Sensor 2	22	0.0946689	Data
0_Sensor 1	22.2	0.0555492	Data		2_Sensor 2	22.2	0.0953267	Data
0_Sensor 1	22.4	0.0559883	Data		2_Sensor 2	22.4	0.095244	Data
0_Sensor 1	22.6	0.0560092	Data		2_Sensor 2	22.6	0.0955584	Data
0_Sensor 1	22.8	0.0548465	Data		2_Sensor 2	22.8	0.0959637	Data
0_Sensor 1	23	0.0544698	Data		2_Sensor 2	23	0.09593	Data
0_Sensor 1	23.2	0.0541363	Data		2_Sensor 2	23.2	0.0955519	Data
0_Sensor 1	23.4	0.0537581	Data		2_Sensor 2	23.4	0.0957112	Data
0_Sensor 1	23.6	0.0537332	Data		2_Sensor 2	23.6	0.0960609	Data
0_Sensor 1	23.8	0.0546156	Data		2_Sensor 2	23.8	0.095801	Data
0_Sensor 1	24	0.0548434	Data		2_Sensor 2	24	0.0957082	Data
0_Sensor 1	24.2	0.0550223	Data		2_Sensor 2	24.2	0.09613	Data
0_Sensor 1	24.4	0.0548302	Data		2_Sensor 2	24.4	0.0966045	Data
0_Sensor 1	24.6	0.0555115	Data		2_Sensor 2	24.6	0.0975867	Data
0_Sensor 1	24.8	0.0564616	Data		2_Sensor 2	24.8	0.0977123	Data
0_Sensor 1	25	0.0560498	Data		2_Sensor 2	25	0.0969342	Data
0_Sensor 1	25.2	0.0558604	Data		2_Sensor 2	25.2	0.0961349	Data
0_Sensor 1	25.4	0.0559971	Data		2_Sensor 2	25.4	0.0965756	Data
0_Sensor 1	25.6	0.0560079	Data		2_Sensor 2	25.6	0.0969802	Data
0_Sensor 1	25.8	0.0558025	Data		2_Sensor 2	25.8	0.0973096	Data
0_Sensor 1	26	0.0553945	Data		2_Sensor 2	26	0.0975273	Data
0_Sensor 1	26.2	0.0551618	Data		2_Sensor 2	26.2	0.0980058	Data
0_Sensor 1	26.4	0.05521	Data		2_Sensor 2	26.4	0.0988463	Data
0_Sensor 1	26.6	0.053914	Data		2_Sensor 2	26.6	0.0993241	Data
0_Sensor 1	26.8	0.0536253	Data		2_Sensor 2	26.8	0.0992882	Data
0_Sensor 1	27	0.054073	Data		2_Sensor 2	27	0.0991344	Data
0_Sensor 1	27.2	0.054523	Data		2_Sensor 2	27.2	0.0996991	Data
0_Sensor 1	27.4	0.0546886	Data		2_Sensor 2	27.4	0.10001	Data
0_Sensor 1	27.6	0.0554088	Data		2_Sensor 2	27.6	0.0995306	Data
0_Sensor 1	27.8	0.0561145	Data		2_Sensor 2	27.8	0.0986739	Data
0_Sensor 1	28	0.0563641	Data		2_Sensor 2	28	0.0981595	Data
0_Sensor 1	28.2	0.0557191	Data		2_Sensor 2	28.2	0.0987196	Data
0_Sensor 1	28.4	0.0557668	Data		2_Sensor 2	28.4	0.0982002	Data
0_Sensor 1	28.6	0.0563039	Data		2_Sensor 2	28.6	0.098377	Data
0_Sensor 1	28.8	0.0563937	Data		2_Sensor 2	28.8	0.0982645	Data
0_Sensor 1	29	0.0554783	Data		2_Sensor 2	29	0.0976371	Data
0_Sensor 1	29.2	0.0552795	Data		2_Sensor 2	29.2	0.0979516	Data
0_Sensor 1	29.4	0.0553725	Data		2_Sensor 2	29.4	0.0980527	Data
0_Sensor 1	29.6	0.0543212	Data		2_Sensor 2	29.6	0.0980257	Data
0_Sensor 1	29.8	0.0539369	Data		2_Sensor 2	29.8	0.0983136	Data
0_Sensor 1	30	0.0533392	Data		2_Sensor 2	30	0.0974892	Data
0_Sensor 1	30.2	0.0533625	Data		2_Sensor 2	30.2	0.0971128	Data
0_Sensor 1	30.4	0.0534281	Data		2_Sensor 2	30.4	0.0961166	Data
0_Sensor 1	30.6	0.0534891	Data		2_Sensor 2	30.6	0.0956942	Data
0_Sensor 1	30.8	0.0542822	Data		2_Sensor 2	30.8	0.0959186	Data
0_Sensor 1	31	0.0544183	Data		2_Sensor 2	31	0.0953158	Data
0_Sensor 1	31.2	0.054377	Data		2_Sensor 2	31.2	0.0950824	Data
0_Sensor 1	31.4	0.0550213	Data		2_Sensor 2	31.4	0.0954036	Data
0_Sensor 1	31.6	0.0555698	Data		2_Sensor 2	31.6	0.0948984	Data
0_Sensor 1	31.8	0.0554376	Data		2_Sensor 2	31.8	0.0947813	Data
0_Sensor 1	32	0.0554363	Data		2_Sensor 2	32	0.0946793	Data
0_Sensor 1	32.2	0.0544721	Data		2_Sensor 2	32.2	0.0953608	Data
0_Sensor 1	32.4	0.0548679	Data		2_Sensor 2	32.4	0.0954779	Data
0_Sensor 1	32.6	0.0548762	Data		2_Sensor 2	32.6	0.0960099	Data
0_Sensor 1	32.8	0.0546917	Data		2_Sensor 2	32.8	0.0965337	Data
0_Sensor 1	33	0.0543793	Data		2_Sensor 2	33	0.0972328	Data
0_Sensor 1	33.2	0.0551696	Data		2_Sensor 2	33.2	0.097976	Data
0_Sensor 1	33.4	0.0548585	Data		2_Sensor 2	33.4	0.0984179	Data
0_Sensor 1	33.6	0.0544929	Data		2_Sensor 2	33.6	0.0986093	Data
0_Sensor 1	33.8	0.0545004	Data		2_Sensor 2	33.8	0.0987004	Data
0_Sensor 1	34	0.0546644	Data		2_Sensor 2	34	0.0978288	Data
0_Sensor 1	34.2	0.0551313	Data		2_Sensor 2	34.2	0.0976572	Data
0_Sensor 1	34.4	0.0556161	Data		2_Sensor 2	34.4	0.0972166	Data
0_Sensor 1	34.6	0.0560552	Data		2_Sensor 2	34.6	0.0975282	Data
0_Sensor 1	34.8	0.0561428	Data		2_Sensor 2	34.8	0.0973955	Data
0_Sensor 1	35	0.0566329	Data		2_Sensor 2	35	0.0967542	Data
0_Sensor 1	35.2	0.0564118	Data		2_Sensor 2	35.2	0.0975411	Data
0_Sensor 1	35.4	0.0570751	Data		2_Sensor 2	35.4	0.0981261	Data
0_Sensor 1	35.6	0.0569709	Data		2_Sensor 2	35.6	0.0982055	Data
0_Sensor 1	35.8	0.055901	Data		2_Sensor 2	35.8	0.0977575	Data
0_Sensor 1	36	0.0556756	Data		2_Sensor 2	36	0.0972114	Data
0_Sensor 1	36.2	0.05546	Data		2_Sensor 2	36.2	0.0964968	Data
0_Sensor 1	36.4	0.0550169	Data		2_Sensor 2	36.4	0.0964398	Data
0_Sensor 1	36.6	0.0550897	Data		2_Sensor 2	36.6	0.0966538	Data
0_Sensor 1	36.8	0.0553957	Data		2_Sensor 2	36.8	0.0966456	Data
0_Sensor 1	37	0.0552962	Data		2_Sensor 2	37	0.0971278	Data
0_Sensor 1	37.2	0.0553787	Data		2_Sensor 2	37.2	0.0965788	Data
0_Sensor 1	37.4	0.0549931	Data		2_Sensor 2	37.4	0.0973646	Data
0_Sensor 1	37.6	0.0553107	Data		2_Sensor 2	37.6	0.0975201	Data
0_Sensor 1	37.8	0.055319	Data		2_Sensor 2	37.8	0.0972887	Data
0_Sensor 1	38	0.0552122	Data		2_Sensor 2	38	0.0974586	Data
0_Sensor 1	38.2	0.0551528	Data		2_Sensor 2	38.2	0.0972966	Data
0_Sensor 1	38.4	0.054982	Data		2_Sensor 2	38.4	0.0965672	Data
0_Sensor 1	38.6	0.0544704	Data		2_Sensor 2	38.6	0.0959392	Data
0_Sensor 1	38.8	0.053772	Data		2_Sensor 2	38.8	0.0966604	Data
0_Sensor 1	39	0.053253	Data		2_Sensor 2	39	0.096349	Data
0_Sensor 1	39.2	0.052305	Data		2_Sensor 2	39.2	0.0963515	Data
0_Sensor 1	39.4	0.0527444	Data		2_Sensor 2	39.4	0.096335	Data
0_Sensor 1	39.6	0.0515788	Data		2_Sensor 2	39.6	0.096741	Data
0_Sensor 1	39.8	0.0503161	Data		2_Sensor 2	39.8	0.0963377	Data
0_Sensor 1	40	0.0501802	Data		2_Sensor 2	40	0.0964993	Data
0_Sensor 1	40.2	0.050083	Data		2_Sensor 2	40.2	0.0966446	Data
0_Sensor 1	40.4	0.0495788	Data		2_Sensor 2	40.4	0.0966972	Data
0_Sensor 1	40.6	0.0499737	Data		2_Sensor 2	40.6	0.0969744	Data
0_Sensor 1	40.8	0.0501909	Data		2_Sensor 2	40.8	0.0968793	Data
0_Sensor 1	41	0.0500747	Data		2_Sensor 2	41	0.0968848	Data
0_Sensor 1	41.2	0.0503146	Data		2_Sensor 2	41.2	0.0969888	Data
0_Sensor 1	41.4	0.0503412	Data		2_Sensor 2	41.4	0.0978768	Data
0_Sensor 1	41.6	0.0510133	Data		2_Sensor 2	41.6	0.0976506	Data
0_Sensor 1	41.8	0.0509483	Data		2_Sensor 2	41.8	0.0968558	Data
0_Sensor 1	42	0.0504445	Data		2_Sensor 2	42	0.0969237	Data
0_Sensor 1	42.2	0.0505099	Data		2_Sensor 2	42.2	0.0963653	Data
0_Sensor 1	42.4	0.0516032	Data		2_Sensor 2	42.4	0.0961271	Data
0_Sensor 1	42.6	0.0516494	Data		2_Sensor 2	42.6	0.0962005	Data
0_Sensor 1	42.8	0.0514404	Data		2_Sensor 2	42.8	0.0966461	Data
0_Sensor 1	43	0.052546	Data		2_Sensor 2	43	0.0965951	Data
0_Sensor 1	43.2	0.0528986	Data		2_Sensor 2	43.2	0.0967021	Data
0_Sensor 1	43.4	0.0529424	Data		2_Sensor 2	43.4	0.0977017	Data
0_Sensor 1	43.6	0.0535596	Data		2_Sensor 2	43.6	0.0979673	Data
0_Sensor 1	43.8	0.0542534	Data		2_Sensor 2	43.8	0.0981071	Data
0_Sensor 1	44	0.0546766	Data		2_Sensor 2	44	0.0986884	Data
0_Sensor 1	44.2	0.0557211	Data		2_Sensor 2	44.2	0.0986868	Data
0_Sensor 1	44.4	0.0565776	Data		2_Sensor 2	44.4	0.0987591	Data
0_Sensor 1	44.6	0.0574877	Data		2_Sensor 2	44.6	0.098954	Data
0_Sensor 1	44.8	0.0580072	Data		2_Sensor 2	44.8	0.0997388	Data
0_Sensor 1	45	0.0580987	Data		2_Sensor 2	45	0.0993188	Data
0_Sensor 1	45.2	0.0582639	Data		2_Sensor 2	45.2	0.0990343	Data
0_Sensor 1	45.4	0.0579304	Data		2_Sensor 2	45.4	0.0988596	Data
0_Sensor 1	45.6	0.0577412	Data		2_Sensor 2	45.6	0.0986319	Data
0_Sensor 1	45.8	0.0567002	Data		2_Sensor 2	45.8	0.0976413	Data
0_Sensor 1	46	0.0562515	Data		2_Sensor 2	46	0.0977498	Data
0_Sensor 1	46.2	0.056094	Data		2_Sensor 2	46.2	0.0969593	Data
0_Sensor 1	46.4	0.0567752	Data		2_Sensor 2	46.4	0.096518	Data
0_Sensor 1	46.6	0.0556808	Data		2_Sensor 2	46.6	0.095449	Data
0_Sensor 1	46.8	0.0550378	Data		2_Sensor 2	46.8	0.0951524	Data
0_Sensor 1	47	0.0549144	Data		2_Sensor 2	47	0.0955775	Data
0_Sensor 1	47.2	0.0534555	Data		2_Sensor 2	47.2	0.0952297	Data
0_Sensor 1	47.4	0.0528366	Data		2_Sensor 2	47.4	0.0957364	Data
0_Sensor 1	47.6	0.0530324	Data		2_Sensor 2	47.6	0.0950661	Data
0_Sensor 1	47.8	0.052196	Data		2_Sensor 2	47.8	0.0956496	Data
0_Sensor 1	48	0.0523966	Data		2_Sensor 2	48	0.0967857	Data
0_Sensor 1	48.2	0.052027	Data		2_Sensor 2	48.2	0.096669	Data
0_Sensor 1	48.4	0.0524573	Data		2_Sensor 2	48.4	0.096444	Data
0_Sensor 1	48.6	0.0528728	Data		2_Sensor 2	48.6	0.0966233	Data
0_Sensor 1	48.8	0.0534207	Data		2_Sensor 2	48.8	0.0972561	Data
0_Sensor 1	49	0.0540338	Data		2_Sensor 2	49	0.096692	Data
0_Sensor 1	49.2	0.0544786	Data		2_Sensor 2	49.2	0.0967218	Data
0_Sensor 1	49.4	0.0545799	Data		2_Sensor 2	49.4	0.096611	Data
0_Sensor 1	49.6	0.0544516	Data		2_Sensor 2	49.6	0.0967394	Data
0_Sensor 1	49.8	0.0545094	Data		2_Sensor 2	49.8	0.0963185	Data
0_Sensor 1	50	0.0545822	Data		2_Sensor 2	50	0.0963611	Data
0_Sensor 1	50.2	0.0549952	Data		2_Sensor 2	50.2	0.0958561	Data
0_Sensor 1	50.4	0.0549416	Data		2_Sensor 2	50.4	0.0962626	Data
0_Sensor 1	50.6	0.0541869	Data		2_Sensor 2	50.6	0.0962131	Data
0_Sensor 1	50.8	0.0539389	Data		2_Sensor 2	50.8	0.09725	Data
0_Sensor 1	51	0.0534867	Data		2_Sensor 2	51	0.0980461	Data
0_Sensor 1	51.2	0.0525814	Data		2_Sensor 2	51.2	0.0980925	Data
0_Sensor 1	51.4	0.0531234	Data		2_Sensor 2	51.4	0.0984382	Data
0_Sensor 1	51.6	0.0520527	Data		2_Sensor 2	51.6	0.0989889	Data
0_Sensor 1	51.8	0.0520286	Data		2_Sensor 2	51.8	0.0996618	Data
0_Sensor 1	52	0.0526047	Data		2_Sensor 2	52	0.0996779	Data
0_Sensor 1	52.2	0.0520825	Data		2_Sensor 2	52.2	0.0986404	Data
0_Sensor 1	52.4	0.0525757	Data		2_Sensor 2	52.4	0.0984493	Data
0_Sensor 1	52.6	0.0524959	Data		2_Sensor 2	52.6	0.0989197	Data
0_Sensor 1	52.8	0.0528164	Data		2_Sensor 2	52.8	0.0991713	Data
0_Sensor 1	53	0.0530028	Data		2_Sensor 2	53	0.0992019	Data
0_Sensor 1	53.2	0.0534516	Data		2_Sensor 2	53.2	0.0984461	Data
0_Sensor 1	53.4	0.0531869	Data		2_Sensor 2	53.4	0.0979266	Data
0_Sensor 1	53.6	0.053661	Data		2_Sensor 2	53.6	0.0982237	Data
0_Sensor 1	53.8	0.0548017	Data		2_Sensor 2	53.8	0.097783	Data
0_Sensor 1	54	0.0555261	Data		2_Sensor 2	54	0.0975813	Data
0_Sensor 1	54.2	0.0561557	Data		2_Sensor 2	54.2	0.0974738	Data
0_Sensor 1	54.4	0.0563542	Data		2_Sensor 2	54.4	0.0976867	Data
0_Sensor 1	54.6	0.0562683	Data		2_Sensor 2	54.6	0.0974955	Data
0_Sensor 1	54.8	0.0560566	Data		2_Sensor 2	54.8	0.0977891	Data
0_Sensor 1	55	0.0565599	Data		2_Sensor 2	55	0.097266	Data
0_Sensor 1	55.2	0.0571894	Data		2_Sensor 2	55.2	0.0972979	Data
0_Sensor 1	55.4	0.0577779	Data		2_Sensor 2	55.4	0.0974424	Data
0_Sensor 1	55.6	0.0577862	Data		2_Sensor 2	55.6	0.0973132	Data
0_Sensor 1	55.8	0.0582967	Data		2_Sensor 2	55.8	0.0971246	Data
0_Sensor 1	56	0.0580512	Data		2_Sensor 2	56	0.097257	Data
0_Sensor 1	56.2	0.0567217	Data		2_Sensor 2	56.2	0.0975034	Data
0_Sensor 1	56.4	0.0552068	Data		2_Sensor 2	56.4	0.0983222	Data
0_Sensor 1	56.6	0.0548546	Data		2_Sensor 2	56.6	0.0991366	Data
0_Sensor 1	56.8	0.0544675	Data		2_Sensor 2	56.8	0.0997214	Data
0_Sensor 1	57	0.0536642	Data		2_Sensor 2	57	0.0998856	Data
0_Sensor 1	57.2	0.0536958	Data		2_Sensor 2	57.2	0.0996577	Data
0_Sensor 1	57.4	0.0534772	Data		2_Sensor 2	57.4	0.100402	Data
0_Sensor 1	57.6	0.0547159	Data		2_Sensor 2	57.6	0.100703	Data
0_Sensor 1	57.8	0.0549938	Data		2_Sensor 2	57.8	0.0998157	Data
0_Sensor 1	58	0.0550501	Data		2_Sensor 2	58	0.0991912	Data
0_Sensor 1	58.2	0.055056	Data		2_Sensor 2	58.2	0.0986755	Data
0_Sensor 1	58.4	0.0551597	Data		2_Sensor 2	58.4	0.0986284	Data
0_Sensor 1	58.6	0.054676	Data		2_Sensor 2	58.6	0.0977089	Data
0_Sensor 1	58.8	0.055243	Data		2_Sensor 2	58.8	0.0973887	Data
0_Sensor 1	59	0.0559305	Data		2_Sensor 2	59	0.0971738	Data
0_Sensor 1	59.2	0.0560656	Data		2_Sensor 2	59.2	0.096683	Data
0_Sensor 1	59.4	0.0558335	Data		2_Sensor 2	59.4	0.0966982	Data
0_Sensor 1	59.6	0.0566636	Data		2_Sensor 2	59.6	0.0952841	Data
0_Sensor 1	59.8	0.0564727	Data		2_Sensor 2	59.8	0.0954627	Data
0_Sensor 1	60	0.0558486	Data		2_Sensor 2	60	0.095375	Data
0_Sensor 1	60.2	0.0557999	Data		2_Sensor 2	60.2	0.095112	Data
0_Sensor 1	60.4	0.0553403	Data		2_Sensor 2	60.4	0.0954477	Data
0_Sensor 1	60.6	0.0560043	Data		2_Sensor 2	60.6	0.0963167	Data
0_Sensor 1	60.8	0.0555089	Data		2_Sensor 2	60.8	0.09651	Data
0_Sensor 1	61	0.0549045	Data		2_Sensor 2	61	0.097248	Data
0_Sensor 1	61.2	0.054989	Data		2_Sensor 2	61.2	0.0974402	Data
0_Sensor 1	61.4	0.054922	Data		2_Sensor 2	61.4	0.097902	Data
0_Sensor 1	61.6	0.0550804	Data		2_Sensor 2	61.6	0.0982359	Data
0_Sensor 1	61.8	0.0546997	Data		2_Sensor 2	61.8	0.0980597	Data
0_Sensor 1	62	0.0538845	Data		2_Sensor 2	62	0.0977897	Data
0_Sensor 1	62.2	0.0536703	Data		2_Sensor 2	62.2	0.098755	Data
0_Sensor 1	62.4	0.0531251	Data		2_Sensor 2	62.4	0.0984859	Data
0_Sensor 1	62.6	0.0525569	Data		2_Sensor 2	62.6	0.0985986	Data
0_Sensor 1	62.8	0.0526213	Data		2_Sensor 2	62.8	0.0987724	Data
0_Sensor 1	63	0.0524551	Data		2_Sensor 2	63	0.0980765	Data
0_Sensor 1	63.2	0.0531794	Data		2_Sensor 2	63.2	0.0973548	Data
0_Sensor 1	63.4	0.0535232	Data		2_Sensor 2	63.4	0.0971725	Data
0_Sensor 1	63.6	0.0542091	Data		2_Sensor 2	63.6	0.0959714	Data
0_Sensor 1	63.8	0.0544629	Data		2_Sensor 2	63.8	0.0966801	Data
0_Sensor 1	64	0.0546972	Data		2_Sensor 2	64	0.0968945	Data
0_Sensor 1	64.2	0.0551431	Data		2_Sensor 2	64.2	0.096861	Data
0_Sensor 1	64.4	0.0551721	Data		2_Sensor 2	64.4	0.0978304	Data
0_Sensor 1	64.6	0.0558735	Data		2_Sensor 2	64.6	0.0988654	Data
0_Sensor 1	64.8	0.0557878	Data		2_Sensor 2	64.8	0.0990801	Data
0_Sensor 1	65	0.0559401	Data		2_Sensor 2	65	0.0993904	Data
0_Sensor 1	65.2	0.0562293	Data		2_Sensor 2	65.2	0.0996057	Data
0_Sensor 1	65.4	0.0564089	Data		2_Sensor 2	65.4	0.100268	Data
0_Sensor 1	65.6	0.0560479	Data		2_Sensor 2	65.6	0.100701	Data
0_Sensor 1	65.8	0.055307	Data		2_Sensor 2	65.8	0.100226	Data
0_Sensor 1	66	0.0546793	Data		2_Sensor 2	66	0.0998741	Data
0_Sensor 1	66.2	0.0544364	Data		2_Sensor 2	66.2	0.100087	Data
0_Sensor 1	66.4	0.0545145	Data		2_Sensor 2	66.4	0.0989418	Data
0_Sensor 1	66.6	0.0546495	Data		2_Sensor 2	66.6	0.0995462	Data
0_Sensor 1	66.8	0.0549275	Data		2_Sensor 2	66.8	0.0989144	Data
0_Sensor 1	67	0.0551981	Data		2_Sensor 2	67	0.0992258	Data
0_Sensor 1	67.2	0.055947	Data		2_Sensor 2	67.2	0.0988918	Data
0_Sensor 1	67.4	0.0550956	Data		2_Sensor 2	67.4	0.0986067	Data
0_Sensor 1	67.6	0.0554991	Data		2_Sensor 2	67.6	0.098834	Data
0_Sensor 1	67.8	0.054919	Data		2_Sensor 2	67.8	0.0985789	Data
0_Sensor 1	68	0.0545031	Data		2_Sensor 2	68	0.0991015	Data
0_Sensor 1	68.2	0.0543223	Data		2_Sensor 2	68.2	0.0993772	Data
0_Sensor 1	68.4	0.0538817	Data		2_Sensor 2	68.4	0.0998934	Data
0_Sensor 1	68.6	0.0539693	Data		2_Sensor 2	68.6	0.0997963	Data
0_Sensor 1	68.8	0.0542023	Data		2_Sensor 2	68.8	0.0996427	Data
0_Sensor 1	69	0.0544396	Data		2_Sensor 2	69	0.0990641	Data
0_Sensor 1	69.2	0.053735	Data		2_Sensor 2	69.2	0.0991617	Data
0_Sensor 1	69.4	0.0537473	Data		2_Sensor 2	69.4	0.0989273	Data
0_Sensor 1	69.6	0.0534917	Data		2_Sensor 2	69.6	0.098452	Data
0_Sensor 1	69.8	0.0533964	Data		2_Sensor 2	69.8	0.0973874	Data
0_Sensor 1	70	0.0540969	Data		2_Sensor 2	70	0.0971058	Data
0_Sensor 1	70.2	0.0548624	Data		2_Sensor 2	70.2	0.0967965	Data
0_Sensor 1	70.4	0.0562606	Data		2_Sensor 2	70.4	0.0964103	Data
0_Sensor 1	70.6	0.0564968	Data		2_Sensor 2	70.6	0.0963123	Data
0_Sensor 1	70.8	0.0558527	Data		2_Sensor 2	70.8	0.0957831	Data
0_Sensor 1	71	0.0567673	Data		2_Sensor 2	71	0.095493	Data
0_Sensor 1	71.2	0.0572256	Data		2_Sensor 2	71.2	0.0947268	Data
0_Sensor 1	71.4	0.0567998	Data		2_Sensor 2	71.4	0.0941991	Data
0_Sensor 1	71.6	0.0568606	Data		2_Sensor 2	71.6	0.0936339	Data
0_Sensor 1	71.8	0.0562053	Data		2_Sensor 2	71.8	0.0931093	Data
0_Sensor 1	72	0.056555	Data		2_Sensor 2	72	0.0940361	Data
0_Sensor 1	72.2	0.0565891	Data		2_Sensor 2	72.2	0.0937075	Data
0_Sensor 1	72.4	0.0561357	Data		2_Sensor 2	72.4	0.0937609	Data
0_Sensor 1	72.6	0.0568108	Data		2_Sensor 2	72.6	0.0935885	Data
0_Sensor 1	72.8	0.0570611	Data		2_Sensor 2	72.8	0.0937132	Data
0_Sensor 1	73	0.0571573	Data		2_Sensor 2	73	0.0937458	Data
0_Sensor 1	73.2	0.0567574	Data		2_Sensor 2	73.2	0.0951506	Data
0_Sensor 1	73.4	0.0571262	Data		2_Sensor 2	73.4	0.0962454	Data
0_Sensor 1	73.6	0.0571981	Data		2_Sensor 2	73.6	0.0967613	Data
0_Sensor 1	73.8	0.0570478	Data		2_Sensor 2	73.8	0.097308	Data
0_Sensor 1	74	0.057336	Data		2_Sensor 2	74	0.0978506	Data
0_Sensor 1	74.2	0.0570447	Data		2_Sensor 2	74.2	0.0977454	Data
0_Sensor 1	74.4	0.0561923	Data		2_Sensor 2	74.4	0.0974386	Data
0_Sensor 1	74.6	0.0553722	Data		2_Sensor 2	74.6	0.0976909	Data
0_Sensor 1	74.8	0.0542431	Data		2_Sensor 2	74.8	0.0978424	Data
0_Sensor 1	75	0.0549362	Data		2_Sensor 2	75	0.0979698	Data
0_Sensor 1	75.2	0.0540038	Data		2_Sensor 2	75.2	0.0976234	Data
0_Sensor 1	75.4	0.0532633	Data		2_Sensor 2	75.4	0.0964829	Data
0_Sensor 1	75.6	0.0527662	Data		2_Sensor 2	75.6	0.0967049	Data
0_Sensor 1	75.8	0.0528825	Data		2_Sensor 2	75.8	0.0972324	Data
0_Sensor 1	76	0.052907	Data		2_Sensor 2	76	0.0976	Data
0_Sensor 1	76.2	0.0530669	Data		2_Sensor 2	76.2	0.0968864	Data
0_Sensor 1	76.4	0.0528224	Data		2_Sensor 2	76.4	0.0967277	Data
0_Sensor 1	76.6	0.0540766	Data		2_Sensor 2	76.6	0.0959254	Data
0_Sensor 1	76.8	0.0540156	Data		2_Sensor 2	76.8	0.0959182	Data
0_Sensor 1	77	0.0547842	Data		2_Sensor 2	77	0.0959863	Data
0_Sensor 1	77.2	0.0547804	Data		2_Sensor 2	77.2	0.0970367	Data
0_Sensor 1	77.4	0.0553178	Data		2_Sensor 2	77.4	0.0968012	Data
0_Sensor 1	77.6	0.056203	Data		2_Sensor 2	77.6	0.0964984	Data
0_Sensor 1	77.8	0.0559301	Data		2_Sensor 2	77.8	0.0966763	Data
0_Sensor 1	78	0.0557575	Data		2_Sensor 2	78	0.0961843	Data
0_Sensor 1	78.2	0.0558392	Data		2_Sensor 2	78.2	0.096565	Data
0_Sensor 1	78.4	0.0558161	Data		2_Sensor 2	78.4	0.0969909	Data
0_Sensor 1	78.6	0.0564874	Data		2_Sensor 2	78.6	0.0977808	Data
0_Sensor 1	78.8	0.0565903	Data		2_Sensor 2	78.8	0.0976629	Data
0_Sensor 1	79	0.0564418	Data		2_Sensor 2	79	0.0972185	Data
0_Sensor 1	79.2	0.0555825	Data		2_Sensor 2	79.2	0.0962675	Data
0_Sensor 1	79.4	0.0547696	Data		2_Sensor 2	79.4	0.0962304	Data
0_Sensor 1	79.6	0.054888	Data		2_Sensor 2	79.6	0.0966258	Data
0_Sensor 1	79.8	0.0546192	Data		2_Sensor 2	79.8	0.0967471	Data
0_Sensor 1	80	0.0546312	Data		2_Sensor 2	80	0.0963995	Data
0_Sensor 1	80.2	0.0546127	Data		2_Sensor 2	80.2	0.0960011	Data
0_Sensor 1	80.4	0.0538763	Data		2_Sensor 2	80.4	0.0960316	Data
0_Sensor 1	80.6	0.0539652	Data		2_Sensor 2	80.6	0.0958336	Data
0_Sensor 1	80.8	0.0537829	Data		2_Sensor 2	80.8	0.0958088	Data
0_Sensor 1	81	0.0547993	Data		2_Sensor 2	81	0.0959445	Data
0_Sensor 1	81.2	0.0551168	Data		2_Sensor 2	81.2	0.0963219	Data
0_Sensor 1	81.4	0.0554173	Data		2_Sensor 2	81.4	0.09614	Data
0_Sensor 1	81.6	0.0557576	Data		2_Sensor 2	81.6	0.0968608	Data
0_Sensor 1	81.8	0.0554812	Data		2_Sensor 2	81.8	0.0973261	Data
0_Sensor 1	82	0.0563519	Data		2_Sensor 2	82	0.097341	Data
0_Sensor 1	82.2	0.0570598	Data		2_Sensor 2	82.2	0.0979435	Data
0_Sensor 1	82.4	0.0567022	Data		2_Sensor 2	82.4	0.0985294	Data
0_Sensor 1	82.6	0.0570077	Data		2_Sensor 2	82.6	0.0985963	Data
0_Sensor 1	82.8	0.0563103	Data		2_Sensor 2	82.8	0.098168	Data
0_Sensor 1	83	0.0553139	Data		2_Sensor 2	83	0.097279	Data
0_Sensor 1	83.2	0.0541036	Data		2_Sensor 2	83.2	0.0963411	Data
0_Sensor 1	83.4	0.0540636	Data		2_Sensor 2	83.4	0.0964831	Data
0_Sensor 1	83.6	0.0546138	Data		2_Sensor 2	83.6	0.0963835	Data
0_Sensor 1	83.8	0.0544904	Data		2_Sensor 2	83.8	0.0970659	Data
0_Sensor 1	84	0.0543951	Data		2_Sensor 2	84	0.0969265	Data
0_Sensor 1	84.2	0.0532557	Data		2_Sensor 2	84.2	0.0968833	Data
0_Sensor 1	84.4	0.0526419	Data		2_Sensor 2	84.4	0.0976609	Data
0_Sensor 1	84.6	0.0524646	Data		2_Sensor 2	84.6	0.0981098	Data
0_Sensor 1	84.8	0.0527084	Data		2_Sensor 2	84.8	0.0980816	Data
0_Sensor 1	85	0.0526484	Data		2_Sensor 2	85	0.0981655	Data
0_Sensor 1	85.2	0.0523807	Data		2_Sensor 2	85.2	0.0976511	Data
0_Sensor 1	85.4	0.0517693	Data		2_Sensor 2	85.4	0.0981684	Data
0_Sensor 1	85.6	0.0518885	Data		2_Sensor 2	85.6	0.0978128	Data
0_Sensor 1	85.8	0.0514239	Data		2_Sensor 2	85.8	0.0972095	Data
0_Sensor 1	86	0.052217	Data		2_Sensor 2	86	0.0965975	Data
0_Sensor 1	86.2	0.0522382	Data		2_Sensor 2	86.2	0.0965634	Data
0_Sensor 1	86.4	0.0520894	Data		2_Sensor 2	86.4	0.0964011	Data
0_Sensor 1	86.6	0.0526612	Data		2_Sensor 2	86.6	0.096162	Data
0_Sensor 1	86.8	0.0526824	Data		2_Sensor 2	86.8	0.096591	Data
0_Sensor 1	87	0.0530302	Data		2_Sensor 2	87	0.0961037	Data
0_Sensor 1	87.2	0.0535721	Data		2_Sensor 2	87.2	0.0964802	Data
0_Sensor 1	87.4	0.0545426	Data		2_Sensor 2	87.4	0.0976022	Data
0_Sensor 1	87.6	0.0556932	Data		2_Sensor 2	87.6	0.0973932	Data
0_Sensor 1	87.8	0.0557909	Data		2_Sensor 2	87.8	0.0977804	Data
0_Sensor 1	88	0.0554761	Data		2_Sensor 2	88	0.0976574	Data
0_Sensor 1	88.2	0.0554112	Data		2_Sensor 2	88.2	0.0982375	Data
0_Sensor 1	88.4	0.0559444	Data		2_Sensor 2	88.4	0.099021	Data
0_Sensor 1	88.6	0.0559133	Data		2_Sensor 2	88.6	0.0988837	Data
0_Sensor 1	88.8	0.0559157	Data		2_Sensor 2	88.8	0.0981668	Data
0_Sensor 1	89	0.0556155	Data		2_Sensor 2	89	0.0977164	Data
0_Sensor 1	89.2	0.0549463	Data		2_Sensor 2	89.2	0.097614	Data
0_Sensor 1	89.4	0.0538644	Data		2_Sensor 2	89.4	0.0982721	Data
0_Sensor 1	89.6	0.0537031	Data		2_Sensor 2	89.6	0.0976261	Data
0_Sensor 1	89.8	0.0535026	Data		2_Sensor 2	89.8	0.0971061	Data
0_Sensor 1	90	0.0546648	Data		2_Sensor 2	90	0.0968061	Data
0_Sensor 1	90.2	0.0552006	Data		2_Sensor 2	90.2	0.0966258	Data
0_Sensor 1	90.4	0.0554042	Data		2_Sensor 2	90.4	0.0963687	Data
0_Sensor 1	90.6	0.0555322	Data		2_Sensor 2	90.6	0.0968646	Data
0_Sensor 1	90.8	0.0550243	Data		2_Sensor 2	90.8	0.0969906	Data
0_Sensor 1	91	0.0546151	Data		2_Sensor 2	91	0.0961601	Data
0_Sensor 1	91.2	0.0538385	Data		2_Sensor 2	91.2	0.0965296	Data
0_Sensor 1	91.4	0.0532413	Data		2_Sensor 2	91.4	0.0956952	Data
0_Sensor 1	91.6	0.0531766	Data		2_Sensor 2	91.6	0.0948492	Data
0_Sensor 1	91.8	0.052716	Data		2_Sensor 2	91.8	0.0953608	Data
0_Sensor 1	92	0.0522256	Data		2_Sensor 2	92	0.0950001	Data
0_Sensor 1	92.2	0.0521641	Data		2_Sensor 2	92.2	0.0955091	Data
0_Sensor 1	92.4	0.0520023	Data		2_Sensor 2	92.4	0.0947503	Data
0_Sensor 1	92.6	0.0521079	Data		2_Sensor 2	92.6	0.0942602	Data
0_Sensor 1	92.8	0.0524373	Data		2_Sensor 2	92.8	0.0940837	Data
0_Sensor 1	93	0.052139	Data		2_Sensor 2	93	0.0940198	Data
0_Sensor 1	93.2	0.0529498	Data		2_Sensor 2	93.2	0.094182	Data
0_Sensor 1	93.4	0.053637	Data		2_Sensor 2	93.4	0.0943389	Data
0_Sensor 1	93.6	0.0548547	Data		2_Sensor 2	93.6	0.0943259	Data
0_Sensor 1	93.8	0.0552883	Data		2_Sensor 2	93.8	0.0941712	Data
0_Sensor 1	94	0.0559606	Data		2_Sensor 2	94	0.0946753	Data
0_Sensor 1	94.2	0.0565711	Data		2_Sensor 2	94.2	0.0949437	Data
0_Sensor 1	94.4	0.0570401	Data		2_Sensor 2	94.4	0.095126	Data
0_Sensor 1	94.6	0.0572161	Data		2_Sensor 2	94.6	0.0955047	Data
0_Sensor 1	94.8	0.0569175	Data		2_Sensor 2	94.8	0.0956883	Data
0_Sensor 1	95	0.0564967	Data		2_Sensor 2	95	0.0953443	Data
0_Sensor 1	95.2	0.0570594	Data		2_Sensor 2	95.2	0.0956561	Data
0_Sensor 1	95.4	0.058147	Data		2_Sensor 2	95.4	0.0953742	Data
0_Sensor 1	95.6	0.0581561	Data		2_Sensor 2	95.6	0.0957326	Data
0_Sensor 1	95.8	0.0582269	Data		2_Sensor 2	95.8	0.0953523	Data
0_Sensor 1	96	0.0580168	Data		2_Sensor 2	96	0.0949325	Data
0_Sensor 1	96.2	0.0586424	Data		2_Sensor 2	96.2	0.0952252	Data
0_Sensor 1	96.4	0.0586393	Data		2_Sensor 2	96.4	0.0939513	Data
0_Sensor 1	96.6	0.0590666	Data		2_Sensor 2	96.6	0.093695	Data
0_Sensor 1	96.8	0.0589557	Data		2_Sensor 2	96.8	0.0936808	Data
0_Sensor 1	97	0.0583311	Data		2_Sensor 2	97	0.0932094	Data
0_Sensor 1	97.2	0.0584173	Data		2_Sensor 2	97.2	0.0929307	Data
0_Sensor 1	97.4	0.0569893	Data		2_Sensor 2	97.4	0.0933914	Data
0_Sensor 1	97.6	0.0560558	Data		2_Sensor 2	97.6	0.0933861	Data
0_Sensor 1	97.8	0.054583	Data		2_Sensor 2	97.8	0.0939419	Data
0_Sensor 1	98	0.0534498	Data		2_Sensor 2	98	0.0946922	Data
0_Sensor 1	98.2	0.0529326	Data		2_Sensor 2	98.2	0.0946761	Data
0_Sensor 1	98.4	0.0524987	Data		2_Sensor 2	98.4	0.0948011	Data
0_Sensor 1	98.6	0.051306	Data		2_Sensor 2	98.6	0.0953181	Data
0_Sensor 1	98.8	0.0509579	Data		2_Sensor 2	98.8	0.0956005	Data
0_Sensor 1	99	0.0509439	Data		2_Sensor 2	99	0.0957864	Data
0_Sensor 1	99.2	0.0519257	Data		2_Sensor 2	99.2	0.0953142	Data
0_Sensor 1	99.4	0.0518332	Data		2_Sensor 2	99.4	0.0949827	Data
0_Sensor 1	99.6	0.0510857	Data		2_Sensor 2	99.6	0.0940174	Data
0_Sensor 1	99.8	0.0507387	Data		2_Sensor 2	99.8	0.0933669	Data
0_Sensor 1	100	0.0510128	Data		2_Sensor 2	100	0.0937965	Data
0_Sensor 1	100.2	0.0509383	Data		2_Sensor 2	100.2	0.0938051	Data
0_Sensor 1	100.4	0.0512731	Data		2_Sensor 2	100.4	0.0930618	Data
0_Sensor 1	100.6	0.0520638	Data		2_Sensor 2	100.6	0.0924523	Data
0_Sensor 1	100.8	0.0526014	Data		2_Sensor 2	100.8	0.0921422	Data
0_Sensor 1	101	0.0530772	Data		2_Sensor 2	101	0.091373	Data
0_Sensor 1	101.2	0.0534566	Data		2_Sensor 2	101.2	0.0912805	Data
0_Sensor 1	101.4	0.0536308	Data		2_Sensor 2	101.4	0.0917136	Data
0_Sensor 1	101.6	0.0543487	Data		2_Sensor 2	101.6	0.0915016	Data
0_Sensor 1	101.8	0.0543792	Data		2_Sensor 2	101.8	0.0924141	Data
0_Sensor 1	102	0.0552701	Data		2_Sensor 2	102	0.0929699	Data
0_Sensor 1	102.2	0.0564842	Data		2_Sensor 2	102.2	0.0920704	Data
0_Sensor 1	102.4	0.056653	Data		2_Sensor 2	102.4	0.0923371	Data
0_Sensor 1	102.6	0.0565117	Data		2_Sensor 2	102.6	0.0926835	Data
0_Sensor 1	102.8	0.0563542	Data		2_Sensor 2	102.8	0.0928008	Data
0_Sensor 1	103	0.0563477	Data		2_Sensor 2	103	0.0931042	Data
0_Sensor 1	103.2	0.05597	Data		2_Sensor 2	103.2	0.0930606	Data
0_Sensor 1	103.4	0.0548727	Data		2_Sensor 2	103.4	0.0934487	Data
0_Sensor 1	103.6	0.0539769	Data		2_Sensor 2	103.6	0.0940394	Data
0_Sensor 1	103.8	0.0529778	Data		2_Sensor 2	103.8	0.0945383	Data
0_Sensor 1	104	0.0527143	Data		2_Sensor 2	104	0.0955358	Data
0_Sensor 1	104.2	0.0527898	Data		2_Sensor 2	104.2	0.096286	Data
0_Sensor 1	104.4	0.0534676	Data		2_Sensor 2	104.4	0.0959329	Data
0_Sensor 1	104.6	0.0536651	Data		2_Sensor 2	104.6	0.0960144	Data
0_Sensor 1	104.8	0.0545176	Data		2_Sensor 2	104.8	0.0968127	Data
0_Sensor 1	105	0.0547766	Data		2_Sensor 2	105	0.0972201	Data
0_Sensor 1	105.2	0.0548695	Data		2_Sensor 2	105.2	0.0981932	Data
0_Sensor 1	105.4	0.0555136	Data		2_Sensor 2	105.4	0.0976868	Data
0_Sensor 1	105.6	0.0552635	Data		2_Sensor 2	105.6	0.0978413	Data
0_Sensor 1	105.8	0.0553273	Data		2_Sensor 2	105.8	0.0982203	Data
0_Sensor 1	106	0.0560801	Data		2_Sensor 2	106	0.0979192	Data
0_Sensor 1	106.2	0.0566476	Data		2_Sensor 2	106.2	0.0970245	Data
0_Sensor 1	106.4	0.0566013	Data		2_Sensor 2	106.4	0.0970335	Data
0_Sensor 1	106.6	0.0570192	Data		2_Sensor 2	106.6	0.0958241	Data
0_Sensor 1	106.8	0.0564478	Data		2_Sensor 2	106.8	0.095345	Data
0_Sensor 1	107	0.0563689	Data		2_Sensor 2	107	0.0953396	Data
0_Sensor 1	107.2	0.0561123	Data		2_Sensor 2	107.2	0.0952905	Data
0_Sensor 1	107.4	0.0561376	Data		2_Sensor 2	107.4	0.0956662	Data
0_Sensor 1	107.6	0.0560966	Data		2_Sensor 2	107.6	0.0959972	Data
0_Sensor 1	107.8	0.0564634	Data		2_Sensor 2	107.8	0.0961278	Data
0_Sensor 1	108	0.0565071	Data		2_Sensor 2	108	0.0971338	Data
0_Sensor 1	108.2	0.0571912	Data		2_Sensor 2	108.2	0.0977318	Data
0_Sensor 1	108.4	0.0575143	Data		2_Sensor 2	108.4	0.0980206	Data
0_Sensor 1	108.6	0.0583709	Data		2_Sensor 2	108.6	0.0985569	Data
0_Sensor 1	108.8	0.0581772	Data		2_Sensor 2	108.8	0.0990014	Data
0_Sensor 1	109	0.0573723	Data		2_Sensor 2	109	0.0990256	Data
0_Sensor 1	109.2	0.0566353	Data		2_Sensor 2	109.2	0.0988014	Data
0_Sensor 1	109.4	0.0558998	Data		2_Sensor 2	109.4	0.0975774	Data
0_Sensor 1	109.6	0.0543882	Data		2_Sensor 2	109.6	0.0988505	Data
0_Sensor 1	109.8	0.0542667	Data		2_Sensor 2	109.8	0.0986743	Data
0_Sensor 1	110	0.0539712	Data		2_Sensor 2	110	0.0977012	Data
0_Sensor 1	110.2	0.053821	Data		2_Sensor 2	110.2	0.0971143	Data
0_Sensor 1	110.4	0.0538713	Data		2_Sensor 2	110.4	0.096472	Data
0_Sensor 1	110.6	0.053224	Data		2_Sensor 2	110.6	0.0949334	Data
0_Sensor 1	110.8	0.052848	Data		2_Sensor 2	110.8	0.0945297	Data
0_Sensor 1	111	0.0532117	Data		2_Sensor 2	111	0.0945894	Data
0_Sensor 1	111.2	0.0536612	Data		2_Sensor 2	111.2	0.0947967	Data
0_Sensor 1	111.4	0.0543502	Data		2_Sensor 2	111.4	0.095634	Data
0_Sensor 1	111.6	0.0545434	Data		2_Sensor 2	111.6	0.0959453	Data
0_Sensor 1	111.8	0.054529	Data		2_Sensor 2	111.8	0.0958419	Data
0_Sensor 1	112	0.0549791	Data		2_Sensor 2	112	0.0972534	Data
0_Sensor 1	112.2	0.0562106	Data		2_Sensor 2	112.2	0.0981231	Data
0_Sensor 1	112.4	0.0567046	Data		2_Sensor 2	112.4	0.0984737	Data
0_Sensor 1	112.6	0.0570084	Data		2_Sensor 2	112.6	0.098411	Data
0_Sensor 1	112.8	0.0564182	Data		2_Sensor 2	112.8	0.0987995	Data
0_Sensor 1	113	0.0567644	Data		2_Sensor 2	113	0.0988469	Data
0_Sensor 1	113.2	0.056465	Data		2_Sensor 2	113.2	0.0990222	Data
0_Sensor 1	113.4	0.0565938	Data		2_Sensor 2	113.4	0.0993849	Data
0_Sensor 1	113.6	0.0563199	Data		2_Sensor 2	113.6	0.0999301	Data
0_Sensor 1	113.8	0.0562848	Data		2_Sensor 2	113.8	0.0994128	Data
0_Sensor 1	114	0.055748	Data		2_Sensor 2	114	0.0983945	Data
0_Sensor 1	114.2	0.05526	Data		2_Sensor 2	114.2	0.0982147	Data
0_Sensor 1	114.4	0.0553803	Data		2_Sensor 2	114.4	0.0977309	Data
0_Sensor 1	114.6	0.054272	Data		2_Sensor 2	114.6	0.0973659	Data
0_Sensor 1	114.8	0.0547785	Data		2_Sensor 2	114.8	0.0974696	Data
0_Sensor 1	115	0.0546265	Data		2_Sensor 2	115	0.0978208	Data
0_Sensor 1	115.2	0.0544042	Data		2_Sensor 2	115.2	0.0973843	Data
0_Sensor 1	115.4	0.0542382	Data		2_Sensor 2	115.4	0.0970163	Data
0_Sensor 1	115.6	0.0541266	Data		2_Sensor 2	115.6	0.0971568	Data
0_Sensor 1	115.8	0.0537249	Data		2_Sensor 2	115.8	0.0969513	Data
0_Sensor 1	116	0.0545145	Data		2_Sensor 2	116	0.0978505	Data
0_Sensor 1	116.2	0.0537835	Data		2_Sensor 2	116.2	0.0980143	Data
0_Sensor 1	116.4	0.0542464	Data		2_Sensor 2	116.4	0.0974674	Data
0_Sensor 1	116.6	0.0551451	Data		2_Sensor 2	116.6	0.0970575	Data
0_Sensor 1	116.8	0.0556412	Data		2_Sensor 2	116.8	0.0972521	Data
0_Sensor 1	117	0.0560227	Data		2_Sensor 2	117	0.097675	Data
0_Sensor 1	117.2	0.0562658	Data		2_Sensor 2	117.2	0.0975842	Data
0_Sensor 1	117.4	0.0562047	Data		2_Sensor 2	117.4	0.0972322	Data
0_Sensor 1	117.6	0.0559681	Data		2_Sensor 2	117.6	0.0969	Data
0_Sensor 1	117.8	0.0555486	Data		2_Sensor 2	117.8	0.0964858	Data
0_Sensor 1	118	0.0553643	Data		2_Sensor 2	118	0.095736	Data
0_Sensor 1	118.2	0.0551457	Data		2_Sensor 2	118.2	0.095774	Data
0_Sensor 1	118.4	0.0552937	Data		2_Sensor 2	118.4	0.0958651	Data
0_Sensor 1	118.6	0.0550123	Data		2_Sensor 2	118.6	0.0962856	Data
0_Sensor 1	118.8	0.05578	Data		2_Sensor 2	118.8	0.096214	Data
0_Sensor 1	119	0.0560645	Data		2_Sensor 2	119	0.0958568	Data
0_Sensor 1	119.2	0.0567164	Data		2_Sensor 2	119.2	0.0954806	Data
0_Sensor 1	119.4	0.0569418	Data		2_Sensor 2	119.4	0.0957165	Data
0_Sensor 1	119.6	0.0575387	Data		2_Sensor 2	119.6	0.0962716	Data
0_Sensor 1	119.8	0.0576738	Data		2_Sensor 2	119.8	0.0964668	Data
0_Sensor 1	119.999	0.0576738	Data		2_Sensor 2	120.008	0.0964668	Data
0_Sensor 1	120.199	0.0569455	Data		2_Sensor 2	120.208	0.0956879	Data
0_Sensor 1	120.399	0.0566077	Data		2_Sensor 2	120.408	0.0955579	Data
0_Sensor 1	120.599	0.0552593	Data		2_Sensor 2	120.608	0.095306	Data
0_Sensor 1	120.799	0.054	Data		2_Sensor 2	120.808	0.0939436	Data
0_Sensor 1	120.999	0.052635	Data		2_Sensor 2	121.008	0.0932981	Data
0_Sensor 1	121.199	0.0509918	Data		2_Sensor 2	121.208	0.0927751	Data
0_Sensor 1	121.399	0.0497727	Data		2_Sensor 2	121.408	0.0913419	Data
0_Sensor 1	121.599	0.0481364	Data		2_Sensor 2	121.608	0.0903191	Data
0_Sensor 1	121.799	0.0468022	Data		2_Sensor 2	121.808	0.0891763	Data
0_Sensor 1	121.999	0.045224	Data		2_Sensor 2	122.008	0.088354	Data
0_Sensor 1	122.199	0.0436992	Data		2_Sensor 2	122.208	0.0869875	Data
0_Sensor 1	122.399	0.0432414	Data		2_Sensor 2	122.408	0.0872319	Data
0_Sensor 1	122.599	0.0432863	Data		2_Sensor 2	122.608	0.0868461	Data
0_Sensor 1	122.799	0.0410822	Data		2_Sensor 2	122.808	0.086899	Data
0_Sensor 1	122.999	0.0400891	Data		2_Sensor 2	123.008	0.0873932	Data
0_Sensor 1	123.199	0.0390851	Data		2_Sensor 2	123.208	0.0867128	Data
0_Sensor 1	123.399	0.0379308	Data		2_Sensor 2	123.408	0.0868215	Data
0_Sensor 1	123.599	0.0369274	Data		2_Sensor 2	123.608	0.0864322	Data
0_Sensor 1	123.799	0.0364746	Data		2_Sensor 2	123.808	0.0859685	Data
0_Sensor 1	123.999	0.0365051	Data		2_Sensor 2	124.008	0.0849206	Data
0_Sensor 1	124.199	0.0360808	Data		2_Sensor 2	124.208	0.0841433	Data
0_Sensor 1	124.399	0.0355923	Data		2_Sensor 2	124.408	0.0839364	Data
0_Sensor 1	124.599	0.0346384	Data		2_Sensor 2	124.608	0.0825511	Data
0_Sensor 1	124.799	0.033841	Data		2_Sensor 2	124.808	0.081563	Data
0_Sensor 1	124.999	0.0333607	Data		2_Sensor 2	125.008	0.081095	Data
0_Sensor 1	125.199	0.0329061	Data		2_Sensor 2	125.208	0.0809728	Data
0_Sensor 1	125.399	0.0330384	Data		2_Sensor 2	125.408	0.0797465	Data
0_Sensor 1	125.599	0.0321766	Data		2_Sensor 2	125.608	0.0796193	Data
0_Sensor 1	125.799	0.0319813	Data		2_Sensor 2	125.808	0.0796241	Data
0_Sensor 1	125.999	0.0316449	Data		2_Sensor 2	126.008	0.0795316	Data
0_Sensor 1	126.199	0.0308153	Data		2_Sensor 2	126.208	0.0794261	Data
0_Sensor 1	126.399	0.0291805	Data		2_Sensor 2	126.408	0.08005	Data
0_Sensor 1	126.599	0.0283828	Data		2_Sensor 2	126.608	0.0791916	Data
0_Sensor 1	126.799	0.0267935	Data		2_Sensor 2	126.808	0.0792639	Data
0_Sensor 1	126.999	0.0261226	Data		2_Sensor 2	127.008	0.0788967	Data
0_Sensor 1	127.199	0.0253484	Data		2_Sensor 2	127.208	0.0778151	Data
0_Sensor 1	127.399	0.0243704	Data		2_Sensor 2	127.408	0.0776484	Data
0_Sensor 1	127.599	0.0238297	Data		2_Sensor 2	127.608	0.0766464	Data
0_Sensor 1	127.799	0.0243342	Data		2_Sensor 2	127.808	0.076313	Data
0_Sensor 1	127.999	0.0242307	Data		2_Sensor 2	128.008	0.0760572	Data
0_Sensor 1	128.199	0.0236272	Data		2_Sensor 2	128.208	0.075856	Data
0_Sensor 1	128.399	0.0227737	Data		2_Sensor 2	128.408	0.0752765	Data
0_Sensor 1	128.599	0.0225674	Data		2_Sensor 2	128.608	0.074162	Data
0_Sensor 1	128.799	0.0224551	Data		2_Sensor 2	128.808	0.0737824	Data
0_Sensor 1	128.999	0.0232854	Data		2_Sensor 2	129.008	0.0721293	Data
0_Sensor 1	129.199	0.022994	Data		2_Sensor 2	129.208	0.0720741	Data
0_Sensor 1	129.399	0.0227192	Data		2_Sensor 2	129.408	0.0712899	Data
0_Sensor 1	129.599	0.0227468	Data		2_Sensor 2	129.608	0.0699919	Data
0_Sensor 1	129.799	0.0231986	Data		2_Sensor 2	129.808	0.0692116	Data
0_Sensor 1	129.999	0.0224191	Data		2_Sensor 2	130.008	0.0689086	Data
0_Sensor 1	130.199	0.0215754	Data		2_Sensor 2	130.208	0.0687046	Data
0_Sensor 1	130.399	0.0203487	Data		2_Sensor 2	130.408	0.0678131	Data
0_Sensor 1	130.599	0.0199732	Data		2_Sensor 2	130.608	0.0668893	Data
0_Sensor 1	130.799	0.0191011	Data		2_Sensor 2	130.808	0.0662557	Data
0_Sensor 1	130.999	0.0176574	Data		2_Sensor 2	131.008	0.0655007	Data
0_Sensor 1	131.199	0.0171073	Data		2_Sensor 2	131.208	0.0643608	Data
0_Sensor 1	131.399	0.0167736	Data		2_Sensor 2	131.408	0.0639996	Data
0_Sensor 1	131.599	0.0162298	Data		2_Sensor 2	131.608	0.0636597	Data
0_Sensor 1	131.799	0.016083	Data		2_Sensor 2	131.808	0.0639663	Data
0_Sensor 1	131.999	0.0154168	Data		2_Sensor 2	132.008	0.0641808	Data
0_Sensor 1	132.199	0.015633	Data		2_Sensor 2	132.208	0.063488	Data
0_Sensor 1	132.399	0.0151995	Data		2_Sensor 2	132.408	0.0632026	Data
0_Sensor 1	132.599	0.0156823	Data		2_Sensor 2	132.608	0.0626437	Data
0_Sensor 1	132.799	0.016355	Data		2_Sensor 2	132.808	0.0623689	Data
0_Sensor 1	132.999	0.0160563	Data		2_Sensor 2	133.008	0.0618103	Data
0_Sensor 1	133.199	0.0156168	Data		2_Sensor 2	133.208	0.062033	Data
0_Sensor 1	133.399	0.0154624	Data		2_Sensor 2	133.408	0.0622329	Data
0_Sensor 1	133.599	0.0162244	Data		2_Sensor 2	133.608	0.0611963	Data
0_Sensor 1	133.799	0.0153376	Data		2_Sensor 2	133.808	0.0617155	Data
0_Sensor 1	133.999	0.0142449	Data		2_Sensor 2	134.008	0.0629078	Data
0_Sensor 1	134.199	0.0139191	Data		2_Sensor 2	134.208	0.0621162	Data
0_Sensor 1	134.399	0.0136914	Data		2_Sensor 2	134.408	0.0613226	Data
0_Sensor 1	134.599	0.0132547	Data		2_Sensor 2	134.608	0.0604306	Data
0_Sensor 1	134.799	0.0129631	Data		2_Sensor 2	134.808	0.0595807	Data
0_Sensor 1	134.999	0.0121073	Data		2_Sensor 2	135.008	0.0587337	Data
0_Sensor 1	135.199	0.012083	Data		2_Sensor 2	135.208	0.0586453	Data
0_Sensor 1	135.399	0.0114152	Data		2_Sensor 2	135.408	0.059416	Data
0_Sensor 1	135.599	0.0109733	Data		2_Sensor 2	135.608	0.060527	Data
0_Sensor 1	135.799	0.0104009	Data		2_Sensor 2	135.808	0.0604889	Data
0_Sensor 1	135.999	0.0100103	Data		2_Sensor 2	136.008	0.0600098	Data
0_Sensor 1	136.199	0.0104343	Data		2_Sensor 2	136.208	0.0599542	Data
0_Sensor 1	136.399	0.00920628	Data		2_Sensor 2	136.408	0.0606119	Data
0_Sensor 1	136.599	0.00968594	Data		2_Sensor 2	136.608	0.0607208	Data
0_Sensor 1	136.799	0.00927597	Data		2_Sensor 2	136.808	0.0603973	Data
0_Sensor 1	136.999	0.00902779	Data		2_Sensor 2	137.008	0.0606795	Data
0_Sensor 1	137.199	0.0092621	Data		2_Sensor 2	137.208	0.0612253	Data
0_Sensor 1	137.399	0.00888818	Data		2_Sensor 2	137.408	0.062131	Data
0_Sensor 1	137.599	0.00950896	Data		2_Sensor 2	137.608	0.0609959	Data
0_Sensor 1	137.799	0.00852017	Data		2_Sensor 2	137.808	0.061325	Data
0_Sensor 1	137.999	0.00846603	Data		2_Sensor 2	138.008	0.0605539	Data
0_Sensor 1	138.199	0.00858121	Data		2_Sensor 2	138.208	0.0585622	Data
0_Sensor 1	138.399	0.00857655	Data		2_Sensor 2	138.408	0.0572386	Data
0_Sensor 1	138.599	0.00813282	Data		2_Sensor 2	138.608	0.0558369	Data
0_Sensor 1	138.799	0.00814544	Data		2_Sensor 2	138.808	0.0550049	Data
0_Sensor 1	138.999	0.00747205	Data		2_Sensor 2	139.008	0.0548371	Data
0_Sensor 1	139.199	0.00711032	Data		2_Sensor 2	139.208	0.0553632	Data
0_Sensor 1	139.399	0.00685783	Data		2_Sensor 2	139.408	0.0552131	Data
0_Sensor 1	139.599	0.00714101	Data		2_Sensor 2	139.608	0.0548338	Data
0_Sensor 1	139.799	0.00636795	Data		2_Sensor 2	139.808	0.0535973	Data
0_Sensor 1	139.999	0.00678679	Data		2_Sensor 2	140.008	0.0528199	Data
0_Sensor 1	140.199	0.00737398	Data		2_Sensor 2	140.208	0.0532248	Data
0_Sensor 1	140.399	0.00687031	Data		2_Sensor 2	140.408	0.0526697	Data
0_Sensor 1	140.599	0.00754872	Data		2_Sensor 2	140.608	0.0522356	Data
0_Sensor 1	140.799	0.00721191	Data		2_Sensor 2	140.808	0.0515038	Data
0_Sensor 1	140.999	0.00744547	Data		2_Sensor 2	141.008	0.0520303	Data
0_Sensor 1	141.199	0.006919	Data		2_Sensor 2	141.208	0.0518778	Data
0_Sensor 1	141.399	0.00638438	Data		2_Sensor 2	141.408	0.0512037	Data
0_Sensor 1	141.599	0.00633772	Data		2_Sensor 2	141.608	0.0494788	Data
0_Sensor 1	141.799	0.00567441	Data		2_Sensor 2	141.808	0.0495315	Data
0_Sensor 1	141.999	0.00532826	Data		2_Sensor 2	142.008	0.0487985	Data
0_Sensor 1	142.199	0.00459272	Data		2_Sensor 2	142.208	0.0487508	Data
0_Sensor 1	142.399	0.00402822	Data		2_Sensor 2	142.408	0.0487733	Data
0_Sensor 1	142.599	0.00414276	Data		2_Sensor 2	142.608	0.0492794	Data
0_Sensor 1	142.799	0.00424604	Data		2_Sensor 2	142.808	0.0494546	Data
0_Sensor 1	142.999	0.00390192	Data		2_Sensor 2	143.008	0.0496544	Data
0_Sensor 1	143.199	0.00425325	Data		2_Sensor 2	143.208	0.0493362	Data
0_Sensor 1	143.399	0.00412321	Data		2_Sensor 2	143.408	0.0490651	Data
0_Sensor 1	143.599	0.00431624	Data		2_Sensor 2	143.608	0.048944	Data
0_Sensor 1	143.799	0.00383476	Data		2_Sensor 2	143.808	0.0492405	Data
0_Sensor 1	143.999	0.00410021	Data		2_Sensor 2	144.008	0.0491499	Data
0_Sensor 1	144.199	0.00454186	Data		2_Sensor 2	144.208	0.0498479	Data
0_Sensor 1	144.399	0.00431356	Data		2_Sensor 2	144.408	0.0489543	Data
0_Sensor 1	144.599	0.00463597	Data		2_Sensor 2	144.608	0.0489358	Data
0_Sensor 1	144.799	0.00362337	Data		2_Sensor 2	144.808	0.0485985	Data
0_Sensor 1	144.999	0.00355093	Data		2_Sensor 2	145.008	0.0481393	Data
0_Sensor 1	145.199	0.00370889	Data		2_Sensor 2	145.208	0.0477102	Data
0_Sensor 1	145.399	0.00394237	Data		2_Sensor 2	145.408	0.0469332	Data
0_Sensor 1	145.599	0.00421095	Data		2_Sensor 2	145.608	0.0468024	Data
0_Sensor 1	145.799	0.00421163	Data		2_Sensor 2	145.808	0.0468674	Data
0_Sensor 1	145.999	0.00409135	Data		2_Sensor 2	146.008	0.0471752	Data
0_Sensor 1	146.199	0.00442867	Data		2_Sensor 2	146.208	0.047779	Data
0_Sensor 1	146.399	0.00489162	Data		2_Sensor 2	146.408	0.0477986	Data
0_Sensor 1	146.599	0.00587584	Data		2_Sensor 2	146.608	0.0474154	Data
0_Sensor 1	146.799	0.00593847	Data		2_Sensor 2	146.808	0.0472074	Data
0_Sensor 1	146.999	0.00595055	Data		2_Sensor 2	147.008	0.0459371	Data
0_Sensor 1	147.199	0.00535887	Data		2_Sensor 2	147.208	0.0453526	Data
0_Sensor 1	147.399	0.00391818	Data		2_Sensor 2	147.408	0.0444381	Data
0_Sensor 1	147.599	0.00311861	Data		2_Sensor 2	147.608	0.0442412	Data
0_Sensor 1	147.799	0.00295324	Data		2_Sensor 2	147.808	0.0435646	Data
0_Sensor 1	147.999	0.00222856	Data		2_Sensor 2	148.008	0.0436636	Data
0_Sensor 1	148.199	0.00209732	Data		2_Sensor 2	148.208	0.0432032	Data
0_Sensor 1	148.399	0.00150836	Data		2_Sensor 2	148.408	0.0423042	Data
0_Sensor 1	148.599	0.000956328	Data		2_Sensor 2	148.608	0.0425344	Data
0_Sensor 1	148.799	0.000893387	Data		2_Sensor 2	148.808	0.042159	Data
0_Sensor 1	148.999	0.00203331	Data		2_Sensor 2	149.008	0.0420814	Data
0_Sensor 1	149.199	0.00211106	Data		2_Sensor 2	149.208	0.0428425	Data
0_Sensor 1	149.399	0.00198443	Data		2_Sensor 2	149.408	0.0422549	Data
0_Sensor 1	149.599	0.00193412	Data		2_Sensor 2	149.608	0.0422703	Data
0_Sensor 1	149.799	0.00213422	Data		2_Sensor 2	149.808	0.0425981	Data
0_Sensor 1	149.999	0.00216031	Data		2_Sensor 2	150.008	0.0433089	Data
0_Sensor 1	150.199	0.00257622	Data		2_Sensor 2	150.208	0.0434912	Data
0_Sensor 1	150.399	0.00324227	Data		2_Sensor 2	150.408	0.0430251	Data
0_Sensor 1	150.599	0.00401105	Data		2_Sensor 2	150.608	0.0426881	Data
0_Sensor 1	150.799	0.0035136	Data		2_Sensor 2	150.808	0.0430191	Data
0_Sensor 1	150.999	0.00391618	Data		2_Sensor 2	151.008	0.0423068	Data
0_Sensor 1	151.199	0.0029096	Data		2_Sensor 2	151.208	0.042447	Data
0_Sensor 1	151.399	0.0025058	Data		2_Sensor 2	151.408	0.0420459	Data
0_Sensor 1	151.599	0.00235092	Data		2_Sensor 2	151.608	0.0423885	Data
0_Sensor 1	151.799	0.0029558	Data		2_Sensor 2	151.808	0.0417996	Data
0_Sensor 1	151.999	0.0024699	Data		2_Sensor 2	152.008	0.0419438	Data
0_Sensor 1	152.199	0.00271924	Data		2_Sensor 2	152.208	0.0418876	Data
0_Sensor 1	152.399	0.00232277	Data		2_Sensor 2	152.408	0.0413913	Data
0_Sensor 1	152.599	0.00292056	Data		2_Sensor 2	152.608	0.0419305	Data
0_Sensor 1	152.799	0.00382801	Data		2_Sensor 2	152.808	0.0417876	Data
0_Sensor 1	152.999	0.00387494	Data		2_Sensor 2	153.008	0.0422224	Data
0_Sensor 1	153.199	0.00348338	Data		2_Sensor 2	153.208	0.0421098	Data
0_Sensor 1	153.399	0.00308563	Data		2_Sensor 2	153.408	0.0408822	Data
0_Sensor 1	153.599	0.00315285	Data		2_Sensor 2	153.608	0.0406187	Data
0_Sensor 1	153.799	0.00301669	Data		2_Sensor 2	153.808	0.0400259	Data
0_Sensor 1	153.999	0.00261342	Data		2_Sensor 2	154.008	0.0393441	Data
0_Sensor 1	154.199	0.00291718	Data		2_Sensor 2	154.208	0.0384904	Data
0_Sensor 1	154.399	0.00357027	Data		2_Sensor 2	154.408	0.0388685	Data
0_Sensor 1	154.599	0.00381848	Data		2_Sensor 2	154.608	0.0386441	Data
0_Sensor 1	154.799	0.00334173	Data		2_Sensor 2	154.808	0.0387505	Data
0_Sensor 1	154.999	0.00328619	Data		2_Sensor 2	155.008	0.0381972	Data
0_Sensor 1	155.199	0.00272935	Data		2_Sensor 2	155.208	0.0384347	Data
0_Sensor 1	155.399	0.00208674	Data		2_Sensor 2	155.408	0.0384809	Data
0_Sensor 1	155.599	0.00228406	Data		2_Sensor 2	155.608	0.0381915	Data
0_Sensor 1	155.799	0.00239766	Data		2_Sensor 2	155.808	0.037867	Data
0_Sensor 1	155.999	0.0015293	Data		2_Sensor 2	156.008	0.038112	Data
0_Sensor 1	156.199	0.000811972	Data		2_Sensor 2	156.208	0.0386245	Data
0_Sensor 1	156.399	-0.000139607	Data		2_Sensor 2	156.408	0.0384629	Data
0_Sensor 1	156.599	0.000116343	Data		2_Sensor 2	156.608	0.038576	Data
0_Sensor 1	156.799	0.000222398	Data		2_Sensor 2	156.808	0.0381369	Data
0_Sensor 1	156.999	-0.000394799	Data		2_Sensor 2	157.008	0.0384896	Data
0_Sensor 1	157.199	-0.000874916	Data		2_Sensor 2	157.208	0.0378958	Data
0_Sensor 1	157.399	-0.000363002	Data		2_Sensor 2	157.408	0.0370822	Data
0_Sensor 1	157.599	0.000580343	Data		2_Sensor 2	157.608	0.0366732	Data
0_Sensor 1	157.799	0.000877331	Data		2_Sensor 2	157.808	0.0358207	Data
0_Sensor 1	157.999	0.00117316	Data		2_Sensor 2	158.008	0.0355394	Data
0_Sensor 1	158.199	0.00183624	Data		2_Sensor 2	158.208	0.035609	Data
0_Sensor 1	158.399	0.00206648	Data		2_Sensor 2	158.408	0.0363896	Data
0_Sensor 1	158.599	0.00251757	Data		2_Sensor 2	158.608	0.0360926	Data
0_Sensor 1	158.799	0.00184386	Data		2_Sensor 2	158.808	0.036217	Data
0_Sensor 1	158.999	0.00118706	Data		2_Sensor 2	159.008	0.0358071	Data
0_Sensor 1	159.199	0.00134822	Data		2_Sensor 2	159.208	0.0359219	Data
0_Sensor 1	159.399	0.000235666	Data		2_Sensor 2	159.408	0.0352558	Data
0_Sensor 1	159.599	0.000494296	Data		2_Sensor 2	159.608	0.0350929	Data
0_Sensor 1	159.799	-0.000371847	Data		2_Sensor 2	159.808	0.036091	Data
0_Sensor 1	159.999	-0.000810979	Data		2_Sensor 2	160.008	0.036358	Data
0_Sensor 1	160.199	-0.00172852	Data		2_Sensor 2	160.208	0.0363147	Data
0_Sensor 1	160.399	-0.00184319	Data		2_Sensor 2	160.408	0.036417	Data
0_Sensor 1	160.599	-0.00173018	Data		2_Sensor 2	160.608	0.0359507	Data
0_Sensor 1	160.799	-0.00155123	Data		2_Sensor 2	160.808	0.036079	Data
0_Sensor 1	160.999	-0.00174775	Data		2_Sensor 2	161.008	0.0360343	Data
0_Sensor 1	161.199	-0.00171035	Data		2_Sensor 2	161.208	0.0351801	Data
0_Sensor 1	161.399	-0.000600063	Data		2_Sensor 2	161.408	0.0341657	Data
0_Sensor 1	161.599	-0.00082505	Data		2_Sensor 2	161.608	0.0338581	Data
0_Sensor 1	161.799	-0.000440617	Data		2_Sensor 2	161.808	0.0335262	Data
0_Sensor 1	161.999	-1.63881e-05	Data		2_Sensor 2	162.008	0.0335976	Data
0_Sensor 1	162.199	0.000600417	Data		2_Sensor 2	162.208	0.0340262	Data
0_Sensor 1	162.399	-0.00036429	Data		2_Sensor 2	162.408	0.0343188	Data
0_Sensor 1	162.599	0.000188208	Data		2_Sensor 2	162.608	0.0336007	Data
0_Sensor 1	162.799	0.000462052	Data		2_Sensor 2	162.808	0.0333656	Data
0_Sensor 1	162.999	0.000214293	Data		2_Sensor 2	163.008	0.0326515	Data
0_Sensor 1	163.199	0.000483829	Data		2_Sensor 2	163.208	0.0326758	Data
0_Sensor 1	163.399	6.89065e-06	Data		2_Sensor 2	163.408	0.033143	Data
0_Sensor 1	163.599	0.000205854	Data		2_Sensor 2	163.608	0.0331677	Data
0_Sensor 1	163.799	7.32938e-05	Data		2_Sensor 2	163.808	0.0336542	Data
0_Sensor 1	163.999	0.000129935	Data		2_Sensor 2	164.008	0.0330793	Data
0_Sensor 1	164.199	-8.14583e-05	Data		2_Sensor 2	164.208	0.0324535	Data
0_Sensor 1	164.399	-0.000300601	Data		2_Sensor 2	164.408	0.0326402	Data
0_Sensor 1	164.599	-0.000919455	Data		2_Sensor 2	164.608	0.0325064	Data
0_Sensor 1	164.799	-0.00101039	Data		2_Sensor 2	164.808	0.031533	Data
0_Sensor 1	164.999	-0.00174301	Data		2_Sensor 2	165.008	0.0300589	Data
0_Sensor 1	165.199	-0.00164389	Data		2_Sensor 2	165.208	0.0288776	Data
0_Sensor 1	165.399	-0.00135128	Data		2_Sensor 2	165.408	0.0280336	Data
0_Sensor 1	165.599	-0.00160364	Data		2_Sensor 2	165.608	0.0282464	Data
0_Sensor 1	165.799	-0.00151504	Data		2_Sensor 2	165.808	0.0279887	Data
0_Sensor 1	165.999	-0.00142062	Data		2_Sensor 2	166.008	0.0281701	Data
0_Sensor 1	166.199	-0.00148353	Data		2_Sensor 2	166.208	0.02817	Data
0_Sensor 1	166.399	-0.00197917	Data		2_Sensor 2	166.408	0.0280177	Data
0_Sensor 1	166.599	-0.000342956	Data		2_Sensor 2	166.608	0.0281115	Data
0_Sensor 1	166.799	-5.61242e-05	Data		2_Sensor 2	166.808	0.0282536	Data
0_Sensor 1	166.999	-0.000341437	Data		2_Sensor 2	167.008	0.0283102	Data
0_Sensor 1	167.199	-0.000212368	Data		2_Sensor 2	167.208	0.0285156	Data
0_Sensor 1	167.399	0.000792768	Data		2_Sensor 2	167.408	0.0289502	Data
0_Sensor 1	167.599	0.000659444	Data		2_Sensor 2	167.608	0.0285471	Data
0_Sensor 1	167.799	0.000480729	Data		2_Sensor 2	167.808	0.0293747	Data
0_Sensor 1	167.999	0.000101042	Data		2_Sensor 2	168.008	0.0300003	Data
0_Sensor 1	168.199	0.000350693	Data		2_Sensor 2	168.208	0.0298124	Data
0_Sensor 1	168.399	-0.000663472	Data		2_Sensor 2	168.408	0.0301745	Data
0_Sensor 1	168.599	-0.000781973	Data		2_Sensor 2	168.608	0.0293669	Data
0_Sensor 1	168.799	-0.000495467	Data		2_Sensor 2	168.808	0.0280458	Data
0_Sensor 1	168.999	-0.00125312	Data		2_Sensor 2	169.008	0.02687	Data
0_Sensor 1	169.199	-0.000577021	Data		2_Sensor 2	169.208	0.0262324	Data
0_Sensor 1	169.399	-0.00103095	Data		2_Sensor 2	169.408	0.026267	Data
0_Sensor 1	169.599	-0.00179135	Data		2_Sensor 2	169.608	0.0259963	Data
0_Sensor 1	169.799	-0.00174317	Data		2_Sensor 2	169.808	0.0254276	Data
0_Sensor 1	169.999	-0.00146265	Data		2_Sensor 2	170.008	0.0249216	Data
0_Sensor 1	170.199	-0.00191171	Data		2_Sensor 2	170.208	0.0254014	Data
0_Sensor 1	170.399	-0.00138143	Data		2_Sensor 2	170.408	0.0256345	Data
0_Sensor 1	170.599	-0.000726499	Data		2_Sensor 2	170.608	0.0256672	Data
0_Sensor 1	170.799	-0.00153929	Data		2_Sensor 2	170.808	0.0255702	Data
0_Sensor 1	170.999	-0.00125482	Data		2_Sensor 2	171.008	0.0267352	Data
0_Sensor 1	171.199	-0.000989617	Data		2_Sensor 2	171.208	0.0269234	Data
0_Sensor 1	171.399	-0.000913588	Data		2_Sensor 2	171.408	0.0277581	Data
0_Sensor 1	171.599	-0.00187665	Data		2_Sensor 2	171.608	0.0287116	Data
0_Sensor 1	171.799	-0.0022689	Data		2_Sensor 2	171.808	0.0292606	Data
0_Sensor 1	171.999	-0.00191975	Data		2_Sensor 2	172.008	0.0299792	Data
0_Sensor 1	172.199	-0.00111606	Data		2_Sensor 2	172.208	0.0298102	Data
0_Sensor 1	172.399	-0.00104938	Data		2_Sensor 2	172.408	0.0299496	Data
0_Sensor 1	172.599	-0.00105106	Data		2_Sensor 2	172.608	0.0295238	Data
0_Sensor 1	172.799	-0.000609139	Data		2_Sensor 2	172.808	0.0298753	Data
0_Sensor 1	172.999	-0.00104905	Data		2_Sensor 2	173.008	0.0292752	Data
0_Sensor 1	173.199	-0.000516804	Data		2_Sensor 2	173.208	0.0292983	Data
0_Sensor 1	173.399	-0.000916776	Data		2_Sensor 2	173.408	0.0289076	Data
0_Sensor 1	173.599	-0.00158795	Data		2_Sensor 2	173.608	0.0279135	Data
0_Sensor 1	173.799	-0.00159109	Data		2_Sensor 2	173.808	0.0278673	Data
0_Sensor 1	173.999	-0.00189112	Data		2_Sensor 2	174.008	0.0276201	Data
0_Sensor 1	174.199	-0.00183555	Data		2_Sensor 2	174.208	0.0271656	Data
0_Sensor 1	174.399	-0.00150087	Data		2_Sensor 2	174.408	0.0264389	Data
0_Sensor 1	174.599	-0.0021563	Data		2_Sensor 2	174.608	0.0264267	Data
0_Sensor 1	174.799	-0.00244673	Data		2_Sensor 2	174.808	0.0270453	Data
0_Sensor 1	174.999	-0.00195018	Data		2_Sensor 2	175.008	0.0267562	Data
0_Sensor 1	175.199	-0.00255422	Data		2_Sensor 2	175.208	0.0260389	Data
0_Sensor 1	175.399	-0.00242246	Data		2_Sensor 2	175.408	0.0255716	Data
0_Sensor 1	175.599	-0.00248589	Data		2_Sensor 2	175.608	0.0257297	Data
0_Sensor 1	175.799	-0.00206645	Data		2_Sensor 2	175.808	0.0250302	Data
0_Sensor 1	175.999	-0.00112022	Data		2_Sensor 2	176.008	0.0256992	Data
0_Sensor 1	176.199	-0.000620566	Data		2_Sensor 2	176.208	0.0256549	Data
0_Sensor 1	176.399	-0.000341296	Data		2_Sensor 2	176.408	0.0261337	Data
0_Sensor 1	176.599	-0.000562898	Data		2_Sensor 2	176.608	0.0258	Data
0_Sensor 1	176.799	-0.000150163	Data		2_Sensor 2	176.808	0.02582	Data
0_Sensor 1	176.999	-0.000346759	Data		2_Sensor 2	177.008	0.0253761	Data
0_Sensor 1	177.199	-0.000655686	Data		2_Sensor 2	177.208	0.0252446	Data
0_Sensor 1	177.399	-0.00140896	Data		2_Sensor 2	177.408	0.0249615	Data
0_Sensor 1	177.599	-0.001354	Data		2_Sensor 2	177.608	0.0253439	Data
0_Sensor 1	177.799	-0.00133278	Data		2_Sensor 2	177.808	0.0258866	Data
0_Sensor 1	177.999	-0.000767874	Data		2_Sensor 2	178.008	0.0257279	Data
0_Sensor 1	178.199	-0.000852698	Data		2_Sensor 2	178.208	0.0247169	Data
0_Sensor 1	178.399	-0.00106734	Data		2_Sensor 2	178.408	0.0248121	Data
0_Sensor 1	178.599	-0.00136124	Data		2_Sensor 2	178.608	0.0245033	Data
0_Sensor 1	178.799	-0.000985764	Data		2_Sensor 2	178.808	0.0235323	Data
0_Sensor 1	178.999	-0.00126209	Data		2_Sensor 2	179.008	0.0223278	Data
0_Sensor 1	179.199	-0.00152642	Data		2_Sensor 2	179.208	0.0223538	Data
0_Sensor 1	179.399	-0.000687356	Data		2_Sensor 2	179.408	0.0216936	Data
0_Sensor 1	179.599	-0.000466768	Data		2_Sensor 2	179.608	0.0219781	Data
0_Sensor 1	179.799	0.000281444	Data		2_Sensor 2	179.808	0.0221494	Data
0_Sensor 1	179.999	9.42593e-05	Data		2_Sensor 2	180.008	0.0221239	Data
0_Sensor 1	180.199	-0.000235747	Data		2_Sensor 2	180.208	0.0225075	Data
0_Sensor 1	180.399	-0.00109773	Data		2_Sensor 2	180.408	0.0229619	Data
0_Sensor 1	180.599	-0.000816384	Data		2_Sensor 2	180.608	0.0228894	Data
0_Sensor 1	180.799	-0.000617114	Data		2_Sensor 2	180.808	0.0235799	Data
0_Sensor 1	180.999	-0.000951478	Data		2_Sensor 2	181.008	0.0239157	Data
0_Sensor 1	181.199	-0.0013962	Data		2_Sensor 2	181.208	0.023571	Data
0_Sensor 1	181.399	-0.00138938	Data		2_Sensor 2	181.408	0.0243345	Data
0_Sensor 1	181.599	-0.00119747	Data		2_Sensor 2	181.608	0.0250783	Data
0_Sensor 1	181.799	-0.00192295	Data		2_Sensor 2	181.808	0.0246826	Data
0_Sensor 1	181.999	-0.00210984	Data		2_Sensor 2	182.008	0.0233636	Data
0_Sensor 1	182.199	-0.00304301	Data		2_Sensor 2	182.208	0.0227943	Data
0_Sensor 1	182.399	-0.00332896	Data		2_Sensor 2	182.408	0.0219999	Data
0_Sensor 1	182.599	-0.0035026	Data		2_Sensor 2	182.608	0.02137	Data
0_Sensor 1	182.799	-0.00387755	Data		2_Sensor 2	182.808	0.0209568	Data
0_Sensor 1	182.999	-0.00327783	Data		2_Sensor 2	183.008	0.0208857	Data
0_Sensor 1	183.199	-0.00300058	Data		2_Sensor 2	183.208	0.0220204	Data
0_Sensor 1	183.399	-0.00248345	Data		2_Sensor 2	183.408	0.0218266	Data
0_Sensor 1	183.599	-0.00188612	Data		2_Sensor 2	183.608	0.0230172	Data
0_Sensor 1	183.799	-0.0014732	Data		2_Sensor 2	183.808	0.0226837	Data
0_Sensor 1	183.999	-0.00226619	Data		2_Sensor 2	184.008	0.0225373	Data
0_Sensor 1	184.199	-0.00265154	Data		2_Sensor 2	184.208	0.0238574	Data
0_Sensor 1	184.399	-0.00274671	Data		2_Sensor 2	184.408	0.0235879	Data
0_Sensor 1	184.599	-0.00174286	Data		2_Sensor 2	184.608	0.0238855	Data
0_Sensor 1	184.799	-0.00186046	Data		2_Sensor 2	184.808	0.023725	Data
0_Sensor 1	184.999	-0.00228174	Data		2_Sensor 2	185.008	0.0234122	Data
0_Sensor 1	185.199	-0.00260044	Data		2_Sensor 2	185.208	0.0236937	Data
0_Sensor 1	185.399	-0.00301196	Data		2_Sensor 2	185.408	0.0235819	Data
0_Sensor 1	185.599	-0.00330676	Data		2_Sensor 2	185.608	0.0224151	Data
0_Sensor 1	185.799	-0.00333687	Data		2_Sensor 2	185.808	0.0210565	Data
0_Sensor 1	185.999	-0.00338502	Data		2_Sensor 2	186.008	0.0201059	Data
0_Sensor 1	186.199	-0.00367832	Data		2_Sensor 2	186.208	0.0198701	Data
0_Sensor 1	186.399	-0.00405134	Data		2_Sensor 2	186.408	0.0190292	Data
0_Sensor 1	186.599	-0.00391053	Data		2_Sensor 2	186.608	0.0188982	Data
0_Sensor 1	186.799	-0.00396676	Data		2_Sensor 2	186.808	0.0192756	Data
0_Sensor 1	186.999	-0.00271527	Data		2_Sensor 2	187.008	0.0191629	Data
0_Sensor 1	187.199	-0.00309999	Data		2_Sensor 2	187.208	0.0196256	Data
0_Sensor 1	187.399	-0.00276657	Data		2_Sensor 2	187.408	0.0190641	Data
0_Sensor 1	187.599	-0.00270073	Data		2_Sensor 2	187.608	0.0185617	Data
0_Sensor 1	187.799	-0.00299153	Data		2_Sensor 2	187.808	0.0173433	Data
0_Sensor 1	187.999	-0.00365762	Data		2_Sensor 2	188.008	0.0176492	Data
0_Sensor 1	188.199	-0.00375357	Data		2_Sensor 2	188.208	0.0182	Data
0_Sensor 1	188.399	-0.00295095	Data		2_Sensor 2	188.408	0.0184972	Data
0_Sensor 1	188.599	-0.00318657	Data		2_Sensor 2	188.608	0.0191658	Data
0_Sensor 1	188.799	-0.00399342	Data		2_Sensor 2	188.808	0.0196038	Data
0_Sensor 1	188.999	-0.00408798	Data		2_Sensor 2	189.008	0.0201443	Data
0_Sensor 1	189.199	-0.00462652	Data		2_Sensor 2	189.208	0.0214368	Data
0_Sensor 1	189.399	-0.00481515	Data		2_Sensor 2	189.408	0.0217469	Data
0_Sensor 1	189.599	-0.00468882	Data		2_Sensor 2	189.608	0.0216113	Data
0_Sensor 1	189.799	-0.00441007	Data		2_Sensor 2	189.808	0.021701	Data
0_Sensor 1	189.999	-0.00432828	Data		2_Sensor 2	190.008	0.0214071	Data
0_Sensor 1	190.199	-0.00467088	Data		2_Sensor 2	190.208	0.0209197	Data
0_Sensor 1	190.399	-0.00449632	Data		2_Sensor 2	190.408	0.0206018	Data
0_Sensor 1	190.599	-0.00353232	Data		2_Sensor 2	190.608	0.0214068	Data
0_Sensor 1	190.799	-0.00281463	Data		2_Sensor 2	190.808	0.0213543	Data
0_Sensor 1	190.999	-0.0025254	Data		2_Sensor 2	191.008	0.0204837	Data
0_Sensor 1	191.199	-0.00255753	Data		2_Sensor 2	191.208	0.0205429	Data
0_Sensor 1	191.399	-0.00326523	Data		2_Sensor 2	191.408	0.0198177	Data
0_Sensor 1	191.599	-0.00300382	Data		2_Sensor 2	191.608	0.0189678	Data
0_Sensor 1	191.799	-0.00316637	Data		2_Sensor 2	191.808	0.0196201	Data
0_Sensor 1	191.999	-0.00233716	Data		2_Sensor 2	192.008	0.020234	Data
0_Sensor 1	192.199	-0.00208853	Data		2_Sensor 2	192.208	0.0206359	Data
0_Sensor 1	192.399	-0.000624571	Data		2_Sensor 2	192.408	0.021456	Data
0_Sensor 1	192.599	-0.00110791	Data		2_Sensor 2	192.608	0.0216528	Data
0_Sensor 1	192.799	-0.00138124	Data		2_Sensor 2	192.808	0.022202	Data
0_Sensor 1	192.999	-0.00124286	Data		2_Sensor 2	193.008	0.0223478	Data
0_Sensor 1	193.199	-0.00222551	Data		2_Sensor 2	193.208	0.0232511	Data
0_Sensor 1	193.399	-0.00211258	Data		2_Sensor 2	193.408	0.0235328	Data
0_Sensor 1	193.599	-0.00229456	Data		2_Sensor 2	193.608	0.0221573	Data
0_Sensor 1	193.799	-0.00186383	Data		2_Sensor 2	193.808	0.0210308	Data
0_Sensor 1	193.999	-0.0020511	Data		2_Sensor 2	194.008	0.0203021	Data
0_Sensor 1	194.199	-0.00224701	Data		2_Sensor 2	194.208	0.0191137	Data
0_Sensor 1	194.399	-0.00156099	Data		2_Sensor 2	194.408	0.0182987	Data
0_Sensor 1	194.599	-0.00130204	Data		2_Sensor 2	194.608	0.0183706	Data
0_Sensor 1	194.799	-0.00154139	Data		2_Sensor 2	194.808	0.0172426	Data
0_Sensor 1	194.999	-0.00284642	Data		2_Sensor 2	195.008	0.0167336	Data
0_Sensor 1	195.199	-0.0032651	Data		2_Sensor 2	195.208	0.016329	Data
0_Sensor 1	195.399	-0.00384054	Data		2_Sensor 2	195.408	0.0163499	Data
0_Sensor 1	195.599	-0.00294045	Data		2_Sensor 2	195.608	0.0166355	Data
0_Sensor 1	195.799	-0.00332291	Data		2_Sensor 2	195.808	0.0172662	Data
0_Sensor 1	195.999	-0.00230457	Data		2_Sensor 2	196.008	0.0175529	Data
0_Sensor 1	196.199	-0.00231865	Data		2_Sensor 2	196.208	0.0171133	Data
0_Sensor 1	196.399	-0.00138225	Data		2_Sensor 2	196.408	0.018211	Data
0_Sensor 1	196.599	-0.00224254	Data		2_Sensor 2	196.608	0.0179195	Data
0_Sensor 1	196.799	-0.00245233	Data		2_Sensor 2	196.808	0.0180132	Data
0_Sensor 1	196.999	-0.0027739	Data		2_Sensor 2	197.008	0.0183304	Data
0_Sensor 1	197.199	-0.00246506	Data		2_Sensor 2	197.208	0.0184298	Data
0_Sensor 1	197.399	-0.00242473	Data		2_Sensor 2	197.408	0.018714	Data
0_Sensor 1	197.599	-0.00177442	Data		2_Sensor 2	197.608	0.0178676	Data
0_Sensor 1	197.799	-0.00118701	Data		2_Sensor 2	197.808	0.0180968	Data
0_Sensor 1	197.999	-0.00121432	Data		2_Sensor 2	198.008	0.0184296	Data
0_Sensor 1	198.199	-0.000816556	Data		2_Sensor 2	198.208	0.0177989	Data
0_Sensor 1	198.399	-0.000391378	Data		2_Sensor 2	198.408	0.0176504	Data
0_Sensor 1	198.599	-0.00101964	Data		2_Sensor 2	198.608	0.0165223	Data
0_Sensor 1	198.799	-0.00182958	Data		2_Sensor 2	198.808	0.0165539	Data
0_Sensor 1	198.999	-0.00238003	Data		2_Sensor 2	199.008	0.0170218	Data
0_Sensor 1	199.199	-0.00197314	Data		2_Sensor 2	199.208	0.0173291	Data
0_Sensor 1	199.399	-0.00187834	Data		2_Sensor 2	199.408	0.0178691	Data
0_Sensor 1	199.599	-0.00128026	Data		2_Sensor 2	199.608	0.0176095	Data
0_Sensor 1	199.799	-0.00140749	Data		2_Sensor 2	199.808	0.0176565	Data
0_Sensor 1	199.999	-0.000961242	Data		2_Sensor 2	200.008	0.0184226	Data
0_Sensor 1	200.199	-0.000341524	Data		2_Sensor 2	200.208	0.0181784	Data
0_Sensor 1	200.399	-0.000388088	Data		2_Sensor 2	200.408	0.0186209	Data
0_Sensor 1	200.599	0.000163857	Data		2_Sensor 2	200.608	0.0174457	Data
0_Sensor 1	200.799	0.000253932	Data		2_Sensor 2	200.808	0.0169603	Data
0_Sensor 1	200.999	0.000311015	Data		2_Sensor 2	201.008	0.016666	Data
0_Sensor 1	201.199	0.000403433	Data		2_Sensor 2	201.208	0.0161549	Data
0_Sensor 1	201.399	0.000554999	Data		2_Sensor 2	201.408	0.0162923	Data
0_Sensor 1	201.599	0.000915818	Data		2_Sensor 2	201.608	0.015851	Data
0_Sensor 1	201.799	0.00051675	Data		2_Sensor 2	201.808	0.0162041	Data
0_Sensor 1	201.999	-0.0002074	Data		2_Sensor 2	202.008	0.0159419	Data
0_Sensor 1	202.199	-0.000703636	Data		2_Sensor 2	202.208	0.0149376	Data
0_Sensor 1	202.399	-0.00167051	Data		2_Sensor 2	202.408	0.0151892	Data
0_Sensor 1	202.599	-0.0026601	Data		2_Sensor 2	202.608	0.0154005	Data
0_Sensor 1	202.799	-0.00309981	Data		2_Sensor 2	202.808	0.0170125	Data
0_Sensor 1	202.999	-0.00377792	Data		2_Sensor 2	203.008	0.0181341	Data
0_Sensor 1	203.199	-0.0036642	Data		2_Sensor 2	203.208	0.0182732	Data
0_Sensor 1	203.399	-0.00332052	Data		2_Sensor 2	203.408	0.0182703	Data
0_Sensor 1	203.599	-0.00234411	Data		2_Sensor 2	203.608	0.0183898	Data
0_Sensor 1	203.799	-0.0027013	Data		2_Sensor 2	203.808	0.0191869	Data
0_Sensor 1	203.999	-0.00251086	Data		2_Sensor 2	204.008	0.0196183	Data
0_Sensor 1	204.199	-0.00215579	Data		2_Sensor 2	204.208	0.0189637	Data
0_Sensor 1	204.399	-0.00313542	Data		2_Sensor 2	204.408	0.0180343	Data
0_Sensor 1	204.599	-0.00281574	Data		2_Sensor 2	204.608	0.0170664	Data
0_Sensor 1	204.799	-0.00294651	Data		2_Sensor 2	204.808	0.0166749	Data
0_Sensor 1	204.999	-0.00345915	Data		2_Sensor 2	205.008	0.0163852	Data
0_Sensor 1	205.199	-0.00319205	Data		2_Sensor 2	205.208	0.0157705	Data
0_Sensor 1	205.399	-0.00260242	Data		2_Sensor 2	205.408	0.0150006	Data
0_Sensor 1	205.599	-0.00366139	Data		2_Sensor 2	205.608	0.0138297	Data
0_Sensor 1	205.799	-0.00350788	Data		2_Sensor 2	205.808	0.0133558	Data
0_Sensor 1	205.999	-0.00383083	Data		2_Sensor 2	206.008	0.0121898	Data
0_Sensor 1	206.199	-0.00426266	Data		2_Sensor 2	206.208	0.0122635	Data
0_Sensor 1	206.399	-0.0045546	Data		2_Sensor 2	206.408	0.0136248	Data
0_Sensor 1	206.599	-0.00452709	Data		2_Sensor 2	206.608	0.0139292	Data
0_Sensor 1	206.799	-0.00403227	Data		2_Sensor 2	206.808	0.0143912	Data
0_Sensor 1	206.999	-0.00337719	Data		2_Sensor 2	207.008	0.0148719	Data
0_Sensor 1	207.199	-0.00213953	Data		2_Sensor 2	207.208	0.0149138	Data
0_Sensor 1	207.399	-0.00159517	Data		2_Sensor 2	207.408	0.0155944	Data
0_Sensor 1	207.599	-0.00158301	Data		2_Sensor 2	207.608	0.0164045	Data
0_Sensor 1	207.799	-0.00178417	Data		2_Sensor 2	207.808	0.0165854	Data
0_Sensor 1	207.999	-0.00214693	Data		2_Sensor 2	208.008	0.0167089	Data
0_Sensor 1	208.199	-0.00259923	Data		2_Sensor 2	208.208	0.0166278	Data
0_Sensor 1	208.399	-0.00289209	Data		2_Sensor 2	208.408	0.017054	Data
0_Sensor 1	208.599	-0.00217072	Data		2_Sensor 2	208.608	0.0169395	Data
0_Sensor 1	208.799	-0.00178601	Data		2_Sensor 2	208.808	0.0173347	Data
0_Sensor 1	208.999	-0.00177382	Data		2_Sensor 2	209.008	0.0168284	Data
0_Sensor 1	209.199	-0.00181756	Data		2_Sensor 2	209.208	0.0160917	Data
0_Sensor 1	209.399	-0.00225596	Data		2_Sensor 2	209.408	0.0153537	Data
0_Sensor 1	209.599	-0.00292841	Data		2_Sensor 2	209.608	0.0136532	Data
0_Sensor 1	209.799	-0.00174326	Data		2_Sensor 2	209.808	0.013283	Data
0_Sensor 1	209.999	-0.00124511	Data		2_Sensor 2	210.008	0.0122216	Data
0_Sensor 1	210.199	-0.00133344	Data		2_Sensor 2	210.208	0.012216	Data
0_Sensor 1	210.399	-0.000520379	Data		2_Sensor 2	210.408	0.0121986	Data
0_Sensor 1	210.599	2.49131e-05	Data		2_Sensor 2	210.608	0.0112829	Data
0_Sensor 1	210.799	0.000538622	Data		2_Sensor 2	210.808	0.0119301	Data
0_Sensor 1	210.999	0.000225772	Data		2_Sensor 2	211.008	0.0121748	Data
0_Sensor 1	211.199	-0.000934178	Data		2_Sensor 2	211.208	0.0128182	Data
0_Sensor 1	211.399	-0.00103851	Data		2_Sensor 2	211.408	0.0131441	Data
0_Sensor 1	211.599	-0.0012233	Data		2_Sensor 2	211.608	0.0126775	Data
0_Sensor 1	211.799	-0.00185895	Data		2_Sensor 2	211.808	0.0126196	Data
0_Sensor 1	211.999	-0.0018662	Data		2_Sensor 2	212.008	0.012765	Data
0_Sensor 1	212.199	-0.00240391	Data		2_Sensor 2	212.208	0.0129225	Data
0_Sensor 1	212.399	-0.00219592	Data		2_Sensor 2	212.408	0.013701	Data
0_Sensor 1	212.599	-0.00212635	Data		2_Sensor 2	212.608	0.0138178	Data
0_Sensor 1	212.799	-0.00290502	Data		2_Sensor 2	212.808	0.0147779	Data
0_Sensor 1	212.999	-0.00278995	Data		2_Sensor 2	213.008	0.0142996	Data
0_Sensor 1	213.199	-0.00347121	Data		2_Sensor 2	213.208	0.0141418	Data
0_Sensor 1	213.399	-0.00325674	Data		2_Sensor 2	213.408	0.0143926	Data
0_Sensor 1	213.599	-0.00227959	Data		2_Sensor 2	213.608	0.0135639	Data
0_Sensor 1	213.799	-0.000860051	Data		2_Sensor 2	213.808	0.0139428	Data
0_Sensor 1	213.999	-0.000552184	Data		2_Sensor 2	214.008	0.0130096	Data
0_Sensor 1	214.199	-0.00082805	Data		2_Sensor 2	214.208	0.0131223	Data
0_Sensor 1	214.399	-0.000900713	Data		2_Sensor 2	214.408	0.0139191	Data
0_Sensor 1	214.599	-0.00107249	Data		2_Sensor 2	214.608	0.0136905	Data
0_Sensor 1	214.799	-0.00193123	Data		2_Sensor 2	214.808	0.0140654	Data
0_Sensor 1	214.999	-0.00283453	Data		2_Sensor 2	215.008	0.0129504	Data
0_Sensor 1	215.199	-0.00357914	Data		2_Sensor 2	215.208	0.0122736	Data
0_Sensor 1	215.399	-0.00312623	Data		2_Sensor 2	215.408	0.0113567	Data
0_Sensor 1	215.599	-0.00310744	Data		2_Sensor 2	215.608	0.0111265	Data
0_Sensor 1	215.799	-0.00336322	Data		2_Sensor 2	215.808	0.0111437	Data
0_Sensor 1	215.999	-0.00243064	Data		2_Sensor 2	216.008	0.0110511	Data
0_Sensor 1	216.199	-0.00254868	Data		2_Sensor 2	216.208	0.0116245	Data
0_Sensor 1	216.399	-0.00215226	Data		2_Sensor 2	216.408	0.0117726	Data
0_Sensor 1	216.599	-0.00337197	Data		2_Sensor 2	216.608	0.0111737	Data
0_Sensor 1	216.799	-0.00340763	Data		2_Sensor 2	216.808	0.0115118	Data
0_Sensor 1	216.999	-0.00282903	Data		2_Sensor 2	217.008	0.0108795	Data
0_Sensor 1	217.199	-0.00234232	Data		2_Sensor 2	217.208	0.0112838	Data
0_Sensor 1	217.399	-0.00167894	Data		2_Sensor 2	217.408	0.0119323	Data
0_Sensor 1	217.599	-0.00149104	Data		2_Sensor 2	217.608	0.0122135	Data
0_Sensor 1	217.799	-0.00129257	Data		2_Sensor 2	217.808	0.0132272	Data
0_Sensor 1	217.999	-0.00137051	Data		2_Sensor 2	218.008	0.0127966	Data
0_Sensor 1	218.199	-0.00120417	Data		2_Sensor 2	218.208	0.0138572	Data
0_Sensor 1	218.399	-0.0012768	Data		2_Sensor 2	218.408	0.0143672	Data
0_Sensor 1	218.599	-0.000453904	Data		2_Sensor 2	218.608	0.0139182	Data
0_Sensor 1	218.799	-0.00109179	Data		2_Sensor 2	218.808	0.0139811	Data
0_Sensor 1	218.999	-0.000729034	Data		2_Sensor 2	219.008	0.0138259	Data
0_Sensor 1	219.199	-0.000390655	Data		2_Sensor 2	219.208	0.0142747	Data
0_Sensor 1	219.399	-0.000218834	Data		2_Sensor 2	219.408	0.0145362	Data
0_Sensor 1	219.599	0.00035547	Data		2_Sensor 2	219.608	0.0147216	Data
0_Sensor 1	219.799	0.000433383	Data		2_Sensor 2	219.808	0.0146284	Data
0_Sensor 1	219.999	0.000244486	Data		2_Sensor 2	220.008	0.0142898	Data
0_Sensor 1	220.199	9.00011e-05	Data		2_Sensor 2	220.208	0.0142565	Data
0_Sensor 1	220.399	-0.00111866	Data		2_Sensor 2	220.408	0.0138855	Data
0_Sensor 1	220.599	-0.00267712	Data		2_Sensor 2	220.608	0.0135333	Data
0_Sensor 1	220.799	-0.00162379	Data		2_Sensor 2	220.808	0.0141338	Data
0_Sensor 1	220.999	-0.00165527	Data		2_Sensor 2	221.008	0.0133271	Data
0_Sensor 1	221.199	-0.00127644	Data		2_Sensor 2	221.208	0.0131898	Data
0_Sensor 1	221.399	-0.00199321	Data		2_Sensor 2	221.408	0.0132704	Data
0_Sensor 1	221.599	-0.00249684	Data		2_Sensor 2	221.608	0.0129799	Data
0_Sensor 1	221.799	-0.00215841	Data		2_Sensor 2	221.808	0.0128493	Data
0_Sensor 1	221.999	-0.00197379	Data		2_Sensor 2	222.008	0.0126577	Data
0_Sensor 1	222.199	-0.00192506	Data		2_Sensor 2	222.208	0.0136568	Data
0_Sensor 1	222.399	-0.00216323	Data		2_Sensor 2	222.408	0.0141375	Data
0_Sensor 1	222.599	-0.00210665	Data		2_Sensor 2	222.608	0.0146392	Data
0_Sensor 1	222.799	-0.00255758	Data		2_Sensor 2	222.808	0.0149363	Data
0_Sensor 1	222.999	-0.00172093	Data		2_Sensor 2	223.008	0.0153641	Data
0_Sensor 1	223.199	-0.00213269	Data		2_Sensor 2	223.208	0.0147261	Data
0_Sensor 1	223.399	-0.0022947	Data		2_Sensor 2	223.408	0.0150041	Data
0_Sensor 1	223.599	-0.00149669	Data		2_Sensor 2	223.608	0.0146236	Data
0_Sensor 1	223.799	-0.00158824	Data		2_Sensor 2	223.808	0.0144752	Data
0_Sensor 1	223.999	-0.00166013	Data		2_Sensor 2	224.008	0.0137976	Data
0_Sensor 1	224.199	-0.00198356	Data		2_Sensor 2	224.208	0.0138519	Data
0_Sensor 1	224.399	-0.00279251	Data		2_Sensor 2	224.408	0.0133992	Data
0_Sensor 1	224.599	-0.00245992	Data		2_Sensor 2	224.608	0.0129142	Data
0_Sensor 1	224.799	-0.00169251	Data		2_Sensor 2	224.808	0.0124711	Data
0_Sensor 1	224.999	-0.0018763	Data		2_Sensor 2	225.008	0.0116654	Data
0_Sensor 1	225.199	-0.00247454	Data		2_Sensor 2	225.208	0.0108524	Data
0_Sensor 1	225.399	-0.00276911	Data		2_Sensor 2	225.408	0.0102641	Data
0_Sensor 1	225.599	-0.00197023	Data		2_Sensor 2	225.608	0.00973124	Data
0_Sensor 1	225.799	-0.00212364	Data		2_Sensor 2	225.808	0.00972866	Data
0_Sensor 1	225.999	-0.00308578	Data		2_Sensor 2	226.008	0.0104785	Data
0_Sensor 1	226.199	-0.0038795	Data		2_Sensor 2	226.208	0.0100835	Data
0_Sensor 1	226.399	-0.00461471	Data		2_Sensor 2	226.408	0.0105332	Data
0_Sensor 1	226.599	-0.00429678	Data		2_Sensor 2	226.608	0.0106133	Data
0_Sensor 1	226.799	-0.00374805	Data		2_Sensor 2	226.808	0.0105339	Data
0_Sensor 1	226.999	-0.00300958	Data		2_Sensor 2	227.008	0.0107006	Data
0_Sensor 1	227.199	-0.0031282	Data		2_Sensor 2	227.208	0.0103946	Data
0_Sensor 1	227.399	-0.00215555	Data		2_Sensor 2	227.408	0.0108386	Data
0_Sensor 1	227.599	-0.00099222	Data		2_Sensor 2	227.608	0.0101532	Data
0_Sensor 1	227.799	-0.000453171	Data		2_Sensor 2	227.808	0.00937004	Data
0_Sensor 1	227.999	0.000216154	Data		2_Sensor 2	228.008	0.00898261	Data
0_Sensor 1	228.199	0.000498987	Data		2_Sensor 2	228.208	0.00895804	Data
0_Sensor 1	228.399	0.000772985	Data		2_Sensor 2	228.408	0.0086898	Data
0_Sensor 1	228.599	0.000917494	Data		2_Sensor 2	228.608	0.0090275	Data
0_Sensor 1	228.799	-0.000256319	Data		2_Sensor 2	228.808	0.00911807	Data
0_Sensor 1	228.999	-0.000508754	Data		2_Sensor 2	229.008	0.00900992	Data
0_Sensor 1	229.199	-0.00118843	Data		2_Sensor 2	229.208	0.00861804	Data
0_Sensor 1	229.399	-0.000729138	Data		2_Sensor 2	229.408	0.00834429	Data
0_Sensor 1	229.599	-0.00204149	Data		2_Sensor 2	229.608	0.0086175	Data
0_Sensor 1	229.799	-0.0027614	Data		2_Sensor 2	229.808	0.008148	Data
0_Sensor 1	229.999	-0.00378645	Data		2_Sensor 2	230.008	0.00882077	Data
0_Sensor 1	230.199	-0.00447819	Data		2_Sensor 2	230.208	0.00979507	Data
0_Sensor 1	230.399	-0.00457605	Data		2_Sensor 2	230.408	0.0106629	Data
0_Sensor 1	230.599	-0.00469329	Data		2_Sensor 2	230.608	0.0115769	Data
0_Sensor 1	230.799	-0.00514423	Data		2_Sensor 2	230.808	0.0114625	Data
0_Sensor 1	230.999	-0.00488922	Data		2_Sensor 2	231.008	0.0117539	Data
0_Sensor 1	231.199	-0.00462748	Data		2_Sensor 2	231.208	0.0118149	Data
0_Sensor 1	231.399	-0.00414051	Data		2_Sensor 2	231.408	0.0115155	Data
0_Sensor 1	231.599	-0.00273774	Data		2_Sensor 2	231.608	0.0110198	Data
0_Sensor 1	231.799	-0.00173811	Data		2_Sensor 2	231.808	0.0112251	Data
0_Sensor 1	231.999	-0.00131507	Data		2_Sensor 2	232.008	0.0113707	Data
0_Sensor 1	232.199	-0.000717056	Data		2_Sensor 2	232.208	0.0118431	Data
0_Sensor 1	232.399	-0.000675836	Data		2_Sensor 2	232.408	0.0111797	Data
0_Sensor 1	232.599	-0.000907904	Data		2_Sensor 2	232.608	0.0120216	Data
0_Sensor 1	232.799	-0.000666469	Data		2_Sensor 2	232.808	0.0118633	Data
0_Sensor 1	232.999	-0.000250205	Data		2_Sensor 2	233.008	0.0114405	Data
0_Sensor 1	233.199	-5.56706e-05	Data		2_Sensor 2	233.208	0.0107713	Data
0_Sensor 1	233.399	-0.000198369	Data		2_Sensor 2	233.408	0.0107922	Data
0_Sensor 1	233.599	7.97171e-05	Data		2_Sensor 2	233.608	0.0114599	Data
0_Sensor 1	233.799	0.000154799	Data		2_Sensor 2	233.808	0.0114006	Data
0_Sensor 1	233.999	0.000319976	Data		2_Sensor 2	234.008	0.0127043	Data
0_Sensor 1	234.199	-7.97279e-05	Data		2_Sensor 2	234.208	0.0136384	Data
0_Sensor 1	234.399	-0.000747008	Data		2_Sensor 2	234.408	0.0134219	Data
0_Sensor 1	234.599	-0.0021814	Data		2_Sensor 2	234.608	0.013644	Data
0_Sensor 1	234.799	-0.0020138	Data		2_Sensor 2	234.808	0.0136966	Data
0_Sensor 1	234.999	-0.00168894	Data		2_Sensor 2	235.008	0.0133886	Data
0_Sensor 1	235.199	-0.00188665	Data		2_Sensor 2	235.208	0.0127147	Data
0_Sensor 1	235.399	-0.00264262	Data		2_Sensor 2	235.408	0.0118639	Data
0_Sensor 1	235.599	-0.00274209	Data		2_Sensor 2	235.608	0.0114961	Data
0_Sensor 1	235.799	-0.00290132	Data		2_Sensor 2	235.808	0.0114838	Data
0_Sensor 1	235.999	-0.00332973	Data		2_Sensor 2	236.008	0.0102023	Data
0_Sensor 1	236.199	-0.00347046	Data		2_Sensor 2	236.208	0.0102689	Data
0_Sensor 1	236.399	-0.00379669	Data		2_Sensor 2	236.408	0.00985508	Data
0_Sensor 1	236.599	-0.00377921	Data		2_Sensor 2	236.608	0.00958547	Data
0_Sensor 1	236.799	-0.00375857	Data		2_Sensor 2	236.808	0.00839166	Data
0_Sensor 1	236.999	-0.00343935	Data		2_Sensor 2	237.008	0.0075245	Data
0_Sensor 1	237.199	-0.00293879	Data		2_Sensor 2	237.208	0.00775772	Data
0_Sensor 1	237.399	-0.00265266	Data		2_Sensor 2	237.408	0.00790088	Data
0_Sensor 1	237.599	-0.00184391	Data		2_Sensor 2	237.608	0.00822199	Data
0_Sensor 1	237.799	-0.00229777	Data		2_Sensor 2	237.808	0.00881382	Data
0_Sensor 1	237.999	-0.00164787	Data		2_Sensor 2	238.008	0.00976854	Data
0_Sensor 1	238.199	-0.00236354	Data		2_Sensor 2	238.208	0.0105203	Data
0_Sensor 1	238.399	-0.00279266	Data		2_Sensor 2	238.408	0.0104765	Data
0_Sensor 1	238.599	-0.00221535	Data		2_Sensor 2	238.608	0.0106984	Data
0_Sensor 1	238.799	-0.0020625	Data		2_Sensor 2	238.808	0.0111379	Data
0_Sensor 1	238.999	-0.00237513	Data		2_Sensor 2	239.008	0.0098819	Data
0_Sensor 1	239.199	-0.00219415	Data		2_Sensor 2	239.208	0.00986448	Data
0_Sensor 1	239.399	-0.00274374	Data		2_Sensor 2	239.408	0.00940761	Data
0_Sensor 1	239.599	-0.00268639	Data		2_Sensor 2	239.608	0.00987072	Data
0_Sensor 1	239.799	-0.00220155	Data		2_Sensor 2	239.808	0.00984016	Data
0_Sensor 1	239.999	-0.00350867	Data		2_Sensor 2	240.008	0.00924431	Data
0_Sensor 1	240.199	-0.00408379	Data		2_Sensor 2	240.208	0.00912091	Data
0_Sensor 1	240.399	-0.0033493	Data		2_Sensor 2	240.408	0.00853382	Data
0_Sensor 1	240.599	-0.00312994	Data		2_Sensor 2	240.608	0.00773108	Data
0_Sensor 1	240.799	-0.0038542	Data		2_Sensor 2	240.808	0.00800207	Data
0_Sensor 1	240.999	-0.003492	Data		2_Sensor 2	241.008	0.00821964	Data
0_Sensor 1	241.199	-0.00390321	Data		2_Sensor 2	241.208	0.00885872	Data
0_Sensor 1	241.399	-0.00467081	Data		2_Sensor 2	241.408	0.00868266	Data
0_Sensor 1	241.599	-0.00522486	Data		2_Sensor 2	241.608	0.00918754	Data
0_Sensor 1	241.799	-0.00559134	Data		2_Sensor 2	241.808	0.010414	Data
0_Sensor 1	241.999	-0.00657037	Data		2_Sensor 2	242.008	0.0105062	Data
0_Sensor 1	242.199	-0.00669565	Data		2_Sensor 2	242.208	0.00992735	Data
0_Sensor 1	242.399	-0.00665731	Data		2_Sensor 2	242.408	0.00954617	Data
0_Sensor 1	242.599	-0.00565949	Data		2_Sensor 2	242.608	0.00908319	Data
0_Sensor 1	242.799	-0.00547118	Data		2_Sensor 2	242.808	0.0088805	Data
0_Sensor 1	242.999	-0.00472989	Data		2_Sensor 2	243.008	0.00828361	Data
0_Sensor 1	243.199	-0.00377604	Data		2_Sensor 2	243.208	0.0081834	Data
0_Sensor 1	243.399	-0.00295849	Data		2_Sensor 2	243.408	0.00761621	Data
0_Sensor 1	243.599	-0.00257359	Data		2_Sensor 2	243.608	0.0074953	Data
0_Sensor 1	243.799	-0.00224986	Data		2_Sensor 2	243.808	0.00663706	Data
0_Sensor 1	243.999	-0.00237939	Data		2_Sensor 2	244.008	0.00582627	Data
0_Sensor 1	244.199	-0.00101154	Data		2_Sensor 2	244.208	0.00548856	Data
0_Sensor 1	244.399	7.48365e-05	Data		2_Sensor 2	244.408	0.00607163	Data
0_Sensor 1	244.599	0.000104449	Data		2_Sensor 2	244.608	0.00696502	Data
0_Sensor 1	244.799	-6.13278e-05	Data		2_Sensor 2	244.808	0.00769941	Data
0_Sensor 1	244.999	0.000214817	Data		2_Sensor 2	245.008	0.00762807	Data
0_Sensor 1	245.199	-0.000167703	Data		2_Sensor 2	245.208	0.00816492	Data
0_Sensor 1	245.399	-0.000817274	Data		2_Sensor 2	245.408	0.00862793	Data
0_Sensor 1	245.599	-0.000677734	Data		2_Sensor 2	245.608	0.00893056	Data
0_Sensor 1	245.799	-0.000877623	Data		2_Sensor 2	245.808	0.00924385	Data
0_Sensor 1	245.999	-0.00148805	Data		2_Sensor 2	246.008	0.00886302	Data
0_Sensor 1	246.199	-0.00165528	Data		2_Sensor 2	246.208	0.00919468	Data
0_Sensor 1	246.399	-0.0012145	Data		2_Sensor 2	246.408	0.00939085	Data
0_Sensor 1	246.599	-0.000925563	Data		2_Sensor 2	246.608	0.00882211	Data
0_Sensor 1	246.799	-0.00109184	Data		2_Sensor 2	246.808	0.00924819	Data
0_Sensor 1	246.999	-0.00188409	Data		2_Sensor 2	247.008	0.00935497	Data
0_Sensor 1	247.199	-0.00214486	Data		2_Sensor 2	247.208	0.0086878	Data
0_Sensor 1	247.399	-0.00217868	Data		2_Sensor 2	247.408	0.0085728	Data
0_Sensor 1	247.599	-0.0030826	Data		2_Sensor 2	247.608	0.00857848	Data
0_Sensor 1	247.799	-0.0034587	Data		2_Sensor 2	247.808	0.00825569	Data
0_Sensor 1	247.999	-0.0034945	Data		2_Sensor 2	248.008	0.00823743	Data
0_Sensor 1	248.199	-0.00245418	Data		2_Sensor 2	248.208	0.00752439	Data
0_Sensor 1	248.399	-0.00266138	Data		2_Sensor 2	248.408	0.00801969	Data
0_Sensor 1	248.599	-0.00303808	Data		2_Sensor 2	248.608	0.00813855	Data
0_Sensor 1	248.799	-0.00257581	Data		2_Sensor 2	248.808	0.00803476	Data
0_Sensor 1	248.999	-0.00301977	Data		2_Sensor 2	249.008	0.00772088	Data
0_Sensor 1	249.199	-0.00244594	Data		2_Sensor 2	249.208	0.008308	Data
0_Sensor 1	249.399	-0.00248349	Data		2_Sensor 2	249.408	0.00806359	Data
0_Sensor 1	249.599	-0.00217751	Data		2_Sensor 2	249.608	0.00817291	Data
0_Sensor 1	249.799	-0.00259421	Data		2_Sensor 2	249.808	0.008255	Data
0_Sensor 1	249.999	-0.00334489	Data		2_Sensor 2	250.008	0.00880619	Data
0_Sensor 1	250.199	-0.00338012	Data		2_Sensor 2	250.208	0.00874819	Data
0_Sensor 1	250.399	-0.00387088	Data		2_Sensor 2	250.408	0.00840932	Data
0_Sensor 1	250.599	-0.0046799	Data		2_Sensor 2	250.608	0.00851417	Data
0_Sensor 1	250.799	-0.0045579	Data		2_Sensor 2	250.808	0.00892707	Data
0_Sensor 1	250.999	-0.00533566	Data		2_Sensor 2	251.008	0.00937557	Data
0_Sensor 1	251.199	-0.00581316	Data		2_Sensor 2	251.208	0.00873729	Data
0_Sensor 1	251.399	-0.0055868	Data		2_Sensor 2	251.408	0.00878457	Data
0_Sensor 1	251.599	-0.0056541	Data		2_Sensor 2	251.608	0.00937932	Data
0_Sensor 1	251.799	-0.00582749	Data		2_Sensor 2	251.808	0.00928052	Data
0_Sensor 1	251.999	-0.00521671	Data		2_Sensor 2	252.008	0.00877659	Data
0_Sensor 1	252.199	-0.00445858	Data		2_Sensor 2	252.208	0.00820761	Data
0_Sensor 1	252.399	-0.0044511	Data		2_Sensor 2	252.408	0.00940411	Data
0_Sensor 1	252.599	-0.00398152	Data		2_Sensor 2	252.608	0.00974923	Data
0_Sensor 1	252.799	-0.0031784	Data		2_Sensor 2	252.808	0.00981132	Data
0_Sensor 1	252.999	-0.00325004	Data		2_Sensor 2	253.008	0.00992998	Data
0_Sensor 1	253.199	-0.00279899	Data		2_Sensor 2	253.208	0.0101552	Data
0_Sensor 1	253.399	-0.00297582	Data		2_Sensor 2	253.408	0.00956487	Data
0_Sensor 1	253.599	-0.00297598	Data		2_Sensor 2	253.608	0.0105657	Data
0_Sensor 1	253.799	-0.00325749	Data		2_Sensor 2	253.808	0.0104115	Data
0_Sensor 1	253.999	-0.00315011	Data		2_Sensor 2	254.008	0.0106141	Data
0_Sensor 1	254.199	-0.00413453	Data		2_Sensor 2	254.208	0.00998845	Data
0_Sensor 1	254.399	-0.00450081	Data		2_Sensor 2	254.408	0.0101619	Data
0_Sensor 1	254.599	-0.00397367	Data		2_Sensor 2	254.608	0.0103856	Data
0_Sensor 1	254.799	-0.00367083	Data		2_Sensor 2	254.808	0.0103967	Data
0_Sensor 1	254.999	-0.00375103	Data		2_Sensor 2	255.008	0.0101084	Data
0_Sensor 1	255.199	-0.00310047	Data		2_Sensor 2	255.208	0.00932396	Data
0_Sensor 1	255.399	-0.00263103	Data		2_Sensor 2	255.408	0.00985008	Data
0_Sensor 1	255.599	-0.00281072	Data		2_Sensor 2	255.608	0.0109148	Data
0_Sensor 1	255.799	-0.00282841	Data		2_Sensor 2	255.808	0.0103525	Data
0_Sensor 1	255.999	-0.00254441	Data		2_Sensor 2	256.008	0.0100907	Data
0_Sensor 1	256.199	-0.00206927	Data		2_Sensor 2	256.208	0.0109275	Data
0_Sensor 1	256.399	-0.00236705	Data		2_Sensor 2	256.408	0.0110655	Data
0_Sensor 1	256.599	-0.00257759	Data		2_Sensor 2	256.608	0.0112627	Data
0_Sensor 1	256.799	-0.00279411	Data		2_Sensor 2	256.808	0.0105704	Data
0_Sensor 1	256.999	-0.00266983	Data		2_Sensor 2	257.008	0.0107329	Data
0_Sensor 1	257.199	-0.00334541	Data		2_Sensor 2	257.208	0.00964663	Data
0_Sensor 1	257.399	-0.00318294	Data		2_Sensor 2	257.408	0.00948876	Data
0_Sensor 1	257.599	-0.00400637	Data		2_Sensor 2	257.608	0.00951684	Data
0_Sensor 1	257.799	-0.00416486	Data		2_Sensor 2	257.808	0.00848176	Data
0_Sensor 1	257.999	-0.0042801	Data		2_Sensor 2	258.008	0.00826365	Data
0_Sensor 1	258.199	-0.005608	Data		2_Sensor 2	258.208	0.00776864	Data
0_Sensor 1	258.399	-0.00445872	Data		2_Sensor 2	258.408	0.00767524	Data
0_Sensor 1	258.599	-0.00373101	Data		2_Sensor 2	258.608	0.00779972	Data
0_Sensor 1	258.799	-0.00357228	Data		2_Sensor 2	258.808	0.00746874	Data
0_Sensor 1	258.999	-0.00381724	Data		2_Sensor 2	259.008	0.00728463	Data
0_Sensor 1	259.199	-0.00363476	Data		2_Sensor 2	259.208	0.00762944	Data
0_Sensor 1	259.399	-0.00359667	Data		2_Sensor 2	259.408	0.00807465	Data
0_Sensor 1	259.599	-0.00348349	Data		2_Sensor 2	259.608	0.00797308	Data
0_Sensor 1	259.799	-0.00256859	Data		2_Sensor 2	259.808	0.00816546	Data
0_Sensor 1	259.999	-0.00217882	Data		2_Sensor 2	260.008	0.00812443	Data
0_Sensor 1	260.199	-0.00224834	Data		2_Sensor 2	260.208	0.00794534	Data
0_Sensor 1	260.399	-0.00241571	Data		2_Sensor 2	260.408	0.00712578	Data
0_Sensor 1	260.599	-0.0022921	Data		2_Sensor 2	260.608	0.00767103	Data
0_Sensor 1	260.799	-0.00287027	Data		2_Sensor 2	260.808	0.00641158	Data
0_Sensor 1	260.999	-0.00320009	Data		2_Sensor 2	261.008	0.00665449	Data
0_Sensor 1	261.199	-0.00404775	Data		2_Sensor 2	261.208	0.00570551	Data
0_Sensor 1	261.399	-0.00371224	Data		2_Sensor 2	261.408	0.00584144	Data
0_Sensor 1	261.599	-0.00377351	Data		2_Sensor 2	261.608	0.00580525	Data
0_Sensor 1	261.799	-0.0045133	Data		2_Sensor 2	261.808	0.00649105	Data
0_Sensor 1	261.999	-0.00511619	Data		2_Sensor 2	262.008	0.00639454	Data
0_Sensor 1	262.199	-0.00568348	Data		2_Sensor 2	262.208	0.00717262	Data
0_Sensor 1	262.399	-0.00549944	Data		2_Sensor 2	262.408	0.00762604	Data
0_Sensor 1	262.599	-0.00530382	Data		2_Sensor 2	262.608	0.00811508	Data
0_Sensor 1	262.799	-0.00529443	Data		2_Sensor 2	262.808	0.00801755	Data
0_Sensor 1	262.999	-0.0052925	Data		2_Sensor 2	263.008	0.00824216	Data
0_Sensor 1	263.199	-0.00428948	Data		2_Sensor 2	263.208	0.00778903	Data
0_Sensor 1	263.399	-0.00344671	Data		2_Sensor 2	263.408	0.00692182	Data
0_Sensor 1	263.599	-0.00293757	Data		2_Sensor 2	263.608	0.00651089	Data
0_Sensor 1	263.799	-0.00245026	Data		2_Sensor 2	263.808	0.00632068	Data
0_Sensor 1	263.999	-0.00280456	Data		2_Sensor 2	264.008	0.00494571	Data
0_Sensor 1	264.199	-0.00298588	Data		2_Sensor 2	264.208	0.00453808	Data
0_Sensor 1	264.399	-0.00205126	Data		2_Sensor 2	264.408	0.00446054	Data
0_Sensor 1	264.599	-0.00290124	Data		2_Sensor 2	264.608	0.00477136	Data
0_Sensor 1	264.799	-0.00314066	Data		2_Sensor 2	264.808	0.00400389	Data
0_Sensor 1	264.999	-0.0031317	Data		2_Sensor 2	265.008	0.00443271	Data
0_Sensor 1	265.199	-0.0030019	Data		2_Sensor 2	265.208	0.00411003	Data
0_Sensor 1	265.399	-0.00300215	Data		2_Sensor 2	265.408	0.00486116	Data
0_Sensor 1	265.599	-0.00325636	Data		2_Sensor 2	265.608	0.00584315	Data
0_Sensor 1	265.799	-0.00399267	Data		2_Sensor 2	265.808	0.00683682	Data
0_Sensor 1	265.999	-0.00305598	Data		2_Sensor 2	266.008	0.00662961	Data
0_Sensor 1	266.199	-0.0031517	Data		2_Sensor 2	266.208	0.00794018	Data
0_Sensor 1	266.399	-0.00330598	Data		2_Sensor 2	266.408	0.00757451	Data
0_Sensor 1	266.599	-0.00260295	Data		2_Sensor 2	266.608	0.00716351	Data
0_Sensor 1	266.799	-0.00195299	Data		2_Sensor 2	266.808	0.00724739	Data
0_Sensor 1	266.999	-0.00167946	Data		2_Sensor 2	267.008	0.00756147	Data
0_Sensor 1	267.199	-0.00120999	Data		2_Sensor 2	267.208	0.00719959	Data
0_Sensor 1	267.399	-0.00155534	Data		2_Sensor 2	267.408	0.00721934	Data
0_Sensor 1	267.599	-0.00163392	Data		2_Sensor 2	267.608	0.00735607	Data
0_Sensor 1	267.799	-0.00162615	Data		2_Sensor 2	267.808	0.00651857	Data
0_Sensor 1	267.999	-0.00174308	Data		2_Sensor 2	268.008	0.00694656	Data
0_Sensor 1	268.199	-0.0012685	Data		2_Sensor 2	268.208	0.00770513	Data
0_Sensor 1	268.399	-0.000728435	Data		2_Sensor 2	268.408	0.00811687	Data
0_Sensor 1	268.599	-0.00200251	Data		2_Sensor 2	268.608	0.00834009	Data
0_Sensor 1	268.799	-0.00129285	Data		2_Sensor 2	268.808	0.0090754	Data
0_Sensor 1	268.999	-0.00134966	Data		2_Sensor 2	269.008	0.0102022	Data
0_Sensor 1	269.199	-0.00135756	Data		2_Sensor 2	269.208	0.0104634	Data
0_Sensor 1	269.399	-0.00116591	Data		2_Sensor 2	269.408	0.0102366	Data
0_Sensor 1	269.599	-0.000783034	Data		2_Sensor 2	269.608	0.0106473	Data
0_Sensor 1	269.799	-0.00144395	Data		2_Sensor 2	269.808	0.0107891	Data
0_Sensor 1	269.999	-0.00191821	Data		2_Sensor 2	270.008	0.0100641	Data
0_Sensor 1	270.199	-0.0028194	Data		2_Sensor 2	270.208	0.00988821	Data
0_Sensor 1	270.399	-0.00302531	Data		2_Sensor 2	270.408	0.00954999	Data
0_Sensor 1	270.599	-0.00272568	Data		2_Sensor 2	270.608	0.00919253	Data
0_Sensor 1	270.799	-0.00300869	Data		2_Sensor 2	270.808	0.00945197	Data
0_Sensor 1	270.999	-0.00321094	Data		2_Sensor 2	271.008	0.00973547	Data
0_Sensor 1	271.199	-0.00293155	Data		2_Sensor 2	271.208	0.00899403	Data
0_Sensor 1	271.399	-0.00263025	Data		2_Sensor 2	271.408	0.00898829	Data
0_Sensor 1	271.599	-0.00190125	Data		2_Sensor 2	271.608	0.0087338	Data
0_Sensor 1	271.799	-0.00183186	Data		2_Sensor 2	271.808	0.00807753	Data
0_Sensor 1	271.999	-0.0018205	Data		2_Sensor 2	272.008	0.0085812	Data
0_Sensor 1	272.199	-0.00120668	Data		2_Sensor 2	272.208	0.00868818	Data
0_Sensor 1	272.399	-0.00111355	Data		2_Sensor 2	272.408	0.00846518	Data
0_Sensor 1	272.599	-0.00207602	Data		2_Sensor 2	272.608	0.0078377	Data
0_Sensor 1	272.799	-0.00229411	Data		2_Sensor 2	272.808	0.00839897	Data
0_Sensor 1	272.999	-0.00239291	Data		2_Sensor 2	273.008	0.00808596	Data
0_Sensor 1	273.199	-0.0027585	Data		2_Sensor 2	273.208	0.00732262	Data
0_Sensor 1	273.399	-0.00263832	Data		2_Sensor 2	273.408	0.00635262	Data
0_Sensor 1	273.599	-0.00325216	Data		2_Sensor 2	273.608	0.00780065	Data
0_Sensor 1	273.799	-0.00352292	Data		2_Sensor 2	273.808	0.00713689	Data
0_Sensor 1	273.999	-0.00316189	Data		2_Sensor 2	274.008	0.00720375	Data
0_Sensor 1	274.199	-0.00306894	Data		2_Sensor 2	274.208	0.00850244	Data
0_Sensor 1	274.399	-0.00243584	Data		2_Sensor 2	274.408	0.0101413	Data
0_Sensor 1	274.599	-0.00193538	Data		2_Sensor 2	274.608	0.0100228	Data
0_Sensor 1	274.799	-0.00245091	Data		2_Sensor 2	274.808	0.0105444	Data
0_Sensor 1	274.999	-0.00156269	Data		2_Sensor 2	275.008	0.0110317	Data
0_Sensor 1	275.199	-0.000349933	Data		2_Sensor 2	275.208	0.0110597	Data
0_Sensor 1	275.399	-0.000302532	Data		2_Sensor 2	275.408	0.0119401	Data
0_Sensor 1	275.599	-0.00053448	Data		2_Sensor 2	275.608	0.0118609	Data
0_Sensor 1	275.799	-0.00121934	Data		2_Sensor 2	275.808	0.0111088	Data
0_Sensor 1	275.999	-0.00100929	Data		2_Sensor 2	276.008	0.0107387	Data
0_Sensor 1	276.199	-0.00126033	Data		2_Sensor 2	276.208	0.0104814	Data
0_Sensor 1	276.399	-0.00182605	Data		2_Sensor 2	276.408	0.00942185	Data
0_Sensor 1	276.599	-0.00294643	Data		2_Sensor 2	276.608	0.00876137	Data
0_Sensor 1	276.799	-0.00339455	Data		2_Sensor 2	276.808	0.00855314	Data
0_Sensor 1	276.999	-0.00349817	Data		2_Sensor 2	277.008	0.00797391	Data
0_Sensor 1	277.199	-0.00346621	Data		2_Sensor 2	277.208	0.00707285	Data
0_Sensor 1	277.399	-0.00335847	Data		2_Sensor 2	277.408	0.00636667	Data
0_Sensor 1	277.599	-0.0037677	Data		2_Sensor 2	277.608	0.00654819	Data
0_Sensor 1	277.799	-0.003274	Data		2_Sensor 2	277.808	0.00644456	Data
0_Sensor 1	277.999	-0.00335266	Data		2_Sensor 2	278.008	0.00649959	Data
0_Sensor 1	278.199	-0.00326369	Data		2_Sensor 2	278.208	0.00678007	Data
0_Sensor 1	278.399	-0.00284217	Data		2_Sensor 2	278.408	0.0072253	Data
0_Sensor 1	278.599	-0.00286241	Data		2_Sensor 2	278.608	0.00703611	Data
0_Sensor 1	278.799	-0.00360638	Data		2_Sensor 2	278.808	0.00801072	Data
0_Sensor 1	278.999	-0.00381918	Data		2_Sensor 2	279.008	0.0083975	Data
0_Sensor 1	279.199	-0.0041467	Data		2_Sensor 2	279.208	0.00924401	Data
0_Sensor 1	279.399	-0.00424843	Data		2_Sensor 2	279.408	0.00908846	Data
0_Sensor 1	279.599	-0.00341528	Data		2_Sensor 2	279.608	0.00877633	Data
0_Sensor 1	279.799	-0.00349837	Data		2_Sensor 2	279.808	0.00897493	Data
0_Sensor 1	279.999	-0.00285358	Data		2_Sensor 2	280.008	0.00951168	Data
0_Sensor 1	280.199	-0.0028901	Data		2_Sensor 2	280.208	0.009905	Data
0_Sensor 1	280.399	-0.00177529	Data		2_Sensor 2	280.408	0.0102044	Data
0_Sensor 1	280.599	-0.00160423	Data		2_Sensor 2	280.608	0.0103974	Data
0_Sensor 1	280.799	-0.00151123	Data		2_Sensor 2	280.808	0.0106109	Data
0_Sensor 1	280.999	-0.00166489	Data		2_Sensor 2	281.008	0.00968392	Data
0_Sensor 1	281.199	-0.00107208	Data		2_Sensor 2	281.208	0.00883263	Data
0_Sensor 1	281.399	-0.00133209	Data		2_Sensor 2	281.408	0.00861186	Data
0_Sensor 1	281.599	-0.00154749	Data		2_Sensor 2	281.608	0.00867292	Data
0_Sensor 1	281.799	-0.000881604	Data		2_Sensor 2	281.808	0.00838103	Data
0_Sensor 1	281.999	-0.00161825	Data		2_Sensor 2	282.008	0.00755094	Data
0_Sensor 1	282.199	-0.00247733	Data		2_Sensor 2	282.208	0.0079503	Data
0_Sensor 1	282.399	-0.00275784	Data		2_Sensor 2	282.408	0.00875623	Data
0_Sensor 1	282.599	-0.00303691	Data		2_Sensor 2	282.608	0.00882484	Data
0_Sensor 1	282.799	-0.00421542	Data		2_Sensor 2	282.808	0.00915103	Data
0_Sensor 1	282.999	-0.00472236	Data		2_Sensor 2	283.008	0.00857104	Data
0_Sensor 1	283.199	-0.00424803	Data		2_Sensor 2	283.208	0.0084691	Data
0_Sensor 1	283.399	-0.00410175	Data		2_Sensor 2	283.408	0.00824216	Data
0_Sensor 1	283.599	-0.00413375	Data		2_Sensor 2	283.608	0.00811673	Data
0_Sensor 1	283.799	-0.00434827	Data		2_Sensor 2	283.808	0.00852109	Data
0_Sensor 1	283.999	-0.00430838	Data		2_Sensor 2	284.008	0.00861906	Data
0_Sensor 1	284.199	-0.0043955	Data		2_Sensor 2	284.208	0.00805768	Data
0_Sensor 1	284.399	-0.00350109	Data		2_Sensor 2	284.408	0.00814078	Data
0_Sensor 1	284.599	-0.00372563	Data		2_Sensor 2	284.608	0.00808178	Data
0_Sensor 1	284.799	-0.0035461	Data		2_Sensor 2	284.808	0.00841622	Data
0_Sensor 1	284.999	-0.00274711	Data		2_Sensor 2	285.008	0.00719797	Data
0_Sensor 1	285.199	-0.00198611	Data		2_Sensor 2	285.208	0.00769683	Data
0_Sensor 1	285.399	-0.00203178	Data		2_Sensor 2	285.408	0.00831631	Data
0_Sensor 1	285.599	-0.00217325	Data		2_Sensor 2	285.608	0.0082188	Data
0_Sensor 1	285.799	-0.0013884	Data		2_Sensor 2	285.808	0.00727624	Data
0_Sensor 1	285.999	-0.0019953	Data		2_Sensor 2	286.008	0.00767542	Data
0_Sensor 1	286.199	-0.00139063	Data		2_Sensor 2	286.208	0.00757307	Data
0_Sensor 1	286.399	-0.000875031	Data		2_Sensor 2	286.408	0.00734148	Data
0_Sensor 1	286.599	-0.000725156	Data		2_Sensor 2	286.608	0.00739373	Data
0_Sensor 1	286.799	-0.000842069	Data		2_Sensor 2	286.808	0.00738111	Data
0_Sensor 1	286.999	-0.000783434	Data		2_Sensor 2	287.008	0.00698043	Data
0_Sensor 1	287.199	-0.000450622	Data		2_Sensor 2	287.208	0.00739485	Data
0_Sensor 1	287.399	-0.000179617	Data		2_Sensor 2	287.408	0.00770564	Data
0_Sensor 1	287.599	3.80236e-05	Data		2_Sensor 2	287.608	0.00804653	Data
0_Sensor 1	287.799	9.18574e-05	Data		2_Sensor 2	287.808	0.0086804	Data
0_Sensor 1	287.999	-0.000278769	Data		2_Sensor 2	288.008	0.00859246	Data
0_Sensor 1	288.199	-0.000814988	Data		2_Sensor 2	288.208	0.00859348	Data
0_Sensor 1	288.399	-0.000698106	Data		2_Sensor 2	288.408	0.00865084	Data
0_Sensor 1	288.599	-0.000622829	Data		2_Sensor 2	288.608	0.00898949	Data
0_Sensor 1	288.799	-0.000972656	Data		2_Sensor 2	288.808	0.00847014	Data
0_Sensor 1	288.999	-0.000906543	Data		2_Sensor 2	289.008	0.00750228	Data
0_Sensor 1	289.199	-0.00233804	Data		2_Sensor 2	289.208	0.0080722	Data
0_Sensor 1	289.399	-0.00326261	Data		2_Sensor 2	289.408	0.00844646	Data
0_Sensor 1	289.599	-0.00387853	Data		2_Sensor 2	289.608	0.00816392	Data
0_Sensor 1	289.799	-0.00472685	Data		2_Sensor 2	289.808	0.00775223	Data
0_Sensor 1	289.999	-0.00539131	Data		2_Sensor 2	290.008	0.00819546	Data
0_Sensor 1	290.199	-0.00518162	Data		2_Sensor 2	290.208	0.00763878	Data
0_Sensor 1	290.399	-0.00642734	Data		2_Sensor 2	290.408	0.00752802	Data
0_Sensor 1	290.599	-0.00642627	Data		2_Sensor 2	290.608	0.00717917	Data
0_Sensor 1	290.799	-0.0065741	Data		2_Sensor 2	290.808	0.00699051	Data
0_Sensor 1	290.999	-0.00653777	Data		2_Sensor 2	291.008	0.00672365	Data
0_Sensor 1	291.199	-0.00598411	Data		2_Sensor 2	291.208	0.00716162	Data
0_Sensor 1	291.399	-0.00476772	Data		2_Sensor 2	291.408	0.00712706	Data
0_Sensor 1	291.599	-0.00457394	Data		2_Sensor 2	291.608	0.00738276	Data
0_Sensor 1	291.799	-0.00420688	Data		2_Sensor 2	291.808	0.00672464	Data
0_Sensor 1	291.999	-0.00290443	Data		2_Sensor 2	292.008	0.0061882	Data
0_Sensor 1	292.199	-0.00266076	Data		2_Sensor 2	292.208	0.00595778	Data
0_Sensor 1	292.399	-0.00201979	Data		2_Sensor 2	292.408	0.00512179	Data
0_Sensor 1	292.599	-0.00127018	Data		2_Sensor 2	292.608	0.00561666	Data
0_Sensor 1	292.799	-0.00120867	Data		2_Sensor 2	292.808	0.00511128	Data
0_Sensor 1	292.999	-0.000269324	Data		2_Sensor 2	293.008	0.00517509	Data
0_Sensor 1	293.199	-0.000369508	Data		2_Sensor 2	293.208	0.00560291	Data
0_Sensor 1	293.399	-1.59001e-05	Data		2_Sensor 2	293.408	0.00632527	Data
0_Sensor 1	293.599	1.06366e-05	Data		2_Sensor 2	293.608	0.00670512	Data
0_Sensor 1	293.799	3.34565e-05	Data		2_Sensor 2	293.808	0.00619375	Data
0_Sensor 1	293.999	0.00103165	Data		2_Sensor 2	294.008	0.00655323	Data
0_Sensor 1	294.199	0.0010659	Data		2_Sensor 2	294.208	0.00664421	Data
0_Sensor 1	294.399	0.000140299	Data		2_Sensor 2	294.408	0.00707284	Data
0_Sensor 1	294.599	0.000440984	Data		2_Sensor 2	294.608	0.00768772	Data
0_Sensor 1	294.799	-0.000157875	Data		2_Sensor 2	294.808	0.00769287	Data
0_Sensor 1	294.999	-0.00071244	Data		2_Sensor 2	295.008	0.00714914	Data
0_Sensor 1	295.199	-0.00132731	Data		2_Sensor 2	295.208	0.00706181	Data
0_Sensor 1	295.399	-0.000637485	Data		2_Sensor 2	295.408	0.00619363	Data
0_Sensor 1	295.599	-0.00240021	Data		2_Sensor 2	295.608	0.00580982	Data
0_Sensor 1	295.799	-0.00223667	Data		2_Sensor 2	295.808	0.00490539	Data
0_Sensor 1	295.999	-0.00271282	Data		2_Sensor 2	296.008	0.00502991	Data
0_Sensor 1	296.199	-0.00382788	Data		2_Sensor 2	296.208	0.00464666	Data
0_Sensor 1	296.399	-0.00413026	Data		2_Sensor 2	296.408	0.00412888	Data
0_Sensor 1	296.599	-0.00392833	Data		2_Sensor 2	296.608	0.00494697	Data
0_Sensor 1	296.799	-0.0044531	Data		2_Sensor 2	296.808	0.00508034	Data
0_Sensor 1	296.999	-0.0042111	Data		2_Sensor 2	297.008	0.00455479	Data
0_Sensor 1	297.199	-0.00442555	Data		2_Sensor 2	297.208	0.00422366	Data
0_Sensor 1	297.399	-0.00475498	Data		2_Sensor 2	297.408	0.00467573	Data
0_Sensor 1	297.599	-0.0043613	Data		2_Sensor 2	297.608	0.00489518	Data
0_Sensor 1	297.799	-0.00407983	Data		2_Sensor 2	297.808	0.00488755	Data
0_Sensor 1	297.999	-0.00375161	Data		2_Sensor 2	298.008	0.00562975	Data
0_Sensor 1	298.199	-0.00365991	Data		2_Sensor 2	298.208	0.00616237	Data
0_Sensor 1	298.399	-0.0037096	Data		2_Sensor 2	298.408	0.0066509	Data
0_Sensor 1	298.599	-0.00292887	Data		2_Sensor 2	298.608	0.00741522	Data
0_Sensor 1	298.799	-0.0028746	Data		2_Sensor 2	298.808	0.00688807	Data
0_Sensor 1	298.999	-0.00270064	Data		2_Sensor 2	299.008	0.00675942	Data
0_Sensor 1	299.199	-0.00259264	Data		2_Sensor 2	299.208	0.00657863	Data
0_Sensor 1	299.399	-0.00168504	Data		2_Sensor 2	299.408	0.00629562	Data
0_Sensor 1	299.599	-0.00265795	Data		2_Sensor 2	299.608	0.006528	Data
0_Sensor 1	299.799	-0.0021578	Data		2_Sensor 2	299.808	0.00635042	Data
0_Sensor 1	299.999	-0.00303256	Data		2_Sensor 2	300.008	0.0066214	Data
0_Sensor 1	300.199	-0.00259616	Data		2_Sensor 2	300.208	0.00673348	Data
0_Sensor 1	300.399	-0.00139946	Data		2_Sensor 2	300.408	0.00714679	Data
0_Sensor 1	300.599	-0.00141961	Data		2_Sensor 2	300.608	0.00763995	Data
0_Sensor 1	300.799	-0.0016346	Data		2_Sensor 2	300.808	0.00752754	Data
0_Sensor 1	300.999	-0.00210552	Data		2_Sensor 2	301.008	0.0068534	Data
0_Sensor 1	301.199	-0.00231084	Data		2_Sensor 2	301.208	0.00772255	Data
0_Sensor 1	301.399	-0.00255868	Data		2_Sensor 2	301.408	0.00786559	Data
0_Sensor 1	301.599	-0.00259398	Data		2_Sensor 2	301.608	0.00804803	Data
0_Sensor 1	301.799	-0.00307973	Data		2_Sensor 2	301.808	0.00816932	Data
0_Sensor 1	301.999	-0.00251649	Data		2_Sensor 2	302.008	0.00822573	Data
0_Sensor 1	302.199	-0.00252495	Data		2_Sensor 2	302.208	0.00838189	Data
0_Sensor 1	302.399	-0.00265236	Data		2_Sensor 2	302.408	0.00799252	Data
0_Sensor 1	302.599	-0.00231272	Data		2_Sensor 2	302.608	0.00762736	Data
0_Sensor 1	302.799	-0.00285394	Data		2_Sensor 2	302.808	0.00644313	Data
0_Sensor 1	302.999	-0.00257947	Data		2_Sensor 2	303.008	0.00581634	Data
0_Sensor 1	303.199	-0.00279657	Data		2_Sensor 2	303.208	0.00599931	Data
0_Sensor 1	303.399	-0.00331501	Data		2_Sensor 2	303.408	0.00568011	Data
0_Sensor 1	303.599	-0.00343066	Data		2_Sensor 2	303.608	0.0058916	Data
0_Sensor 1	303.799	-0.00363746	Data		2_Sensor 2	303.808	0.00567528	Data
0_Sensor 1	303.999	-0.00379988	Data		2_Sensor 2	304.008	0.00517447	Data
0_Sensor 1	304.199	-0.00325843	Data		2_Sensor 2	304.208	0.00429912	Data
0_Sensor 1	304.399	-0.0030648	Data		2_Sensor 2	304.408	0.00300747	Data
0_Sensor 1	304.599	-0.00414573	Data		2_Sensor 2	304.608	0.00198983	Data
0_Sensor 1	304.799	-0.00468971	Data		2_Sensor 2	304.808	0.00201111	Data
0_Sensor 1	304.999	-0.00539467	Data		2_Sensor 2	305.008	0.00220227	Data
0_Sensor 1	305.199	-0.00458605	Data		2_Sensor 2	305.208	0.00297379	Data
0_Sensor 1	305.399	-0.00457849	Data		2_Sensor 2	305.408	0.00328283	Data
0_Sensor 1	305.599	-0.00461651	Data		2_Sensor 2	305.608	0.00328124	Data
0_Sensor 1	305.799	-0.00426203	Data		2_Sensor 2	305.808	0.00383749	Data
0_Sensor 1	305.999	-0.00352196	Data		2_Sensor 2	306.008	0.00371908	Data
0_Sensor 1	306.199	-0.00416329	Data		2_Sensor 2	306.208	0.00342814	Data
0_Sensor 1	306.399	-0.00388654	Data		2_Sensor 2	306.408	0.0033172	Data
0_Sensor 1	306.599	-0.0034048	Data		2_Sensor 2	306.608	0.0031333	Data
0_Sensor 1	306.799	-0.00301074	Data		2_Sensor 2	306.808	0.00351743	Data
0_Sensor 1	306.999	-0.00190328	Data		2_Sensor 2	307.008	0.00416799	Data
0_Sensor 1	307.199	-0.00206821	Data		2_Sensor 2	307.208	0.00484157	Data
0_Sensor 1	307.399	-0.00167996	Data		2_Sensor 2	307.408	0.00548149	Data
0_Sensor 1	307.599	-0.000703631	Data		2_Sensor 2	307.608	0.0066926	Data
0_Sensor 1	307.799	-0.000383868	Data		2_Sensor 2	307.808	0.00641648	Data
0_Sensor 1	307.999	-3.87879e-05	Data		2_Sensor 2	308.008	0.00621166	Data
0_Sensor 1	308.199	0.000179906	Data		2_Sensor 2	308.208	0.00554699	Data
0_Sensor 1	308.399	0.000574708	Data		2_Sensor 2	308.408	0.00538684	Data
0_Sensor 1	308.599	0.00135761	Data		2_Sensor 2	308.608	0.00502302	Data
0_Sensor 1	308.799	0.00145069	Data		2_Sensor 2	308.808	0.00584687	Data
0_Sensor 1	308.999	0.00152469	Data		2_Sensor 2	309.008	0.0058235	Data
0_Sensor 1	309.199	0.00145543	Data		2_Sensor 2	309.208	0.00541249	Data
0_Sensor 1	309.399	0.000595554	Data		2_Sensor 2	309.408	0.00563046	Data
0_Sensor 1	309.599	0.000156232	Data		2_Sensor 2	309.608	0.00525542	Data
0_Sensor 1	309.799	-0.000524064	Data		2_Sensor 2	309.808	0.00486157	Data
0_Sensor 1	309.999	-0.00127792	Data		2_Sensor 2	310.008	0.00437123	Data
0_Sensor 1	310.199	-0.00175815	Data		2_Sensor 2	310.208	0.00441559	Data
0_Sensor 1	310.399	-0.00226501	Data		2_Sensor 2	310.408	0.0043189	Data
0_Sensor 1	310.599	-0.00199804	Data		2_Sensor 2	310.608	0.00356897	Data
0_Sensor 1	310.799	-0.00205296	Data		2_Sensor 2	310.808	0.00319874	Data
0_Sensor 1	310.999	-0.00233673	Data		2_Sensor 2	311.008	0.00274449	Data
0_Sensor 1	311.199	-0.00281973	Data		2_Sensor 2	311.208	0.00260202	Data
0_Sensor 1	311.399	-0.00267065	Data		2_Sensor 2	311.408	0.00340553	Data
0_Sensor 1	311.599	-0.00282812	Data		2_Sensor 2	311.608	0.00316519	Data
0_Sensor 1	311.799	-0.00193265	Data		2_Sensor 2	311.808	0.00273371	Data
0_Sensor 1	311.999	-0.00139831	Data		2_Sensor 2	312.008	0.00289857	Data
0_Sensor 1	312.199	-0.000658267	Data		2_Sensor 2	312.208	0.00257913	Data
0_Sensor 1	312.399	0.00100738	Data		2_Sensor 2	312.408	0.00277242	Data
0_Sensor 1	312.599	0.000761579	Data		2_Sensor 2	312.608	0.00379559	Data
0_Sensor 1	312.799	0.000333073	Data		2_Sensor 2	312.808	0.00491915	Data
0_Sensor 1	312.999	-0.00040639	Data		2_Sensor 2	313.008	0.00446399	Data
0_Sensor 1	313.199	-0.00175902	Data		2_Sensor 2	313.208	0.00401697	Data
0_Sensor 1	313.399	-0.00184584	Data		2_Sensor 2	313.408	0.00516248	Data
0_Sensor 1	313.599	-0.00229321	Data		2_Sensor 2	313.608	0.00598948	Data
0_Sensor 1	313.799	-0.00272446	Data		2_Sensor 2	313.808	0.00580358	Data
0_Sensor 1	313.999	-0.00315657	Data		2_Sensor 2	314.008	0.00621477	Data
0_Sensor 1	314.199	-0.00363204	Data		2_Sensor 2	314.208	0.00663096	Data
0_Sensor 1	314.399	-0.00378668	Data		2_Sensor 2	314.408	0.00672594	Data
0_Sensor 1	314.599	-0.00419627	Data		2_Sensor 2	314.608	0.0055399	Data
0_Sensor 1	314.799	-0.00466296	Data		2_Sensor 2	314.808	0.00527121	Data
0_Sensor 1	314.999	-0.00522031	Data		2_Sensor 2	315.008	0.00539722	Data
0_Sensor 1	315.199	-0.00550069	Data		2_Sensor 2	315.208	0.00511261	Data
0_Sensor 1	315.399	-0.00518977	Data		2_Sensor 2	315.408	0.00527796	Data
0_Sensor 1	315.599	-0.0042645	Data		2_Sensor 2	315.608	0.00423781	Data
0_Sensor 1	315.799	-0.00283964	Data		2_Sensor 2	315.808	0.00362991	Data
0_Sensor 1	315.999	-0.00237296	Data		2_Sensor 2	316.008	0.00386482	Data
0_Sensor 1	316.199	-0.00135373	Data		2_Sensor 2	316.208	0.00376381	Data
0_Sensor 1	316.399	-0.000971637	Data		2_Sensor 2	316.408	0.0045286	Data
0_Sensor 1	316.599	-0.000736815	Data		2_Sensor 2	316.608	0.0051247	Data
0_Sensor 1	316.799	-6.42706e-05	Data		2_Sensor 2	316.808	0.00468053	Data
0_Sensor 1	316.999	-0.000241091	Data		2_Sensor 2	317.008	0.00380006	Data
0_Sensor 1	317.199	-0.000103266	Data		2_Sensor 2	317.208	0.00353491	Data
0_Sensor 1	317.399	0.000585102	Data		2_Sensor 2	317.408	0.0046971	Data
0_Sensor 1	317.599	7.92322e-05	Data		2_Sensor 2	317.608	0.00538224	Data
0_Sensor 1	317.799	0.000175309	Data		2_Sensor 2	317.808	0.00557737	Data
0_Sensor 1	317.999	-0.00024407	Data		2_Sensor 2	318.008	0.00525861	Data
0_Sensor 1	318.199	-0.000622597	Data		2_Sensor 2	318.208	0.00606779	Data
0_Sensor 1	318.399	-0.00135881	Data		2_Sensor 2	318.408	0.00619029	Data
0_Sensor 1	318.599	-0.00239717	Data		2_Sensor 2	318.608	0.00641837	Data
0_Sensor 1	318.799	-0.00293366	Data		2_Sensor 2	318.808	0.0075334	Data
0_Sensor 1	318.999	-0.00369296	Data		2_Sensor 2	319.008	0.00728834	Data
0_Sensor 1	319.199	-0.00350993	Data		2_Sensor 2	319.208	0.00681865	Data
0_Sensor 1	319.399	-0.00367959	Data		2_Sensor 2	319.408	0.00651903	Data
0_Sensor 1	319.599	-0.00395195	Data		2_Sensor 2	319.608	0.00592848	Data
0_Sensor 1	319.799	-0.00428104	Data		2_Sensor 2	319.808	0.00595162	Data
0_Sensor 1	319.999	-0.00397872	Data		2_Sensor 2	320.008	0.00637019	Data
0_Sensor 1	320.199	-0.00348408	Data		2_Sensor 2	320.208	0.00619823	Data
0_Sensor 1	320.399	-0.00335822	Data		2_Sensor 2	320.408	0.00719561	Data
0_Sensor 1	320.599	-0.00237398	Data		2_Sensor 2	320.608	0.0064339	Data
0_Sensor 1	320.799	-0.00186347	Data		2_Sensor 2	320.808	0.00576831	Data
0_Sensor 1	320.999	-0.00132794	Data		2_Sensor 2	321.008	0.00494305	Data
0_Sensor 1	321.199	-0.00082107	Data		2_Sensor 2	321.208	0.00464694	Data
0_Sensor 1	321.399	-0.000546703	Data		2_Sensor 2	321.408	0.00485996	Data
0_Sensor 1	321.599	-0.000491222	Data		2_Sensor 2	321.608	0.00512688	Data
0_Sensor 1	321.799	0.000206652	Data		2_Sensor 2	321.808	0.00459456	Data
0_Sensor 1	321.999	-6.69084e-05	Data		2_Sensor 2	322.008	0.00357512	Data
0_Sensor 1	322.199	-0.000555477	Data		2_Sensor 2	322.208	0.00420124	Data
0_Sensor 1	322.399	-0.000698616	Data		2_Sensor 2	322.408	0.00399748	Data
0_Sensor 1	322.599	-0.00101289	Data		2_Sensor 2	322.608	0.00375632	Data
0_Sensor 1	322.799	-0.00173271	Data		2_Sensor 2	322.808	0.00332182	Data
0_Sensor 1	322.999	-0.00168428	Data		2_Sensor 2	323.008	0.00234208	Data
0_Sensor 1	323.199	-0.00200257	Data		2_Sensor 2	323.208	0.0030133	Data
0_Sensor 1	323.399	-0.00306045	Data		2_Sensor 2	323.408	0.00273521	Data
0_Sensor 1	323.599	-0.00272652	Data		2_Sensor 2	323.608	0.00373985	Data
0_Sensor 1	323.799	-0.00221288	Data		2_Sensor 2	323.808	0.00388389	Data
0_Sensor 1	323.999	-0.00213759	Data		2_Sensor 2	324.008	0.00350515	Data
0_Sensor 1	324.199	-0.00247875	Data		2_Sensor 2	324.208	0.00394157	Data
0_Sensor 1	324.399	-0.0037092	Data		2_Sensor 2	324.408	0.00455721	Data
0_Sensor 1	324.599	-0.00293895	Data		2_Sensor 2	324.608	0.00413257	Data
0_Sensor 1	324.799	-0.00211584	Data		2_Sensor 2	324.808	0.00446198	Data
0_Sensor 1	324.999	-0.00222182	Data		2_Sensor 2	325.008	0.00453062	Data
0_Sensor 1	325.199	-0.00232834	Data		2_Sensor 2	325.208	0.00413134	Data
0_Sensor 1	325.399	-0.00202102	Data		2_Sensor 2	325.408	0.00432669	Data
0_Sensor 1	325.599	-0.00150287	Data		2_Sensor 2	325.608	0.00496112	Data
0_Sensor 1	325.799	-0.000488542	Data		2_Sensor 2	325.808	0.00451111	Data
0_Sensor 1	325.999	-0.000231912	Data		2_Sensor 2	326.008	0.00477877	Data
0_Sensor 1	326.199	-0.000175951	Data		2_Sensor 2	326.208	0.00518506	Data
0_Sensor 1	326.399	0.000947969	Data		2_Sensor 2	326.408	0.00510806	Data
0_Sensor 1	326.599	0.000813378	Data		2_Sensor 2	326.608	0.00489765	Data
0_Sensor 1	326.799	0.00112648	Data		2_Sensor 2	326.808	0.00525366	Data
0_Sensor 1	326.999	0.000417277	Data		2_Sensor 2	327.008	0.0050399	Data
0_Sensor 1	327.199	0.000701434	Data		2_Sensor 2	327.208	0.00584712	Data
0_Sensor 1	327.399	0.000804442	Data		2_Sensor 2	327.408	0.00516346	Data
0_Sensor 1	327.599	0.000884967	Data		2_Sensor 2	327.608	0.00511919	Data
0_Sensor 1	327.799	0.000143368	Data		2_Sensor 2	327.808	0.00384192	Data
0_Sensor 1	327.999	-0.000321195	Data		2_Sensor 2	328.008	0.00320429	Data
0_Sensor 1	328.199	-0.00139826	Data		2_Sensor 2	328.208	0.00314683	Data
0_Sensor 1	328.399	-0.00201364	Data		2_Sensor 2	328.408	0.00340394	Data
0_Sensor 1	328.599	-0.00152073	Data		2_Sensor 2	328.608	0.00353222	Data
0_Sensor 1	328.799	-0.00209389	Data		2_Sensor 2	328.808	0.0033006	Data
0_Sensor 1	328.999	-0.00247386	Data		2_Sensor 2	329.008	0.00281758	Data
0_Sensor 1	329.199	-0.00302556	Data		2_Sensor 2	329.208	0.00294164	Data
0_Sensor 1	329.399	-0.00258719	Data		2_Sensor 2	329.408	0.00326436	Data
0_Sensor 1	329.599	-0.00294848	Data		2_Sensor 2	329.608	0.00353945	Data
0_Sensor 1	329.799	-0.00360263	Data		2_Sensor 2	329.808	0.00394219	Data
0_Sensor 1	329.999	-0.00319724	Data		2_Sensor 2	330.008	0.00552554	Data
0_Sensor 1	330.199	-0.00360429	Data		2_Sensor 2	330.208	0.00629293	Data
0_Sensor 1	330.399	-0.0032454	Data		2_Sensor 2	330.408	0.00705094	Data
0_Sensor 1	330.599	-0.00415678	Data		2_Sensor 2	330.608	0.00730369	Data
0_Sensor 1	330.799	-0.00396077	Data		2_Sensor 2	330.808	0.0075631	Data
0_Sensor 1	330.999	-0.00467071	Data		2_Sensor 2	331.008	0.00682251	Data
0_Sensor 1	331.199	-0.00412524	Data		2_Sensor 2	331.208	0.0069076	Data
0_Sensor 1	331.399	-0.00445801	Data		2_Sensor 2	331.408	0.0065355	Data
0_Sensor 1	331.599	-0.00452428	Data		2_Sensor 2	331.608	0.00614255	Data
0_Sensor 1	331.799	-0.00385868	Data		2_Sensor 2	331.808	0.00603853	Data
0_Sensor 1	331.999	-0.00249901	Data		2_Sensor 2	332.008	0.00577393	Data
0_Sensor 1	332.199	-0.00277231	Data		2_Sensor 2	332.208	0.00585162	Data
0_Sensor 1	332.399	-0.00129659	Data		2_Sensor 2	332.408	0.00587358	Data
0_Sensor 1	332.599	-0.00148136	Data		2_Sensor 2	332.608	0.00592761	Data
0_Sensor 1	332.799	-0.00122748	Data		2_Sensor 2	332.808	0.00552734	Data
0_Sensor 1	332.999	-0.00149649	Data		2_Sensor 2	333.008	0.00527087	Data
0_Sensor 1	333.199	-0.00172483	Data		2_Sensor 2	333.208	0.00610518	Data
0_Sensor 1	333.399	-0.00177164	Data		2_Sensor 2	333.408	0.00563738	Data
0_Sensor 1	333.599	-0.00215453	Data		2_Sensor 2	333.608	0.0055528	Data
0_Sensor 1	333.799	-0.00224716	Data		2_Sensor 2	333.808	0.00618889	Data
0_Sensor 1	333.999	-0.00197298	Data		2_Sensor 2	334.008	0.0064819	Data
0_Sensor 1	334.199	-0.00249308	Data		2_Sensor 2	334.208	0.00607944	Data
0_Sensor 1	334.399	-0.0028246	Data		2_Sensor 2	334.408	0.00568725	Data
0_Sensor 1	334.599	-0.00216958	Data		2_Sensor 2	334.608	0.00408179	Data
0_Sensor 1	334.799	-0.00199558	Data		2_Sensor 2	334.808	0.0032274	Data
0_Sensor 1	334.999	-0.00284381	Data		2_Sensor 2	335.008	0.00152077	Data
0_Sensor 1	335.199	-0.00253276	Data		2_Sensor 2	335.208	0.00190534	Data
0_Sensor 1	335.399	-0.00266548	Data		2_Sensor 2	335.408	0.00245065	Data
0_Sensor 1	335.599	-0.00176398	Data		2_Sensor 2	335.608	0.00278195	Data
0_Sensor 1	335.799	-0.00167847	Data		2_Sensor 2	335.808	0.00320596	Data
0_Sensor 1	335.999	-0.00157433	Data		2_Sensor 2	336.008	0.00351185	Data
0_Sensor 1	336.199	-0.00176215	Data		2_Sensor 2	336.208	0.00349744	Data
0_Sensor 1	336.399	-0.000477332	Data		2_Sensor 2	336.408	0.00351425	Data
0_Sensor 1	336.599	-0.00129935	Data		2_Sensor 2	336.608	0.0039091	Data
0_Sensor 1	336.799	-0.00117774	Data		2_Sensor 2	336.808	0.00365881	Data
0_Sensor 1	336.999	-0.00132245	Data		2_Sensor 2	337.008	0.00423611	Data
0_Sensor 1	337.199	-0.000717104	Data		2_Sensor 2	337.208	0.00502851	Data
0_Sensor 1	337.399	-0.000892171	Data		2_Sensor 2	337.408	0.00475528	Data
0_Sensor 1	337.599	-0.000793798	Data		2_Sensor 2	337.608	0.00490528	Data
0_Sensor 1	337.799	-0.00130979	Data		2_Sensor 2	337.808	0.00467658	Data
0_Sensor 1	337.999	-0.00184579	Data		2_Sensor 2	338.008	0.00430831	Data
0_Sensor 1	338.199	-0.00193784	Data		2_Sensor 2	338.208	0.00392393	Data
0_Sensor 1	338.399	-0.00158165	Data		2_Sensor 2	338.408	0.00345578	Data
0_Sensor 1	338.599	-0.00089145	Data		2_Sensor 2	338.608	0.00282722	Data
0_Sensor 1	338.799	-0.00149442	Data		2_Sensor 2	338.808	0.00345579	Data
0_Sensor 1	338.999	-0.00138912	Data		2_Sensor 2	339.008	0.00295376	Data
0_Sensor 1	339.199	-0.00104889	Data		2_Sensor 2	339.208	0.00361684	Data
0_Sensor 1	339.399	-0.00155745	Data		2_Sensor 2	339.408	0.00460673	Data
0_Sensor 1	339.599	-0.00118724	Data		2_Sensor 2	339.608	0.00434882	Data
0_Sensor 1	339.799	-0.00110063	Data		2_Sensor 2	339.808	0.00429842	Data
0_Sensor 1	339.999	-0.000990286	Data		2_Sensor 2	340.008	0.00359692	Data
0_Sensor 1	340.199	-7.77208e-05	Data		2_Sensor 2	340.208	0.00271023	Data
0_Sensor 1	340.399	0.000625486	Data		2_Sensor 2	340.408	0.00313116	Data
0_Sensor 1	340.599	4.27614e-06	Data		2_Sensor 2	340.608	0.0032418	Data
0_Sensor 1	340.799	-3.61609e-05	Data		2_Sensor 2	340.808	0.00342112	Data
0_Sensor 1	340.999	-0.000285761	Data		2_Sensor 2	341.008	0.00358424	Data
0_Sensor 1	341.199	-0.000997512	Data		2_Sensor 2	341.208	0.00372216	Data
0_Sensor 1	341.399	-0.00115177	Data		2_Sensor 2	341.408	0.00368481	Data
0_Sensor 1	341.599	-0.00158447	Data		2_Sensor 2	341.608	0.00464112	Data
0_Sensor 1	341.799	-0.00196336	Data		2_Sensor 2	341.808	0.00377177	Data
0_Sensor 1	341.999	-0.0026062	Data		2_Sensor 2	342.008	0.00427318	Data
0_Sensor 1	342.199	-0.00295862	Data		2_Sensor 2	342.208	0.00432057	Data
0_Sensor 1	342.399	-0.00257342	Data		2_Sensor 2	342.408	0.0044656	Data
0_Sensor 1	342.599	-0.0037651	Data		2_Sensor 2	342.608	0.00506324	Data
0_Sensor 1	342.799	-0.00346898	Data		2_Sensor 2	342.808	0.00470482	Data
0_Sensor 1	342.999	-0.00349234	Data		2_Sensor 2	343.008	0.00414197	Data
0_Sensor 1	343.199	-0.00313831	Data		2_Sensor 2	343.208	0.00432648	Data
0_Sensor 1	343.399	-0.00353954	Data		2_Sensor 2	343.408	0.00420191	Data
0_Sensor 1	343.599	-0.00291576	Data		2_Sensor 2	343.608	0.00357174	Data
0_Sensor 1	343.799	-0.00234017	Data		2_Sensor 2	343.808	0.00335313	Data
0_Sensor 1	343.999	-0.0026747	Data		2_Sensor 2	344.008	0.00306899	Data
0_Sensor 1	344.199	-0.00277706	Data		2_Sensor 2	344.208	0.00402751	Data
0_Sensor 1	344.399	-0.0038511	Data		2_Sensor 2	344.408	0.00437163	Data
0_Sensor 1	344.599	-0.00478698	Data		2_Sensor 2	344.608	0.00539174	Data
0_Sensor 1	344.799	-0.00462056	Data		2_Sensor 2	344.808	0.00561938	Data
0_Sensor 1	344.999	-0.00430197	Data		2_Sensor 2	345.008	0.00564804	Data
0_Sensor 1	345.199	-0.00437394	Data		2_Sensor 2	345.208	0.00635	Data
0_Sensor 1	345.399	-0.0037708	Data		2_Sensor 2	345.408	0.00712974	Data
0_Sensor 1	345.599	-0.00334186	Data		2_Sensor 2	345.608	0.00773548	Data
0_Sensor 1	345.799	-0.0025814	Data		2_Sensor 2	345.808	0.0067527	Data
0_Sensor 1	345.999	-0.00288089	Data		2_Sensor 2	346.008	0.00714755	Data
0_Sensor 1	346.199	-0.00232373	Data		2_Sensor 2	346.208	0.00647668	Data
0_Sensor 1	346.399	-0.00154486	Data		2_Sensor 2	346.408	0.00616747	Data
0_Sensor 1	346.599	-0.00143701	Data		2_Sensor 2	346.608	0.00671906	Data
0_Sensor 1	346.799	-0.000617983	Data		2_Sensor 2	346.808	0.0057681	Data
0_Sensor 1	346.999	-0.000374554	Data		2_Sensor 2	347.008	0.00498819	Data
0_Sensor 1	347.199	0.000205661	Data		2_Sensor 2	347.208	0.0049066	Data
0_Sensor 1	347.399	0.000238419	Data		2_Sensor 2	347.408	0.00441095	Data
0_Sensor 1	347.599	0.000961793	Data		2_Sensor 2	347.608	0.00398158	Data
0_Sensor 1	347.799	0.000816572	Data		2_Sensor 2	347.808	0.00375859	Data
0_Sensor 1	347.999	-0.000196215	Data		2_Sensor 2	348.008	0.00364855	Data
0_Sensor 1	348.199	-0.00144509	Data		2_Sensor 2	348.208	0.00330041	Data
0_Sensor 1	348.399	-0.00210017	Data		2_Sensor 2	348.408	0.00261421	Data
0_Sensor 1	348.599	-0.00172848	Data		2_Sensor 2	348.608	0.00315532	Data
0_Sensor 1	348.799	-0.00149581	Data		2_Sensor 2	348.808	0.00267224	Data
0_Sensor 1	348.999	-0.00092135	Data		2_Sensor 2	349.008	0.0027281	Data
0_Sensor 1	349.199	-0.000553536	Data		2_Sensor 2	349.208	0.00334452	Data
0_Sensor 1	349.399	-0.000892551	Data		2_Sensor 2	349.408	0.00437956	Data
0_Sensor 1	349.599	-0.000322964	Data		2_Sensor 2	349.608	0.00458888	Data
0_Sensor 1	349.799	-0.000287025	Data		2_Sensor 2	349.808	0.00511062	Data
0_Sensor 1	349.999	-2.02004e-05	Data		2_Sensor 2	350.008	0.00553001	Data
0_Sensor 1	350.199	0.00038	Data		2_Sensor 2	350.208	0.00559739	Data
0_Sensor 1	350.399	0.00127015	Data		2_Sensor 2	350.408	0.00597795	Data
0_Sensor 1	350.599	0.000335342	Data		2_Sensor 2	350.608	0.00702694	Data
0_Sensor 1	350.799	0.000288702	Data		2_Sensor 2	350.808	0.00650056	Data
0_Sensor 1	350.999	0.000707828	Data		2_Sensor 2	351.008	0.00682405	Data
0_Sensor 1	351.199	0.000466741	Data		2_Sensor 2	351.208	0.00731637	Data
0_Sensor 1	351.399	0.000321836	Data		2_Sensor 2	351.408	0.00691703	Data
0_Sensor 1	351.599	0.000274914	Data		2_Sensor 2	351.608	0.00724476	Data
0_Sensor 1	351.799	-0.000433285	Data		2_Sensor 2	351.808	0.00730886	Data
0_Sensor 1	351.999	-0.000766475	Data		2_Sensor 2	352.008	0.00690337	Data
0_Sensor 1	352.199	-0.000820692	Data		2_Sensor 2	352.208	0.00671533	Data
0_Sensor 1	352.399	-0.00116511	Data		2_Sensor 2	352.408	0.00673265	Data
0_Sensor 1	352.599	-0.000797794	Data		2_Sensor 2	352.608	0.00658264	Data
0_Sensor 1	352.799	-0.00143358	Data		2_Sensor 2	352.808	0.00658092	Data
0_Sensor 1	352.999	-0.00168012	Data		2_Sensor 2	353.008	0.00652192	Data
0_Sensor 1	353.199	-0.00192427	Data		2_Sensor 2	353.208	0.00612309	Data
0_Sensor 1	353.399	-0.00233941	Data		2_Sensor 2	353.408	0.00696216	Data
0_Sensor 1	353.599	-0.00223116	Data		2_Sensor 2	353.608	0.00639432	Data
0_Sensor 1	353.799	-0.00231897	Data		2_Sensor 2	353.808	0.00608499	Data
0_Sensor 1	353.999	-0.0021279	Data		2_Sensor 2	354.008	0.00601303	Data
0_Sensor 1	354.199	-0.00315749	Data		2_Sensor 2	354.208	0.00561027	Data
0_Sensor 1	354.399	-0.00294713	Data		2_Sensor 2	354.408	0.00576961	Data
0_Sensor 1	354.599	-0.00398647	Data		2_Sensor 2	354.608	0.00565151	Data
0_Sensor 1	354.799	-0.00384358	Data		2_Sensor 2	354.808	0.00527618	Data
0_Sensor 1	354.999	-0.0042149	Data		2_Sensor 2	355.008	0.0052994	Data
0_Sensor 1	355.199	-0.00381919	Data		2_Sensor 2	355.208	0.00438366	Data
0_Sensor 1	355.399	-0.00336212	Data		2_Sensor 2	355.408	0.00456995	Data
0_Sensor 1	355.599	-0.00280045	Data		2_Sensor 2	355.608	0.00547045	Data
0_Sensor 1	355.799	-0.00169917	Data		2_Sensor 2	355.808	0.00535873	Data
0_Sensor 1	355.999	-0.00127107	Data		2_Sensor 2	356.008	0.00561231	Data
0_Sensor 1	356.199	-0.000883109	Data		2_Sensor 2	356.208	0.00512839	Data
0_Sensor 1	356.399	-0.00104786	Data		2_Sensor 2	356.408	0.00519113	Data
0_Sensor 1	356.599	-0.00108822	Data		2_Sensor 2	356.608	0.00473711	Data
0_Sensor 1	356.799	-0.00218439	Data		2_Sensor 2	356.808	0.00480508	Data
0_Sensor 1	356.999	-0.00197453	Data		2_Sensor 2	357.008	0.00428602	Data
0_Sensor 1	357.199	-0.0007153	Data		2_Sensor 2	357.208	0.00399185	Data
0_Sensor 1	357.399	-0.000792292	Data		2_Sensor 2	357.408	0.00479954	Data
0_Sensor 1	357.599	-0.00114817	Data		2_Sensor 2	357.608	0.00448323	Data
0_Sensor 1	357.799	-0.00150659	Data		2_Sensor 2	357.808	0.00453943	Data
0_Sensor 1	357.999	-0.00234392	Data		2_Sensor 2	358.008	0.0048039	Data
0_Sensor 1	358.199	-0.00350936	Data		2_Sensor 2	358.208	0.00401333	Data
0_Sensor 1	358.399	-0.00365522	Data		2_Sensor 2	358.408	0.00379602	Data
0_Sensor 1	358.599	-0.00411526	Data		2_Sensor 2	358.608	0.00329987	Data
0_Sensor 1	358.799	-0.00432122	Data		2_Sensor 2	358.808	0.00308252	Data
0_Sensor 1	358.999	-0.00370747	Data		2_Sensor 2	359.008	0.00254283	Data
0_Sensor 1	359.199	-0.00290692	Data		2_Sensor 2	359.208	0.00274673	Data
0_Sensor 1	359.399	-0.00295899	Data		2_Sensor 2	359.408	0.00366987	Data
0_Sensor 1	359.599	-0.00275601	Data		2_Sensor 2	359.608	0.00392358	Data
0_Sensor 1	359.799	-0.00204059	Data		2_Sensor 2	359.808	0.00390413	Data
0_Sensor 1	359.999	-0.00192596	Data		2_Sensor 2	360.008	0.00393833	Data
0_Sensor 1	360.199	-0.00195406	Data		2_Sensor 2	360.208	0.00427301	Data
0_Sensor 1	360.399	-0.00189176	Data		2_Sensor 2	360.408	0.00541254	Data
0_Sensor 1	360.599	-0.00142661	Data		2_Sensor 2	360.608	0.00567171	Data
0_Sensor 1	360.799	-0.0010845	Data		2_Sensor 2	360.808	0.0062462	Data
0_Sensor 1	360.999	2.69428e-05	Data		2_Sensor 2	361.008	0.0063604	Data
0_Sensor 1	361.199	0.000791492	Data		2_Sensor 2	361.208	0.00659124	Data
0_Sensor 1	361.399	0.00037264	Data		2_Sensor 2	361.408	0.00646709	Data
0_Sensor 1	361.599	0.000912129	Data		2_Sensor 2	361.608	0.0065082	Data
0_Sensor 1	361.799	0.000688089	Data		2_Sensor 2	361.808	0.0059165	Data
0_Sensor 1	361.999	0.00079489	Data		2_Sensor 2	362.008	0.0052051	Data
0_Sensor 1	362.199	0.000708849	Data		2_Sensor 2	362.208	0.00389725	Data
0_Sensor 1	362.399	0.00068179	Data		2_Sensor 2	362.408	0.00381864	Data
0_Sensor 1	362.599	0.00103498	Data		2_Sensor 2	362.608	0.00336323	Data
0_Sensor 1	362.799	0.000903131	Data		2_Sensor 2	362.808	0.00324183	Data
0_Sensor 1	362.999	0.000431718	Data		2_Sensor 2	363.008	0.00294037	Data
0_Sensor 1	363.199	-0.000704607	Data		2_Sensor 2	363.208	0.00349527	Data
0_Sensor 1	363.399	-0.00190303	Data		2_Sensor 2	363.408	0.00332772	Data
0_Sensor 1	363.599	-0.00289927	Data		2_Sensor 2	363.608	0.00366879	Data
0_Sensor 1	363.799	-0.00325234	Data		2_Sensor 2	363.808	0.00325473	Data
0_Sensor 1	363.999	-0.00332986	Data		2_Sensor 2	364.008	0.00360122	Data
0_Sensor 1	364.199	-0.00372066	Data		2_Sensor 2	364.208	0.0039374	Data
0_Sensor 1	364.399	-0.00343858	Data		2_Sensor 2	364.408	0.00434395	Data
0_Sensor 1	364.599	-0.00324819	Data		2_Sensor 2	364.608	0.0039754	Data
0_Sensor 1	364.799	-0.00454772	Data		2_Sensor 2	364.808	0.00348157	Data
0_Sensor 1	364.999	-0.00412955	Data		2_Sensor 2	365.008	0.00347996	Data
0_Sensor 1	365.199	-0.00355759	Data		2_Sensor 2	365.208	0.00372565	Data
0_Sensor 1	365.399	-0.00330931	Data		2_Sensor 2	365.408	0.00377705	Data
0_Sensor 1	365.599	-0.00288333	Data		2_Sensor 2	365.608	0.00393487	Data
0_Sensor 1	365.799	-0.00234912	Data		2_Sensor 2	365.808	0.00374243	Data
0_Sensor 1	365.999	-0.00213332	Data		2_Sensor 2	366.008	0.00431232	Data
0_Sensor 1	366.199	-0.00273671	Data		2_Sensor 2	366.208	0.00455394	Data
0_Sensor 1	366.399	-0.00250122	Data		2_Sensor 2	366.408	0.00532139	Data
0_Sensor 1	366.599	-0.00218568	Data		2_Sensor 2	366.608	0.00668523	Data
0_Sensor 1	366.799	-0.00275406	Data		2_Sensor 2	366.808	0.00752924	Data
0_Sensor 1	366.999	-0.0031582	Data		2_Sensor 2	367.008	0.00790523	Data
0_Sensor 1	367.199	-0.00358492	Data		2_Sensor 2	367.208	0.0084864	Data
0_Sensor 1	367.399	-0.00355801	Data		2_Sensor 2	367.408	0.0079993	Data
0_Sensor 1	367.599	-0.00308168	Data		2_Sensor 2	367.608	0.00821241	Data
0_Sensor 1	367.799	-0.00236637	Data		2_Sensor 2	367.808	0.00702747	Data
0_Sensor 1	367.999	-0.00155765	Data		2_Sensor 2	368.008	0.00658663	Data
0_Sensor 1	368.199	-0.000643492	Data		2_Sensor 2	368.208	0.00546439	Data
0_Sensor 1	368.399	-6.61128e-05	Data		2_Sensor 2	368.408	0.00527708	Data
0_Sensor 1	368.599	9.26824e-05	Data		2_Sensor 2	368.608	0.00461284	Data
0_Sensor 1	368.799	-0.000392579	Data		2_Sensor 2	368.808	0.00356241	Data
0_Sensor 1	368.999	0.00063284	Data		2_Sensor 2	369.008	0.00233424	Data
0_Sensor 1	369.199	0.00123604	Data		2_Sensor 2	369.208	0.00247785	Data
0_Sensor 1	369.399	0.00092415	Data		2_Sensor 2	369.408	0.00145648	Data
0_Sensor 1	369.599	0.000842004	Data		2_Sensor 2	369.608	0.000671181	Data
0_Sensor 1	369.799	0.000639703	Data		2_Sensor 2	369.808	0.000923233	Data
0_Sensor 1	369.999	-0.000362061	Data		2_Sensor 2	370.008	0.00124587	Data
0_Sensor 1	370.199	-0.000227977	Data		2_Sensor 2	370.208	0.00152713	Data
0_Sensor 1	370.399	0.000166025	Data		2_Sensor 2	370.408	0.00184324	Data
0_Sensor 1	370.599	-0.000330921	Data		2_Sensor 2	370.608	0.00327382	Data
0_Sensor 1	370.799	-0.000280786	Data		2_Sensor 2	370.808	0.00358594	Data
0_Sensor 1	370.999	-0.00101217	Data		2_Sensor 2	371.008	0.00436207	Data
0_Sensor 1	371.199	-0.000731612	Data		2_Sensor 2	371.208	0.00448197	Data
0_Sensor 1	371.399	-0.00115856	Data		2_Sensor 2	371.408	0.00438973	Data
0_Sensor 1	371.599	-0.00200139	Data		2_Sensor 2	371.608	0.00425455	Data
0_Sensor 1	371.799	-0.00257448	Data		2_Sensor 2	371.808	0.00479251	Data
0_Sensor 1	371.999	-0.00221539	Data		2_Sensor 2	372.008	0.00493401	Data
0_Sensor 1	372.199	-0.00210906	Data		2_Sensor 2	372.208	0.00560158	Data
0_Sensor 1	372.399	-0.00198174	Data		2_Sensor 2	372.408	0.00651479	Data
0_Sensor 1	372.599	-0.00220168	Data		2_Sensor 2	372.608	0.00611605	Data
0_Sensor 1	372.799	-0.00208959	Data		2_Sensor 2	372.808	0.00485664	Data
0_Sensor 1	372.999	-0.00176473	Data		2_Sensor 2	373.008	0.00412763	Data
0_Sensor 1	373.199	-0.00152431	Data		2_Sensor 2	373.208	0.00405703	Data
0_Sensor 1	373.399	-0.00174677	Data		2_Sensor 2	373.408	0.00326981	Data
0_Sensor 1	373.599	-0.00161416	Data		2_Sensor 2	373.608	0.00299618	Data
0_Sensor 1	373.799	-0.00137741	Data		2_Sensor 2	373.808	0.00254011	Data
0_Sensor 1	373.999	-0.00086275	Data		2_Sensor 2	374.008	0.00214104	Data
0_Sensor 1	374.199	7.17338e-05	Data		2_Sensor 2	374.208	0.00206718	Data
0_Sensor 1	374.399	-0.000158972	Data		2_Sensor 2	374.408	0.00213468	Data
0_Sensor 1	374.599	-0.000860008	Data		2_Sensor 2	374.608	0.0026884	Data
0_Sensor 1	374.799	-0.000755423	Data		2_Sensor 2	374.808	0.00334766	Data
0_Sensor 1	374.999	-0.00167735	Data		2_Sensor 2	375.008	0.00275202	Data
0_Sensor 1	375.199	-0.00138103	Data		2_Sensor 2	375.208	0.00287921	Data
0_Sensor 1	375.399	-0.00169794	Data		2_Sensor 2	375.408	0.00261294	Data
0_Sensor 1	375.599	-0.00289121	Data		2_Sensor 2	375.608	0.00272858	Data
0_Sensor 1	375.799	-0.00247639	Data		2_Sensor 2	375.808	0.00485459	Data
0_Sensor 1	375.999	-0.00194079	Data		2_Sensor 2	376.008	0.00480193	Data
0_Sensor 1	376.199	-0.0016751	Data		2_Sensor 2	376.208	0.00506612	Data
0_Sensor 1	376.399	-0.0013541	Data		2_Sensor 2	376.408	0.00462443	Data
0_Sensor 1	376.599	-0.000883303	Data		2_Sensor 2	376.608	0.00427382	Data
0_Sensor 1	376.799	-0.000693509	Data		2_Sensor 2	376.808	0.00272166	Data
0_Sensor 1	376.999	-0.000471554	Data		2_Sensor 2	377.008	0.00275777	Data
0_Sensor 1	377.199	-0.000455449	Data		2_Sensor 2	377.208	0.00283407	Data
0_Sensor 1	377.399	-0.000905431	Data		2_Sensor 2	377.408	0.00334683	Data
0_Sensor 1	377.599	-0.000762636	Data		2_Sensor 2	377.608	0.00319193	Data
0_Sensor 1	377.799	-0.00082232	Data		2_Sensor 2	377.808	0.00200685	Data
0_Sensor 1	377.999	-0.000723429	Data		2_Sensor 2	378.008	0.00246647	Data
0_Sensor 1	378.199	-0.00089312	Data		2_Sensor 2	378.208	0.00263234	Data
0_Sensor 1	378.399	-0.00175477	Data		2_Sensor 2	378.408	0.00314792	Data
0_Sensor 1	378.599	-0.00228065	Data		2_Sensor 2	378.608	0.0031123	Data
0_Sensor 1	378.799	-0.00215252	Data		2_Sensor 2	378.808	0.00408333	Data
0_Sensor 1	378.999	-0.00304403	Data		2_Sensor 2	379.008	0.00384289	Data
0_Sensor 1	379.199	-0.00298637	Data		2_Sensor 2	379.208	0.00519308	Data
0_Sensor 1	379.399	-0.00303848	Data		2_Sensor 2	379.408	0.005583	Data
0_Sensor 1	379.599	-0.00393661	Data		2_Sensor 2	379.608	0.00624935	Data
0_Sensor 1	379.799	-0.00340225	Data		2_Sensor 2	379.808	0.00670021	Data
0_Sensor 1	379.999	-0.00291483	Data		2_Sensor 2	380.008	0.00632884	Data
0_Sensor 1	380.199	-0.00290935	Data		2_Sensor 2	380.208	0.00624793	Data
0_Sensor 1	380.399	-0.00370508	Data		2_Sensor 2	380.408	0.00475223	Data
0_Sensor 1	380.599	-0.00452641	Data		2_Sensor 2	380.608	0.00394361	Data
0_Sensor 1	380.799	-0.00431862	Data		2_Sensor 2	380.808	0.00357266	Data
0_Sensor 1	380.999	-0.00410552	Data		2_Sensor 2	381.008	0.00389694	Data
0_Sensor 1	381.199	-0.0044938	Data		2_Sensor 2	381.208	0.00331814	Data
0_Sensor 1	381.399	-0.00399893	Data		2_Sensor 2	381.408	0.00316534	Data
0_Sensor 1	381.599	-0.0027541	Data		2_Sensor 2	381.608	0.00279187	Data
0_Sensor 1	381.799	-0.00226673	Data		2_Sensor 2	381.808	0.0022	Data
0_Sensor 1	381.999	-0.0014751	Data		2_Sensor 2	382.008	0.00213872	Data
0_Sensor 1	382.199	-0.00101206	Data		2_Sensor 2	382.208	0.00186343	Data
0_Sensor 1	382.399	-0.000722826	Data		2_Sensor 2	382.408	0.00342354	Data
0_Sensor 1	382.599	-0.000565268	Data		2_Sensor 2	382.608	0.00310742	Data
0_Sensor 1	382.799	-0.00053926	Data		2_Sensor 2	382.808	0.00399641	Data
0_Sensor 1	382.999	-0.00125971	Data		2_Sensor 2	383.008	0.00407943	Data
0_Sensor 1	383.199	-0.000956592	Data		2_Sensor 2	383.208	0.00484953	Data
0_Sensor 1	383.399	-0.000916111	Data		2_Sensor 2	383.408	0.00496862	Data
0_Sensor 1	383.599	-0.0013438	Data		2_Sensor 2	383.608	0.00488769	Data
0_Sensor 1	383.799	-0.00153728	Data		2_Sensor 2	383.808	0.00509787	Data
0_Sensor 1	383.999	-0.00176795	Data		2_Sensor 2	384.008	0.00627805	Data
0_Sensor 1	384.199	-0.00293449	Data		2_Sensor 2	384.208	0.00582926	Data
0_Sensor 1	384.399	-0.00361508	Data		2_Sensor 2	384.408	0.00492802	Data
0_Sensor 1	384.599	-0.00432404	Data		2_Sensor 2	384.608	0.00554886	Data
0_Sensor 1	384.799	-0.00365739	Data		2_Sensor 2	384.808	0.00595503	Data
0_Sensor 1	384.999	-0.00389442	Data		2_Sensor 2	385.008	0.00442445	Data
0_Sensor 1	385.199	-0.00375746	Data		2_Sensor 2	385.208	0.00424959	Data
0_Sensor 1	385.399	-0.00258846	Data		2_Sensor 2	385.408	0.00419558	Data
0_Sensor 1	385.599	-0.0030457	Data		2_Sensor 2	385.608	0.00388343	Data
0_Sensor 1	385.799	-0.0027773	Data		2_Sensor 2	385.808	0.0037667	Data
0_Sensor 1	385.999	-0.00231984	Data		2_Sensor 2	386.008	0.00331467	Data
0_Sensor 1	386.199	-0.00193182	Data		2_Sensor 2	386.208	0.00389712	Data
0_Sensor 1	386.399	-0.00179601	Data		2_Sensor 2	386.408	0.00474982	Data
0_Sensor 1	386.599	-0.00161598	Data		2_Sensor 2	386.608	0.00375621	Data
0_Sensor 1	386.799	-0.00191264	Data		2_Sensor 2	386.808	0.00454836	Data
0_Sensor 1	386.999	-0.00225438	Data		2_Sensor 2	387.008	0.00473844	Data
0_Sensor 1	387.199	-0.00194125	Data		2_Sensor 2	387.208	0.00516676	Data
0_Sensor 1	387.399	-0.00183581	Data		2_Sensor 2	387.408	0.00523766	Data
0_Sensor 1	387.599	-0.00248476	Data		2_Sensor 2	387.608	0.00517764	Data
0_Sensor 1	387.799	-0.0018717	Data		2_Sensor 2	387.808	0.00567063	Data
0_Sensor 1	387.999	-0.0012622	Data		2_Sensor 2	388.008	0.00540252	Data
0_Sensor 1	388.199	-0.000649002	Data		2_Sensor 2	388.208	0.00451542	Data
0_Sensor 1	388.399	-0.000127389	Data		2_Sensor 2	388.408	0.00424509	Data
0_Sensor 1	388.599	-0.000201782	Data		2_Sensor 2	388.608	0.00376353	Data
0_Sensor 1	388.799	-8.0158e-06	Data		2_Sensor 2	388.808	0.00313367	Data
0_Sensor 1	388.999	-0.000448845	Data		2_Sensor 2	389.008	0.00320027	Data
0_Sensor 1	389.199	-0.000190531	Data		2_Sensor 2	389.208	0.00351948	Data
0_Sensor 1	389.399	0.000490165	Data		2_Sensor 2	389.408	0.00374818	Data
0_Sensor 1	389.599	0.000216114	Data		2_Sensor 2	389.608	0.00355644	Data
0_Sensor 1	389.799	0.00146893	Data		2_Sensor 2	389.808	0.00351197	Data
0_Sensor 1	389.999	0.00102688	Data		2_Sensor 2	390.008	0.00333533	Data
0_Sensor 1	390.199	0.00111015	Data		2_Sensor 2	390.208	0.00321817	Data
0_Sensor 1	390.399	0.00128441	Data		2_Sensor 2	390.408	0.00359978	Data
0_Sensor 1	390.599	0.000927474	Data		2_Sensor 2	390.608	0.00361458	Data
0_Sensor 1	390.799	-0.000158015	Data		2_Sensor 2	390.808	0.00436021	Data
0_Sensor 1	390.999	-0.000353037	Data		2_Sensor 2	391.008	0.00421976	Data
0_Sensor 1	391.199	-0.000355051	Data		2_Sensor 2	391.208	0.00392165	Data
0_Sensor 1	391.399	-0.00136552	Data		2_Sensor 2	391.408	0.00354106	Data
0_Sensor 1	391.599	-0.00185534	Data		2_Sensor 2	391.608	0.00368369	Data
0_Sensor 1	391.799	-0.00119182	Data		2_Sensor 2	391.808	0.00313885	Data
0_Sensor 1	391.999	-0.00182059	Data		2_Sensor 2	392.008	0.00228963	Data
0_Sensor 1	392.199	-0.00228519	Data		2_Sensor 2	392.208	0.0026017	Data
0_Sensor 1	392.399	-0.00305587	Data		2_Sensor 2	392.408	0.00251757	Data
0_Sensor 1	392.599	-0.00437085	Data		2_Sensor 2	392.608	0.00239833	Data
0_Sensor 1	392.799	-0.00554198	Data		2_Sensor 2	392.808	0.00326018	Data
0_Sensor 1	392.999	-0.0053535	Data		2_Sensor 2	393.008	0.00416	Data
0_Sensor 1	393.199	-0.00464272	Data		2_Sensor 2	393.208	0.00454628	Data
0_Sensor 1	393.399	-0.00407742	Data		2_Sensor 2	393.408	0.00525166	Data
0_Sensor 1	393.599	-0.0044823	Data		2_Sensor 2	393.608	0.00480988	Data
0_Sensor 1	393.799	-0.00364272	Data		2_Sensor 2	393.808	0.00578028	Data
0_Sensor 1	393.999	-0.00394297	Data		2_Sensor 2	394.008	0.00569269	Data
0_Sensor 1	394.199	-0.00307933	Data		2_Sensor 2	394.208	0.00571369	Data
0_Sensor 1	394.399	-0.00243129	Data		2_Sensor 2	394.408	0.00590724	Data
0_Sensor 1	394.599	-0.00237236	Data		2_Sensor 2	394.608	0.00577117	Data
0_Sensor 1	394.799	-0.00181413	Data		2_Sensor 2	394.808	0.00643167	Data
0_Sensor 1	394.999	-0.000551931	Data		2_Sensor 2	395.008	0.00675239	Data
0_Sensor 1	395.199	6.71675e-05	Data		2_Sensor 2	395.208	0.00744041	Data
0_Sensor 1	395.399	0.000791091	Data		2_Sensor 2	395.408	0.0075359	Data
0_Sensor 1	395.599	0.00159433	Data		2_Sensor 2	395.608	0.00756764	Data
0_Sensor 1	395.799	0.00180887	Data		2_Sensor 2	395.808	0.00719968	Data
0_Sensor 1	395.999	0.0014604	Data		2_Sensor 2	396.008	0.0070233	Data
0_Sensor 1	396.199	0.00177027	Data		2_Sensor 2	396.208	0.00717369	Data
0_Sensor 1	396.399	0.00134904	Data		2_Sensor 2	396.408	0.0066583	Data
0_Sensor 1	396.599	0.000756378	Data		2_Sensor 2	396.608	0.00717999	Data
0_Sensor 1	396.799	0.00099759	Data		2_Sensor 2	396.808	0.00714497	Data
0_Sensor 1	396.999	0.00116151	Data		2_Sensor 2	397.008	0.0068608	Data
0_Sensor 1	397.199	0.000508493	Data		2_Sensor 2	397.208	0.00663722	Data
0_Sensor 1	397.399	-2.2312e-05	Data		2_Sensor 2	397.408	0.0063351	Data
0_Sensor 1	397.599	-0.000718794	Data		2_Sensor 2	397.608	0.00610095	Data
0_Sensor 1	397.799	-0.000979121	Data		2_Sensor 2	397.808	0.0054815	Data
0_Sensor 1	397.999	-0.00172388	Data		2_Sensor 2	398.008	0.00433515	Data
0_Sensor 1	398.199	-0.00252463	Data		2_Sensor 2	398.208	0.00423845	Data
0_Sensor 1	398.399	-0.00293159	Data		2_Sensor 2	398.408	0.00401121	Data
0_Sensor 1	398.599	-0.00378581	Data		2_Sensor 2	398.608	0.00408323	Data
0_Sensor 1	398.799	-0.00394872	Data		2_Sensor 2	398.808	0.00455207	Data
[truncated: 58,005 more rows]

## Sheet: Fig2C
	OD (450)
	conc VHH (ug/ml)		monomeric humVHH				monomeric humVHH_S56A				GBP	GBP
	60		1.049	0.951	2.087*		1.332	1.34	1.509		0.269	0.428
	20		1.105	0.926	0.918		1.344	1.518	1.33		0.748"	0.251
	6.66667		1.067	0.971	1.059		1.591	1.301	1.326		0.451	0.189
	2.22222		0.806	0.864	0.907		1.435	1.334	1.239		0.475	0.169
	0.740741		0.636	0.58	0.669		1.119	1.247	1.238		0.287	0.16
	0.246914		0.374	0.322	0.362		1.487	1.325	1.314		0.211	0.153
	0.0823045		0.217	0.215	0.241		1.094	1.159	0.968		0.201	0.149
	0.0274348		0.179	0.163	0.215		0.814	1.226	0.775		0.204	0.155
	0.00914495		0.16	0.141	0.162		0.5	0.471	0.387		0.183	0.158
	0.00304832		0.146	0.135	0.144		0.26	0.226	0.228		0.169	0.151
	0.00101611		0.128	0.121	0.146		0.18	0.169	0.188		0.141	0.141
	0.000338702		0.167	0.138	0.162		0.141	0.144	0.171		0.149	0.185
	* excluded value because of observed precipitate that also resulted in high absorbance at 655 nm (see below)										" outlier (grubb's test) not included
	OD (655)
	conc VHH (ug/ml)		monomeric humVHH				monomeric humVHH_S56A				GBP	GBP
	60		0.162	0.092	1.141*		0.091	0.086	0.107		0.088	0.169
	20		0.165	0.102	0.112		0.097	0.094	0.106		0.088	0.173
	6.66667		0.161	0.097	0.112		0.096	0.09	0.114		0.086	0.164
	2.22222		0.155	0.096	0.103		0.09	0.084	0.104		0.08	0.161
	0.740741		0.14	0.082	0.088		0.076	0.075	0.093		0.117	0.155
	0.246914		0.134	0.078	0.083		0.072	0.068	0.089		0.068	0.14
	0.0823045		0.131	0.076	0.084		0.073	0.072	0.096		0.073	0.14
	0.0274348		0.13	0.08	0.087		0.075	0.417	0.087		0.066	0.144
	0.00914495		0.119	0.069	0.08		0.067	0.061	0.072		0.065	0.134
	0.00304832		0.114	0.078	0.075		0.057	0.053	0.07		0.048	0.141
	0.00101611		0.105	0.063	0.069		0.062	0.051	0.064		0.042	0.126
	0.000338702		0.107	0.068	0.081		0.064	0.06	0.075		0.056	0.134

## Sheet: Fig2D
	Ratio AF647 MFI (binding VHH) of GFP+ cells over AF647 MFI of GFP- cells
	conc VHH (ug/ml)	monomeric GBP	monomeric humVHH_S56A	VHH72WTmonomeric humVHH
	100	0.993575	13.4772	10.7077
	20	0.675851	10.4573	5.77949
	4	0.759592	11.145	2.42964
	0.8	1.08653	7.25549	1.32236
	0.16	1.06312	2.11057	0.866112
	0.032	0.798812	1.51668	0.862663
	0.0064	0.810445	1.00634	1.095
	0.00128	1.05964	0.972901	1.08778
	AF647 MFI (binding VHH) of GFP+ cells
	conc VHH (ug/ml)	monomeric GBP	monomeric humVHH_S56A	VHH72WTmonomeric humVHH
	100	415.379	8435.06	4993.05
	20	442.874	10639.3	4877.15
	4	627.252	9520.96	1490.91
	0.8	717.128	5232.84	877.076
	0.16	746.476	1863.07	759.592
	0.032	740.021	1095.75	806.006
	0.0064	768.168	972.984	802.68
	0.00128	827.839	959.878	839.064
	AF647 MFI (binding VHH) of GFP- cells
	conc VHH (ug/ml)	monomeric GBP	monomeric humVHH_S56A	VHH72WTmonomeric humVHH
	100	418.066	625.878	466.306
	20	655.283	1017.4	843.871
	4	825.775	854.283	613.634
	0.8	660.016	721.225	663.264
	0.16	702.159	882.731	877.014
	0.032	926.403	722.466	934.323
	0.0064	947.836	966.859	733.044
	0.00128	781.243	986.615	771.357

## Sheet: Fig2E
	% of cells that bind RBD-muFc in the presence of VHHs
	conc VHH (ug/ml)		monomeric GBP				VHH72_h1_S56A				VHH72_h1				noRBD
	100		15.91	15.64	14.98		0.21	0.28	0.38		0.26	0.23	0.38		0.2
	25		12.41	14.76	14.59		0.2	0.23	0.19		0.48	0.78	0.74		0.08
	6.25		15.4	15.02	14.69		0.44	0.34	0.38		3.09	3.27	3.1		0.17
	1.5625		15.58	13.97	13.74		1.89	1.72	1.8		7.39	8.29	7.03		0.14
	0.390625		15.24	14.05	14.16		5.65	6.19	4.73		12.64	12.79	11.08		0.25
	0.0976562		13.29	14.21	14.56		10.86	9.81	10.63		13.54	13.02	12.77		0.22

[truncated: 28 more sheets: Fig2F, Fig2G, Fig3A, Fig3B, Fig3C, Fig3D, Fig3E, Fig3F, Fig3G, Fig3H, Fig3I, Fig4A, Fig4B, Fig4C left panel, Fig4C right panel, Fig5A, Fig5B, Fig5C, Fig5D, Fig5E …]
