# Supplementary material for: An affinity-enhanced, broadly neutralizing heavy chain–only antibody protects against SARS-CoV-2 infection in animal models
Source: Sci Transl Med. 2021 Nov 24;13(621):eabi7826. doi: 10.1126/scitranslmed.abi7826 (PMC9924070; doi:10.1126/scitranslmed.abi7826)
Supplement: Supplementary file 2 — Data files S1 and S2 [file scitranslmed.abi7826_data_files_s1_and_s2.zip › scitranslmed.abi7826_data_file_s2.xlsx]

## Sheet: SupFig S4AB
Dataset	Data point	Time (s)	Response (nm)	Variant
C17-02_Sensor 9	1	0	0.00130744	WT-VHH/12GS-WT-Fc
C17-02_Sensor 9	2	0.2	0.0028001	WT-VHH/12GS-WT-Fc
C17-02_Sensor 9	3	0.4	0.00375359	WT-VHH/12GS-WT-Fc
C17-02_Sensor 9	4	0.6	0.00617157	WT-VHH/12GS-WT-Fc
C17-02_Sensor 9	5	0.8	0.00705577	WT-VHH/12GS-WT-Fc
C17-02_Sensor 9	6	1	0.0089695	WT-VHH/12GS-WT-Fc
C17-02_Sensor 9	7	1.2	0.0110336	WT-VHH/12GS-WT-Fc
C17-02_Sensor 9	8	1.4	0.0131238	WT-VHH/12GS-WT-Fc
C17-02_Sensor 9	9	1.6	0.0140649	WT-VHH/12GS-WT-Fc
C17-02_Sensor 9	10	1.8	0.0166842	WT-VHH/12GS-WT-Fc
C17-02_Sensor 9	11	2	0.0182899	WT-VHH/12GS-WT-Fc
C17-02_Sensor 9	12	2.2	0.0197254	WT-VHH/12GS-WT-Fc
C17-02_Sensor 9	13	2.4	0.0220884	WT-VHH/12GS-WT-Fc
C17-02_Sensor 9	14	2.6	0.0248812	WT-VHH/12GS-WT-Fc
C17-02_Sensor 9	15	2.8	0.0275006	WT-VHH/12GS-WT-Fc
C17-02_Sensor 9	16	3	0.0291181	WT-VHH/12GS-WT-Fc
C17-02_Sensor 9	17	3.2	0.0309631	WT-VHH/12GS-WT-Fc
C17-02_Sensor 9	18	3.4	0.0321897	WT-VHH/12GS-WT-Fc
C17-02_Sensor 9	19	3.6	0.0334108	WT-VHH/12GS-WT-Fc
C17-02_Sensor 9	20	3.8	0.0360619	WT-VHH/12GS-WT-Fc
C17-02_Sensor 9	21	4	0.0389224	WT-VHH/12GS-WT-Fc
C17-02_Sensor 9	22	4.2	0.0410355	WT-VHH/12GS-WT-Fc
C17-02_Sensor 9	23	4.4	0.0418359	WT-VHH/12GS-WT-Fc
C17-02_Sensor 9	24	4.6	0.0438331	WT-VHH/12GS-WT-Fc
C17-02_Sensor 9	25	4.8	0.044433	WT-VHH/12GS-WT-Fc
C17-02_Sensor 9	26	5	0.0461565	WT-VHH/12GS-WT-Fc
C17-02_Sensor 9	27	5.2	0.0469005	WT-VHH/12GS-WT-Fc
C17-02_Sensor 9	28	5.4	0.0478596	WT-VHH/12GS-WT-Fc
C17-02_Sensor 9	29	5.6	0.0488301	WT-VHH/12GS-WT-Fc
C17-02_Sensor 9	30	5.8	0.0509185	WT-VHH/12GS-WT-Fc
C17-02_Sensor 9	31	6	0.0521462	WT-VHH/12GS-WT-Fc
C17-02_Sensor 9	32	6.2	0.0538761	WT-VHH/12GS-WT-Fc
C17-02_Sensor 9	33	6.4	0.0564202	WT-VHH/12GS-WT-Fc
C17-02_Sensor 9	34	6.6	0.0579848	WT-VHH/12GS-WT-Fc
C17-02_Sensor 9	35	6.8	0.0596111	WT-VHH/12GS-WT-Fc
C17-02_Sensor 9	36	7	0.0615063	WT-VHH/12GS-WT-Fc
C17-02_Sensor 9	37	7.2	0.0635205	WT-VHH/12GS-WT-Fc
C17-02_Sensor 9	38	7.4	0.0653837	WT-VHH/12GS-WT-Fc
C17-02_Sensor 9	39	7.6	0.0674159	WT-VHH/12GS-WT-Fc
C17-02_Sensor 9	40	7.8	0.0702046	WT-VHH/12GS-WT-Fc
C17-02_Sensor 9	41	8	0.0707143	WT-VHH/12GS-WT-Fc
C17-02_Sensor 9	42	8.2	0.0716432	WT-VHH/12GS-WT-Fc
C17-02_Sensor 9	43	8.4	0.0726534	WT-VHH/12GS-WT-Fc
C17-02_Sensor 9	44	8.6	0.0746168	WT-VHH/12GS-WT-Fc
C17-02_Sensor 9	45	8.8	0.0765502	WT-VHH/12GS-WT-Fc
C17-02_Sensor 9	46	9	0.0781688	WT-VHH/12GS-WT-Fc
C17-02_Sensor 9	47	9.2	0.0800404	WT-VHH/12GS-WT-Fc
C17-02_Sensor 9	48	9.4	0.0829111	WT-VHH/12GS-WT-Fc
C17-02_Sensor 9	49	9.6	0.0847797	WT-VHH/12GS-WT-Fc
C17-02_Sensor 9	50	9.8	0.0866836	WT-VHH/12GS-WT-Fc
C17-02_Sensor 9	51	10	0.0894423	WT-VHH/12GS-WT-Fc
C17-02_Sensor 9	52	10.2	0.0917876	WT-VHH/12GS-WT-Fc
C17-02_Sensor 9	53	10.4	0.093752	WT-VHH/12GS-WT-Fc
C17-02_Sensor 9	54	10.6	0.0951589	WT-VHH/12GS-WT-Fc
C17-02_Sensor 9	55	10.8	0.0969554	WT-VHH/12GS-WT-Fc
C17-02_Sensor 9	56	11	0.098906	WT-VHH/12GS-WT-Fc
C17-02_Sensor 9	57	11.2	0.0998765	WT-VHH/12GS-WT-Fc
C17-02_Sensor 9	58	11.4	0.101879	WT-VHH/12GS-WT-Fc
C17-02_Sensor 9	59	11.6	0.103038	WT-VHH/12GS-WT-Fc
C17-02_Sensor 9	60	11.8	0.104072	WT-VHH/12GS-WT-Fc
C17-02_Sensor 9	61	12	0.104486	WT-VHH/12GS-WT-Fc
C17-02_Sensor 9	62	12.2	0.105971	WT-VHH/12GS-WT-Fc
C17-02_Sensor 9	63	12.4	0.107002	WT-VHH/12GS-WT-Fc
C17-02_Sensor 9	64	12.6	0.108685	WT-VHH/12GS-WT-Fc
C17-02_Sensor 9	65	12.8	0.110027	WT-VHH/12GS-WT-Fc
C17-02_Sensor 9	66	13	0.111985	WT-VHH/12GS-WT-Fc
C17-02_Sensor 9	67	13.2	0.113992	WT-VHH/12GS-WT-Fc
C17-02_Sensor 9	68	13.4	0.115773	WT-VHH/12GS-WT-Fc
C17-02_Sensor 9	69	13.6	0.117317	WT-VHH/12GS-WT-Fc
C17-02_Sensor 9	70	13.8	0.119801	WT-VHH/12GS-WT-Fc
C17-02_Sensor 9	71	14	0.122099	WT-VHH/12GS-WT-Fc
C17-02_Sensor 9	72	14.2	0.123989	WT-VHH/12GS-WT-Fc
C17-02_Sensor 9	73	14.4	0.125324	WT-VHH/12GS-WT-Fc
C17-02_Sensor 9	74	14.6	0.126889	WT-VHH/12GS-WT-Fc
C17-02_Sensor 9	75	14.8	0.128616	WT-VHH/12GS-WT-Fc
C17-02_Sensor 9	76	15	0.129407	WT-VHH/12GS-WT-Fc
C17-02_Sensor 9	77	15.2	0.131072	WT-VHH/12GS-WT-Fc
C17-02_Sensor 9	78	15.4	0.133065	WT-VHH/12GS-WT-Fc
C17-02_Sensor 9	79	15.6	0.135081	WT-VHH/12GS-WT-Fc
C17-02_Sensor 9	80	15.8	0.137456	WT-VHH/12GS-WT-Fc
C17-02_Sensor 9	81	16	0.138191	WT-VHH/12GS-WT-Fc
C17-02_Sensor 9	82	16.2	0.139082	WT-VHH/12GS-WT-Fc
C17-02_Sensor 9	83	16.4	0.140365	WT-VHH/12GS-WT-Fc
C17-02_Sensor 9	84	16.6	0.14218	WT-VHH/12GS-WT-Fc
C17-02_Sensor 9	85	16.8	0.143538	WT-VHH/12GS-WT-Fc
C17-02_Sensor 9	86	17	0.145478	WT-VHH/12GS-WT-Fc
C17-02_Sensor 9	87	17.2	0.146617	WT-VHH/12GS-WT-Fc
C17-02_Sensor 9	88	17.4	0.148524	WT-VHH/12GS-WT-Fc
C17-02_Sensor 9	89	17.6	0.150497	WT-VHH/12GS-WT-Fc
C17-02_Sensor 9	90	17.8	0.152066	WT-VHH/12GS-WT-Fc
C17-02_Sensor 9	91	18	0.153184	WT-VHH/12GS-WT-Fc
C17-02_Sensor 9	92	18.2	0.154346	WT-VHH/12GS-WT-Fc
C17-02_Sensor 9	93	18.4	0.15549	WT-VHH/12GS-WT-Fc
C17-02_Sensor 9	94	18.6	0.156416	WT-VHH/12GS-WT-Fc
C17-02_Sensor 9	95	18.8	0.157882	WT-VHH/12GS-WT-Fc
C17-02_Sensor 9	96	19	0.15855	WT-VHH/12GS-WT-Fc
C17-02_Sensor 9	97	19.2	0.160387	WT-VHH/12GS-WT-Fc
C17-02_Sensor 9	98	19.4	0.161555	WT-VHH/12GS-WT-Fc
C17-02_Sensor 9	99	19.6	0.163717	WT-VHH/12GS-WT-Fc
C17-02_Sensor 9	100	19.8	0.165026	WT-VHH/12GS-WT-Fc
C17-02_Sensor 9	101	20	0.166163	WT-VHH/12GS-WT-Fc
C17-02_Sensor 9	102	20.2	0.167451	WT-VHH/12GS-WT-Fc
C17-02_Sensor 9	103	20.4	0.169146	WT-VHH/12GS-WT-Fc
C17-02_Sensor 9	104	20.6	0.170589	WT-VHH/12GS-WT-Fc
C17-02_Sensor 9	105	20.8	0.172161	WT-VHH/12GS-WT-Fc
C17-02_Sensor 9	106	21	0.1738	WT-VHH/12GS-WT-Fc
C17-02_Sensor 9	107	21.2	0.175546	WT-VHH/12GS-WT-Fc
C17-02_Sensor 9	108	21.4	0.177711	WT-VHH/12GS-WT-Fc
C17-02_Sensor 9	109	21.6	0.179112	WT-VHH/12GS-WT-Fc
C17-02_Sensor 9	110	21.8	0.18025	WT-VHH/12GS-WT-Fc
C17-02_Sensor 9	111	22	0.181338	WT-VHH/12GS-WT-Fc
C17-02_Sensor 9	112	22.2	0.18215	WT-VHH/12GS-WT-Fc
C17-02_Sensor 9	113	22.4	0.183875	WT-VHH/12GS-WT-Fc
C17-02_Sensor 9	114	22.6	0.184826	WT-VHH/12GS-WT-Fc
C17-02_Sensor 9	115	22.8	0.186715	WT-VHH/12GS-WT-Fc
C17-02_Sensor 9	116	23	0.187495	WT-VHH/12GS-WT-Fc
C17-02_Sensor 9	117	23.2	0.18902	WT-VHH/12GS-WT-Fc
C17-02_Sensor 9	118	23.4	0.190937	WT-VHH/12GS-WT-Fc
C17-02_Sensor 9	119	23.6	0.19258	WT-VHH/12GS-WT-Fc
C17-02_Sensor 9	120	23.8	0.193568	WT-VHH/12GS-WT-Fc
C17-02_Sensor 9	121	24	0.194862	WT-VHH/12GS-WT-Fc
C17-02_Sensor 9	122	24.2	0.195906	WT-VHH/12GS-WT-Fc
C17-02_Sensor 9	123	24.4	0.197574	WT-VHH/12GS-WT-Fc
C17-02_Sensor 9	124	24.6	0.198703	WT-VHH/12GS-WT-Fc
C17-02_Sensor 9	125	24.8	0.200334	WT-VHH/12GS-WT-Fc
C17-02_Sensor 9	126	25	0.202356	WT-VHH/12GS-WT-Fc
C17-02_Sensor 9	127	25.2	0.204352	WT-VHH/12GS-WT-Fc
C17-02_Sensor 9	128	25.4	0.205448	WT-VHH/12GS-WT-Fc
C17-02_Sensor 9	129	25.6	0.20605	WT-VHH/12GS-WT-Fc
C17-02_Sensor 9	130	25.8	0.206727	WT-VHH/12GS-WT-Fc
C17-02_Sensor 9	131	26	0.207503	WT-VHH/12GS-WT-Fc
C17-02_Sensor 9	132	26.2	0.208473	WT-VHH/12GS-WT-Fc
C17-02_Sensor 9	133	26.4	0.210048	WT-VHH/12GS-WT-Fc
C17-02_Sensor 9	134	26.6	0.211036	WT-VHH/12GS-WT-Fc
C17-02_Sensor 9	135	26.8	0.212373	WT-VHH/12GS-WT-Fc
C17-02_Sensor 9	136	27	0.213655	WT-VHH/12GS-WT-Fc
C17-02_Sensor 9	137	27.2	0.216083	WT-VHH/12GS-WT-Fc
C17-02_Sensor 9	138	27.4	0.217101	WT-VHH/12GS-WT-Fc
C17-02_Sensor 9	139	27.6	0.218002	WT-VHH/12GS-WT-Fc
C17-02_Sensor 9	140	27.8	0.21883	WT-VHH/12GS-WT-Fc
C17-02_Sensor 9	141	28	0.219986	WT-VHH/12GS-WT-Fc
C17-02_Sensor 9	142	28.2	0.220856	WT-VHH/12GS-WT-Fc
C17-02_Sensor 9	143	28.4	0.222514	WT-VHH/12GS-WT-Fc
C17-02_Sensor 9	144	28.6	0.223611	WT-VHH/12GS-WT-Fc
C17-02_Sensor 9	145	28.8	0.225227	WT-VHH/12GS-WT-Fc
C17-02_Sensor 9	146	29	0.22716	WT-VHH/12GS-WT-Fc
C17-02_Sensor 9	147	29.2	0.228262	WT-VHH/12GS-WT-Fc
C17-02_Sensor 9	148	29.4	0.228479	WT-VHH/12GS-WT-Fc
C17-02_Sensor 9	149	29.6	0.229039	WT-VHH/12GS-WT-Fc
C17-02_Sensor 9	150	29.8	0.23042	WT-VHH/12GS-WT-Fc
C17-02_Sensor 9	151	30	0.231074	WT-VHH/12GS-WT-Fc
C17-02_Sensor 9	152	30.2	0.231895	WT-VHH/12GS-WT-Fc
C17-02_Sensor 9	153	30.4	0.232874	WT-VHH/12GS-WT-Fc
C17-02_Sensor 9	154	30.6	0.233938	WT-VHH/12GS-WT-Fc
C17-02_Sensor 9	155	30.8	0.23493	WT-VHH/12GS-WT-Fc
C17-02_Sensor 9	156	31	0.236601	WT-VHH/12GS-WT-Fc
C17-02_Sensor 9	157	31.2	0.237055	WT-VHH/12GS-WT-Fc
C17-02_Sensor 9	158	31.4	0.237545	WT-VHH/12GS-WT-Fc
C17-02_Sensor 9	159	31.6	0.238702	WT-VHH/12GS-WT-Fc
C17-02_Sensor 9	160	31.8	0.239439	WT-VHH/12GS-WT-Fc
C17-02_Sensor 9	161	32	0.240007	WT-VHH/12GS-WT-Fc
C17-02_Sensor 9	162	32.2	0.240792	WT-VHH/12GS-WT-Fc
C17-02_Sensor 9	163	32.4	0.242086	WT-VHH/12GS-WT-Fc
C17-02_Sensor 9	164	32.6	0.242806	WT-VHH/12GS-WT-Fc
C17-02_Sensor 9	165	32.8	0.244411	WT-VHH/12GS-WT-Fc
C17-02_Sensor 9	166	33	0.246275	WT-VHH/12GS-WT-Fc
C17-02_Sensor 9	167	33.2	0.246701	WT-VHH/12GS-WT-Fc
C17-02_Sensor 9	168	33.4	0.247542	WT-VHH/12GS-WT-Fc
C17-02_Sensor 9	169	33.6	0.248918	WT-VHH/12GS-WT-Fc
C17-02_Sensor 9	170	33.8	0.249216	WT-VHH/12GS-WT-Fc
C17-02_Sensor 9	171	34	0.249724	WT-VHH/12GS-WT-Fc
C17-02_Sensor 9	172	34.2	0.251054	WT-VHH/12GS-WT-Fc
C17-02_Sensor 9	173	34.4	0.252524	WT-VHH/12GS-WT-Fc
C17-02_Sensor 9	174	34.6	0.253146	WT-VHH/12GS-WT-Fc
C17-02_Sensor 9	175	34.8	0.254317	WT-VHH/12GS-WT-Fc
C17-02_Sensor 9	176	35	0.254838	WT-VHH/12GS-WT-Fc
C17-02_Sensor 9	177	35.2	0.255469	WT-VHH/12GS-WT-Fc
C17-02_Sensor 9	178	35.4	0.25735	WT-VHH/12GS-WT-Fc
C17-02_Sensor 9	179	35.6	0.258521	WT-VHH/12GS-WT-Fc
C17-02_Sensor 9	180	35.8	0.259041	WT-VHH/12GS-WT-Fc
C17-02_Sensor 9	181	36	0.259911	WT-VHH/12GS-WT-Fc
C17-02_Sensor 9	182	36.2	0.261467	WT-VHH/12GS-WT-Fc
C17-02_Sensor 9	183	36.4	0.262448	WT-VHH/12GS-WT-Fc
C17-02_Sensor 9	184	36.6	0.26355	WT-VHH/12GS-WT-Fc
C17-02_Sensor 9	185	36.8	0.264601	WT-VHH/12GS-WT-Fc
C17-02_Sensor 9	186	37	0.265387	WT-VHH/12GS-WT-Fc
C17-02_Sensor 9	187	37.2	0.264937	WT-VHH/12GS-WT-Fc
C17-02_Sensor 9	188	37.4	0.266	WT-VHH/12GS-WT-Fc
C17-02_Sensor 9	189	37.6	0.266793	WT-VHH/12GS-WT-Fc
C17-02_Sensor 9	190	37.8	0.266411	WT-VHH/12GS-WT-Fc
C17-02_Sensor 9	191	38	0.267605	WT-VHH/12GS-WT-Fc
C17-02_Sensor 9	192	38.2	0.268136	WT-VHH/12GS-WT-Fc
C17-02_Sensor 9	193	38.4	0.268674	WT-VHH/12GS-WT-Fc
C17-02_Sensor 9	194	38.6	0.269309	WT-VHH/12GS-WT-Fc
C17-02_Sensor 9	195	38.8	0.270795	WT-VHH/12GS-WT-Fc
C17-02_Sensor 9	196	39	0.270789	WT-VHH/12GS-WT-Fc
C17-02_Sensor 9	197	39.2	0.272549	WT-VHH/12GS-WT-Fc
C17-02_Sensor 9	198	39.4	0.27474	WT-VHH/12GS-WT-Fc
C17-02_Sensor 9	199	39.6	0.276717	WT-VHH/12GS-WT-Fc
C17-02_Sensor 9	200	39.8	0.277505	WT-VHH/12GS-WT-Fc
C17-02_Sensor 9	201	40	0.279151	WT-VHH/12GS-WT-Fc
C17-02_Sensor 9	202	40.2	0.280167	WT-VHH/12GS-WT-Fc
C17-02_Sensor 9	203	40.4	0.280272	WT-VHH/12GS-WT-Fc
C17-02_Sensor 9	204	40.6	0.280505	WT-VHH/12GS-WT-Fc
C17-02_Sensor 9	205	40.8	0.280558	WT-VHH/12GS-WT-Fc
C17-02_Sensor 9	206	41	0.281898	WT-VHH/12GS-WT-Fc
C17-02_Sensor 9	207	41.2	0.282838	WT-VHH/12GS-WT-Fc
C17-02_Sensor 9	208	41.4	0.284012	WT-VHH/12GS-WT-Fc
C17-02_Sensor 9	209	41.6	0.284286	WT-VHH/12GS-WT-Fc
C17-02_Sensor 9	210	41.8	0.284689	WT-VHH/12GS-WT-Fc
C17-02_Sensor 9	211	42	0.285535	WT-VHH/12GS-WT-Fc
C17-02_Sensor 9	212	42.2	0.285613	WT-VHH/12GS-WT-Fc
C17-02_Sensor 9	213	42.4	0.287086	WT-VHH/12GS-WT-Fc
C17-02_Sensor 9	214	42.6	0.287868	WT-VHH/12GS-WT-Fc
C17-02_Sensor 9	215	42.8	0.288844	WT-VHH/12GS-WT-Fc
C17-02_Sensor 9	216	43	0.28964	WT-VHH/12GS-WT-Fc
C17-02_Sensor 9	217	43.2	0.291793	WT-VHH/12GS-WT-Fc
C17-02_Sensor 9	218	43.4	0.293017	WT-VHH/12GS-WT-Fc
C17-02_Sensor 9	219	43.6	0.293162	WT-VHH/12GS-WT-Fc
C17-02_Sensor 9	220	43.8	0.292561	WT-VHH/12GS-WT-Fc
C17-02_Sensor 9	221	44	0.292712	WT-VHH/12GS-WT-Fc
C17-02_Sensor 9	222	44.2	0.292365	WT-VHH/12GS-WT-Fc
C17-02_Sensor 9	223	44.4	0.292538	WT-VHH/12GS-WT-Fc
C17-02_Sensor 9	224	44.6	0.29211	WT-VHH/12GS-WT-Fc
C17-02_Sensor 9	225	44.8	0.292848	WT-VHH/12GS-WT-Fc
C17-02_Sensor 9	226	45	0.294102	WT-VHH/12GS-WT-Fc
C17-02_Sensor 9	227	45.2	0.294788	WT-VHH/12GS-WT-Fc
C17-02_Sensor 9	228	45.4	0.295541	WT-VHH/12GS-WT-Fc
C17-02_Sensor 9	229	45.6	0.29664	WT-VHH/12GS-WT-Fc
C17-02_Sensor 9	230	45.8	0.297532	WT-VHH/12GS-WT-Fc
C17-02_Sensor 9	231	46	0.29824	WT-VHH/12GS-WT-Fc
C17-02_Sensor 9	232	46.2	0.298743	WT-VHH/12GS-WT-Fc
C17-02_Sensor 9	233	46.4	0.300072	WT-VHH/12GS-WT-Fc
C17-02_Sensor 9	234	46.6	0.300277	WT-VHH/12GS-WT-Fc
C17-02_Sensor 9	235	46.8	0.300987	WT-VHH/12GS-WT-Fc
C17-02_Sensor 9	236	47	0.301176	WT-VHH/12GS-WT-Fc
C17-02_Sensor 9	237	47.2	0.301163	WT-VHH/12GS-WT-Fc
C17-02_Sensor 9	238	47.4	0.30115	WT-VHH/12GS-WT-Fc
C17-02_Sensor 9	239	47.6	0.301703	WT-VHH/12GS-WT-Fc
C17-02_Sensor 9	240	47.8	0.301954	WT-VHH/12GS-WT-Fc
C17-02_Sensor 9	241	48	0.302054	WT-VHH/12GS-WT-Fc
C17-02_Sensor 9	242	48.2	0.301758	WT-VHH/12GS-WT-Fc
C17-02_Sensor 9	243	48.4	0.301662	WT-VHH/12GS-WT-Fc
C17-02_Sensor 9	244	48.6	0.301007	WT-VHH/12GS-WT-Fc
C17-02_Sensor 9	245	48.8	0.302206	WT-VHH/12GS-WT-Fc
C17-02_Sensor 9	246	49	0.302819	WT-VHH/12GS-WT-Fc
C17-02_Sensor 9	247	49.2	0.303786	WT-VHH/12GS-WT-Fc
C17-02_Sensor 9	248	49.4	0.304672	WT-VHH/12GS-WT-Fc
C17-02_Sensor 9	249	49.6	0.304869	WT-VHH/12GS-WT-Fc
C17-02_Sensor 9	250	49.8	0.305575	WT-VHH/12GS-WT-Fc
C17-02_Sensor 9	251	50	0.306613	WT-VHH/12GS-WT-Fc
C17-02_Sensor 9	252	50.2	0.306936	WT-VHH/12GS-WT-Fc
C17-02_Sensor 9	253	50.4	0.307976	WT-VHH/12GS-WT-Fc
C17-02_Sensor 9	254	50.6	0.30825	WT-VHH/12GS-WT-Fc
C17-02_Sensor 9	255	50.8	0.309244	WT-VHH/12GS-WT-Fc
C17-02_Sensor 9	256	51	0.309897	WT-VHH/12GS-WT-Fc
C17-02_Sensor 9	257	51.2	0.311198	WT-VHH/12GS-WT-Fc
C17-02_Sensor 9	258	51.4	0.312482	WT-VHH/12GS-WT-Fc
C17-02_Sensor 9	259	51.6	0.313784	WT-VHH/12GS-WT-Fc
C17-02_Sensor 9	260	51.8	0.314656	WT-VHH/12GS-WT-Fc
C17-02_Sensor 9	261	52	0.315077	WT-VHH/12GS-WT-Fc
C17-02_Sensor 9	262	52.2	0.315585	WT-VHH/12GS-WT-Fc
C17-02_Sensor 9	263	52.4	0.315174	WT-VHH/12GS-WT-Fc
C17-02_Sensor 9	264	52.6	0.314987	WT-VHH/12GS-WT-Fc
C17-02_Sensor 9	265	52.8	0.314853	WT-VHH/12GS-WT-Fc
C17-02_Sensor 9	266	53	0.314775	WT-VHH/12GS-WT-Fc
C17-02_Sensor 9	267	53.2	0.314951	WT-VHH/12GS-WT-Fc
C17-02_Sensor 9	268	53.4	0.315119	WT-VHH/12GS-WT-Fc
C17-02_Sensor 9	269	53.6	0.315046	WT-VHH/12GS-WT-Fc
C17-02_Sensor 9	270	53.8	0.316437	WT-VHH/12GS-WT-Fc
C17-02_Sensor 9	271	54	0.31656	WT-VHH/12GS-WT-Fc
C17-02_Sensor 9	272	54.2	0.316694	WT-VHH/12GS-WT-Fc
C17-02_Sensor 9	273	54.4	0.317249	WT-VHH/12GS-WT-Fc
C17-02_Sensor 9	274	54.6	0.31773	WT-VHH/12GS-WT-Fc
C17-02_Sensor 9	275	54.8	0.31947	WT-VHH/12GS-WT-Fc
C17-02_Sensor 9	276	55	0.320661	WT-VHH/12GS-WT-Fc
C17-02_Sensor 9	277	55.2	0.321547	WT-VHH/12GS-WT-Fc
C17-02_Sensor 9	278	55.4	0.322119	WT-VHH/12GS-WT-Fc
C17-02_Sensor 9	279	55.6	0.32323	WT-VHH/12GS-WT-Fc
C17-02_Sensor 9	280	55.8	0.32395	WT-VHH/12GS-WT-Fc
C17-02_Sensor 9	281	56	0.323489	WT-VHH/12GS-WT-Fc
C17-02_Sensor 9	282	56.2	0.323217	WT-VHH/12GS-WT-Fc
C17-02_Sensor 9	283	56.4	0.322127	WT-VHH/12GS-WT-Fc
C17-02_Sensor 9	284	56.6	0.32155	WT-VHH/12GS-WT-Fc
C17-02_Sensor 9	285	56.8	0.32063	WT-VHH/12GS-WT-Fc
C17-02_Sensor 9	286	57	0.321432	WT-VHH/12GS-WT-Fc
C17-02_Sensor 9	287	57.2	0.322078	WT-VHH/12GS-WT-Fc
C17-02_Sensor 9	288	57.4	0.322258	WT-VHH/12GS-WT-Fc
C17-02_Sensor 9	289	57.6	0.322416	WT-VHH/12GS-WT-Fc
C17-02_Sensor 9	290	57.8	0.32316	WT-VHH/12GS-WT-Fc
C17-02_Sensor 9	291	58	0.323218	WT-VHH/12GS-WT-Fc
C17-02_Sensor 9	292	58.2	0.323243	WT-VHH/12GS-WT-Fc
C17-02_Sensor 9	293	58.4	0.323902	WT-VHH/12GS-WT-Fc
C17-02_Sensor 9	294	58.6	0.324796	WT-VHH/12GS-WT-Fc
C17-02_Sensor 9	295	58.8	0.325461	WT-VHH/12GS-WT-Fc
C17-02_Sensor 9	296	59	0.326249	WT-VHH/12GS-WT-Fc
C17-02_Sensor 9	297	59.2	0.326327	WT-VHH/12GS-WT-Fc
C17-02_Sensor 9	298	59.4	0.326955	WT-VHH/12GS-WT-Fc
C17-02_Sensor 9	299	59.6	0.327366	WT-VHH/12GS-WT-Fc
C17-02_Sensor 9	300	59.8	0.327822	WT-VHH/12GS-WT-Fc
C17-02_Sensor 9	301	60	0.327675	WT-VHH/12GS-WT-Fc
C17-02_Sensor 9	302	60.2	0.327724	WT-VHH/12GS-WT-Fc
C17-02_Sensor 9	303	60.4	0.32773	WT-VHH/12GS-WT-Fc
C17-02_Sensor 9	304	60.6	0.327871	WT-VHH/12GS-WT-Fc
C17-02_Sensor 9	305	60.8	0.327751	WT-VHH/12GS-WT-Fc
C17-02_Sensor 9	306	61	0.328747	WT-VHH/12GS-WT-Fc
C17-02_Sensor 9	307	61.2	0.329004	WT-VHH/12GS-WT-Fc
C17-02_Sensor 9	308	61.4	0.328829	WT-VHH/12GS-WT-Fc
C17-02_Sensor 9	309	61.6	0.328929	WT-VHH/12GS-WT-Fc
C17-02_Sensor 9	310	61.8	0.328956	WT-VHH/12GS-WT-Fc
C17-02_Sensor 9	311	62	0.329758	WT-VHH/12GS-WT-Fc
C17-02_Sensor 9	312	62.2	0.329884	WT-VHH/12GS-WT-Fc
C17-02_Sensor 9	313	62.4	0.330383	WT-VHH/12GS-WT-Fc
C17-02_Sensor 9	314	62.6	0.331138	WT-VHH/12GS-WT-Fc
C17-02_Sensor 9	315	62.8	0.332025	WT-VHH/12GS-WT-Fc
C17-02_Sensor 9	316	63	0.33242	WT-VHH/12GS-WT-Fc
C17-02_Sensor 9	317	63.2	0.33317	WT-VHH/12GS-WT-Fc
C17-02_Sensor 9	318	63.4	0.334174	WT-VHH/12GS-WT-Fc
C17-02_Sensor 9	319	63.6	0.334431	WT-VHH/12GS-WT-Fc
C17-02_Sensor 9	320	63.8	0.334695	WT-VHH/12GS-WT-Fc
C17-02_Sensor 9	321	64	0.334204	WT-VHH/12GS-WT-Fc
C17-02_Sensor 9	322	64.2	0.333961	WT-VHH/12GS-WT-Fc
C17-02_Sensor 9	323	64.4	0.333676	WT-VHH/12GS-WT-Fc
C17-02_Sensor 9	324	64.6	0.333911	WT-VHH/12GS-WT-Fc
C17-02_Sensor 9	325	64.8	0.333361	WT-VHH/12GS-WT-Fc
C17-02_Sensor 9	326	65	0.333694	WT-VHH/12GS-WT-Fc
C17-02_Sensor 9	327	65.2	0.334094	WT-VHH/12GS-WT-Fc
C17-02_Sensor 9	328	65.4	0.334934	WT-VHH/12GS-WT-Fc
C17-02_Sensor 9	329	65.6	0.335518	WT-VHH/12GS-WT-Fc
C17-02_Sensor 9	330	65.8	0.336379	WT-VHH/12GS-WT-Fc
C17-02_Sensor 9	331	66	0.337799	WT-VHH/12GS-WT-Fc
C17-02_Sensor 9	332	66.2	0.338885	WT-VHH/12GS-WT-Fc
C17-02_Sensor 9	333	66.4	0.339689	WT-VHH/12GS-WT-Fc
C17-02_Sensor 9	334	66.6	0.340795	WT-VHH/12GS-WT-Fc
C17-02_Sensor 9	335	66.8	0.340268	WT-VHH/12GS-WT-Fc
C17-02_Sensor 9	336	67	0.340165	WT-VHH/12GS-WT-Fc
C17-02_Sensor 9	337	67.2	0.340747	WT-VHH/12GS-WT-Fc
C17-02_Sensor 9	338	67.4	0.340974	WT-VHH/12GS-WT-Fc
C17-02_Sensor 9	339	67.6	0.340488	WT-VHH/12GS-WT-Fc
C17-02_Sensor 9	340	67.8	0.340676	WT-VHH/12GS-WT-Fc
C17-02_Sensor 9	341	68	0.340432	WT-VHH/12GS-WT-Fc
C17-02_Sensor 9	342	68.2	0.340648	WT-VHH/12GS-WT-Fc
C17-02_Sensor 9	343	68.4	0.340551	WT-VHH/12GS-WT-Fc
C17-02_Sensor 9	344	68.6	0.341191	WT-VHH/12GS-WT-Fc
C17-02_Sensor 9	345	68.8	0.341749	WT-VHH/12GS-WT-Fc
C17-02_Sensor 9	346	69	0.341948	WT-VHH/12GS-WT-Fc
C17-02_Sensor 9	347	69.2	0.341783	WT-VHH/12GS-WT-Fc
C17-02_Sensor 9	348	69.4	0.342209	WT-VHH/12GS-WT-Fc
C17-02_Sensor 9	349	69.6	0.342262	WT-VHH/12GS-WT-Fc
C17-02_Sensor 9	350	69.8	0.342463	WT-VHH/12GS-WT-Fc
C17-02_Sensor 9	351	70	0.342973	WT-VHH/12GS-WT-Fc
C17-02_Sensor 9	352	70.2	0.343234	WT-VHH/12GS-WT-Fc
C17-02_Sensor 9	353	70.4	0.341654	WT-VHH/12GS-WT-Fc
C17-02_Sensor 9	354	70.6	0.341226	WT-VHH/12GS-WT-Fc
C17-02_Sensor 9	355	70.8	0.340879	WT-VHH/12GS-WT-Fc
C17-02_Sensor 9	356	71	0.341237	WT-VHH/12GS-WT-Fc
C17-02_Sensor 9	357	71.2	0.341295	WT-VHH/12GS-WT-Fc
C17-02_Sensor 9	358	71.4	0.342035	WT-VHH/12GS-WT-Fc
C17-02_Sensor 9	359	71.6	0.341043	WT-VHH/12GS-WT-Fc
C17-02_Sensor 9	360	71.8	0.341788	WT-VHH/12GS-WT-Fc
C17-02_Sensor 9	361	72	0.341561	WT-VHH/12GS-WT-Fc
C17-02_Sensor 9	362	72.2	0.342655	WT-VHH/12GS-WT-Fc
C17-02_Sensor 9	363	72.4	0.343002	WT-VHH/12GS-WT-Fc
C17-02_Sensor 9	364	72.6	0.343501	WT-VHH/12GS-WT-Fc
C17-02_Sensor 9	365	72.8	0.343659	WT-VHH/12GS-WT-Fc
C17-02_Sensor 9	366	73	0.343194	WT-VHH/12GS-WT-Fc
C17-02_Sensor 9	367	73.2	0.34288	WT-VHH/12GS-WT-Fc
C17-02_Sensor 9	368	73.4	0.343371	WT-VHH/12GS-WT-Fc
C17-02_Sensor 9	369	73.6	0.342953	WT-VHH/12GS-WT-Fc
C17-02_Sensor 9	370	73.8	0.342693	WT-VHH/12GS-WT-Fc
C17-02_Sensor 9	371	74	0.342357	WT-VHH/12GS-WT-Fc
C17-02_Sensor 9	372	74.2	0.341846	WT-VHH/12GS-WT-Fc
C17-02_Sensor 9	373	74.4	0.341004	WT-VHH/12GS-WT-Fc
C17-02_Sensor 9	374	74.6	0.341856	WT-VHH/12GS-WT-Fc
C17-02_Sensor 9	375	74.8	0.342073	WT-VHH/12GS-WT-Fc
C17-02_Sensor 9	376	75	0.341639	WT-VHH/12GS-WT-Fc
C17-02_Sensor 9	377	75.2	0.342223	WT-VHH/12GS-WT-Fc
C17-02_Sensor 9	378	75.4	0.342294	WT-VHH/12GS-WT-Fc
C17-02_Sensor 9	379	75.6	0.342218	WT-VHH/12GS-WT-Fc
C17-02_Sensor 9	380	75.8	0.343516	WT-VHH/12GS-WT-Fc
C17-02_Sensor 9	381	76	0.343854	WT-VHH/12GS-WT-Fc
C17-02_Sensor 9	382	76.2	0.344752	WT-VHH/12GS-WT-Fc
C17-02_Sensor 9	383	76.4	0.344512	WT-VHH/12GS-WT-Fc
C17-02_Sensor 9	384	76.6	0.345159	WT-VHH/12GS-WT-Fc
C17-02_Sensor 9	385	76.8	0.346363	WT-VHH/12GS-WT-Fc
C17-02_Sensor 9	386	77	0.346632	WT-VHH/12GS-WT-Fc
C17-02_Sensor 9	387	77.2	0.347369	WT-VHH/12GS-WT-Fc
C17-02_Sensor 9	388	77.4	0.348073	WT-VHH/12GS-WT-Fc
C17-02_Sensor 9	389	77.6	0.348732	WT-VHH/12GS-WT-Fc
C17-02_Sensor 9	390	77.8	0.349704	WT-VHH/12GS-WT-Fc
C17-02_Sensor 9	391	78	0.350407	WT-VHH/12GS-WT-Fc
C17-02_Sensor 9	392	78.2	0.350937	WT-VHH/12GS-WT-Fc
C17-02_Sensor 9	393	78.4	0.35074	WT-VHH/12GS-WT-Fc
C17-02_Sensor 9	394	78.6	0.350851	WT-VHH/12GS-WT-Fc
C17-02_Sensor 9	395	78.8	0.350847	WT-VHH/12GS-WT-Fc
C17-02_Sensor 9	396	79	0.350844	WT-VHH/12GS-WT-Fc
C17-02_Sensor 9	397	79.2	0.351634	WT-VHH/12GS-WT-Fc
C17-02_Sensor 9	398	79.4	0.352151	WT-VHH/12GS-WT-Fc
C17-02_Sensor 9	399	79.6	0.352069	WT-VHH/12GS-WT-Fc
C17-02_Sensor 9	400	79.8	0.351985	WT-VHH/12GS-WT-Fc
C17-02_Sensor 9	401	80	0.351089	WT-VHH/12GS-WT-Fc
C17-02_Sensor 9	402	80.2	0.350859	WT-VHH/12GS-WT-Fc
C17-02_Sensor 9	403	80.4	0.350312	WT-VHH/12GS-WT-Fc
C17-02_Sensor 9	404	80.6	0.351178	WT-VHH/12GS-WT-Fc
C17-02_Sensor 9	405	80.8	0.351185	WT-VHH/12GS-WT-Fc
C17-02_Sensor 9	406	81	0.35073	WT-VHH/12GS-WT-Fc
C17-02_Sensor 9	407	81.2	0.351669	WT-VHH/12GS-WT-Fc
C17-02_Sensor 9	408	81.4	0.351927	WT-VHH/12GS-WT-Fc
C17-02_Sensor 9	409	81.6	0.352125	WT-VHH/12GS-WT-Fc
C17-02_Sensor 9	410	81.8	0.352383	WT-VHH/12GS-WT-Fc
C17-02_Sensor 9	411	82	0.353084	WT-VHH/12GS-WT-Fc
C17-02_Sensor 9	412	82.2	0.352526	WT-VHH/12GS-WT-Fc
C17-02_Sensor 9	413	82.4	0.353163	WT-VHH/12GS-WT-Fc
C17-02_Sensor 9	414	82.6	0.35392	WT-VHH/12GS-WT-Fc
C17-02_Sensor 9	415	82.8	0.354791	WT-VHH/12GS-WT-Fc
C17-02_Sensor 9	416	83	0.355427	WT-VHH/12GS-WT-Fc
C17-02_Sensor 9	417	83.2	0.35558	WT-VHH/12GS-WT-Fc
C17-02_Sensor 9	418	83.4	0.355673	WT-VHH/12GS-WT-Fc
C17-02_Sensor 9	419	83.6	0.35508	WT-VHH/12GS-WT-Fc
C17-02_Sensor 9	420	83.8	0.354629	WT-VHH/12GS-WT-Fc
C17-02_Sensor 9	421	84	0.353339	WT-VHH/12GS-WT-Fc
C17-02_Sensor 9	422	84.2	0.353458	WT-VHH/12GS-WT-Fc
C17-02_Sensor 9	423	84.4	0.353622	WT-VHH/12GS-WT-Fc
C17-02_Sensor 9	424	84.6	0.353747	WT-VHH/12GS-WT-Fc
C17-02_Sensor 9	425	84.8	0.35342	WT-VHH/12GS-WT-Fc
C17-02_Sensor 9	426	85	0.354032	WT-VHH/12GS-WT-Fc
C17-02_Sensor 9	427	85.2	0.354736	WT-VHH/12GS-WT-Fc
C17-02_Sensor 9	428	85.4	0.354257	WT-VHH/12GS-WT-Fc
C17-02_Sensor 9	429	85.6	0.354321	WT-VHH/12GS-WT-Fc
C17-02_Sensor 9	430	85.8	0.354709	WT-VHH/12GS-WT-Fc
C17-02_Sensor 9	431	86	0.355251	WT-VHH/12GS-WT-Fc
C17-02_Sensor 9	432	86.2	0.355117	WT-VHH/12GS-WT-Fc
C17-02_Sensor 9	433	86.4	0.35693	WT-VHH/12GS-WT-Fc
C17-02_Sensor 9	434	86.6	0.356236	WT-VHH/12GS-WT-Fc
C17-02_Sensor 9	435	86.8	0.356022	WT-VHH/12GS-WT-Fc
C17-02_Sensor 9	436	87	0.356458	WT-VHH/12GS-WT-Fc
C17-02_Sensor 9	437	87.2	0.356031	WT-VHH/12GS-WT-Fc
C17-02_Sensor 9	438	87.4	0.356207	WT-VHH/12GS-WT-Fc
C17-02_Sensor 9	439	87.6	0.356157	WT-VHH/12GS-WT-Fc
C17-02_Sensor 9	440	87.8	0.35587	WT-VHH/12GS-WT-Fc
C17-02_Sensor 9	441	88	0.356136	WT-VHH/12GS-WT-Fc
C17-02_Sensor 9	442	88.2	0.356549	WT-VHH/12GS-WT-Fc
C17-02_Sensor 9	443	88.4	0.356679	WT-VHH/12GS-WT-Fc
C17-02_Sensor 9	444	88.6	0.356391	WT-VHH/12GS-WT-Fc
C17-02_Sensor 9	445	88.8	0.356713	WT-VHH/12GS-WT-Fc
C17-02_Sensor 9	446	89	0.357536	WT-VHH/12GS-WT-Fc
C17-02_Sensor 9	447	89.2	0.357431	WT-VHH/12GS-WT-Fc
C17-02_Sensor 9	448	89.4	0.356207	WT-VHH/12GS-WT-Fc
C17-02_Sensor 9	449	89.6	0.356324	WT-VHH/12GS-WT-Fc
C17-02_Sensor 9	450	89.8	0.35663	WT-VHH/12GS-WT-Fc
C17-02_Sensor 9	451	90	0.356657	WT-VHH/12GS-WT-Fc
C17-02_Sensor 9	452	90.2	0.357306	WT-VHH/12GS-WT-Fc
C17-02_Sensor 9	453	90.4	0.357744	WT-VHH/12GS-WT-Fc
C17-02_Sensor 9	454	90.6	0.356848	WT-VHH/12GS-WT-Fc
C17-02_Sensor 9	455	90.8	0.35836	WT-VHH/12GS-WT-Fc
C17-02_Sensor 9	456	91	0.35893	WT-VHH/12GS-WT-Fc
C17-02_Sensor 9	457	91.2	0.359579	WT-VHH/12GS-WT-Fc
C17-02_Sensor 9	458	91.4	0.360249	WT-VHH/12GS-WT-Fc
C17-02_Sensor 9	459	91.6	0.360279	WT-VHH/12GS-WT-Fc
C17-02_Sensor 9	460	91.8	0.360321	WT-VHH/12GS-WT-Fc
C17-02_Sensor 9	461	92	0.360676	WT-VHH/12GS-WT-Fc
C17-02_Sensor 9	462	92.2	0.360835	WT-VHH/12GS-WT-Fc
C17-02_Sensor 9	463	92.4	0.360578	WT-VHH/12GS-WT-Fc
C17-02_Sensor 9	464	92.6	0.36064	WT-VHH/12GS-WT-Fc
C17-02_Sensor 9	465	92.8	0.360562	WT-VHH/12GS-WT-Fc
C17-02_Sensor 9	466	93	0.360565	WT-VHH/12GS-WT-Fc
C17-02_Sensor 9	467	93.2	0.360589	WT-VHH/12GS-WT-Fc
C17-02_Sensor 9	468	93.4	0.360258	WT-VHH/12GS-WT-Fc
C17-02_Sensor 9	469	93.6	0.360656	WT-VHH/12GS-WT-Fc
C17-02_Sensor 9	470	93.8	0.360831	WT-VHH/12GS-WT-Fc
C17-02_Sensor 9	471	94	0.360433	WT-VHH/12GS-WT-Fc
C17-02_Sensor 9	472	94.2	0.360313	WT-VHH/12GS-WT-Fc
C17-02_Sensor 9	473	94.4	0.359604	WT-VHH/12GS-WT-Fc
C17-02_Sensor 9	474	94.6	0.359557	WT-VHH/12GS-WT-Fc
C17-02_Sensor 9	475	94.8	0.360649	WT-VHH/12GS-WT-Fc
C17-02_Sensor 9	476	95	0.360259	WT-VHH/12GS-WT-Fc
C17-02_Sensor 9	477	95.2	0.360035	WT-VHH/12GS-WT-Fc
C17-02_Sensor 9	478	95.4	0.359855	WT-VHH/12GS-WT-Fc
C17-02_Sensor 9	479	95.6	0.359417	WT-VHH/12GS-WT-Fc
C17-02_Sensor 9	480	95.8	0.359765	WT-VHH/12GS-WT-Fc
C17-02_Sensor 9	481	96	0.359907	WT-VHH/12GS-WT-Fc
C17-02_Sensor 9	482	96.2	0.35949	WT-VHH/12GS-WT-Fc
C17-02_Sensor 9	483	96.4	0.359481	WT-VHH/12GS-WT-Fc
C17-02_Sensor 9	484	96.6	0.359604	WT-VHH/12GS-WT-Fc
C17-02_Sensor 9	485	96.8	0.360018	WT-VHH/12GS-WT-Fc
C17-02_Sensor 9	486	97	0.36043	WT-VHH/12GS-WT-Fc
C17-02_Sensor 9	487	97.2	0.360952	WT-VHH/12GS-WT-Fc
C17-02_Sensor 9	488	97.4	0.361628	WT-VHH/12GS-WT-Fc
C17-02_Sensor 9	489	97.6	0.361476	WT-VHH/12GS-WT-Fc
C17-02_Sensor 9	490	97.8	0.361718	WT-VHH/12GS-WT-Fc
C17-02_Sensor 9	491	98	0.361331	WT-VHH/12GS-WT-Fc
C17-02_Sensor 9	492	98.2	0.361388	WT-VHH/12GS-WT-Fc
C17-02_Sensor 9	493	98.4	0.361379	WT-VHH/12GS-WT-Fc
C17-02_Sensor 9	494	98.6	0.361862	WT-VHH/12GS-WT-Fc
C17-02_Sensor 9	495	98.8	0.361995	WT-VHH/12GS-WT-Fc
C17-02_Sensor 9	496	99	0.36118	WT-VHH/12GS-WT-Fc
C17-02_Sensor 9	497	99.2	0.360681	WT-VHH/12GS-WT-Fc
C17-02_Sensor 9	498	99.4	0.360801	WT-VHH/12GS-WT-Fc
C17-02_Sensor 9	499	99.6	0.36051	WT-VHH/12GS-WT-Fc
C17-02_Sensor 9	500	99.8	0.361065	WT-VHH/12GS-WT-Fc
C17-02_Sensor 9	501	100	0.360952	WT-VHH/12GS-WT-Fc
C17-02_Sensor 9	502	100.2	0.360623	WT-VHH/12GS-WT-Fc
C17-02_Sensor 9	503	100.4	0.361543	WT-VHH/12GS-WT-Fc
C17-02_Sensor 9	504	100.6	0.361598	WT-VHH/12GS-WT-Fc
C17-02_Sensor 9	505	100.8	0.362612	WT-VHH/12GS-WT-Fc
C17-02_Sensor 9	506	101	0.363416	WT-VHH/12GS-WT-Fc
C17-02_Sensor 9	507	101.2	0.363199	WT-VHH/12GS-WT-Fc
C17-02_Sensor 9	508	101.4	0.364006	WT-VHH/12GS-WT-Fc
C17-02_Sensor 9	509	101.6	0.363573	WT-VHH/12GS-WT-Fc
C17-02_Sensor 9	510	101.8	0.36379	WT-VHH/12GS-WT-Fc
C17-02_Sensor 9	511	102	0.363394	WT-VHH/12GS-WT-Fc
C17-02_Sensor 9	512	102.2	0.364021	WT-VHH/12GS-WT-Fc
C17-02_Sensor 9	513	102.4	0.363073	WT-VHH/12GS-WT-Fc
C17-02_Sensor 9	514	102.6	0.363281	WT-VHH/12GS-WT-Fc
C17-02_Sensor 9	515	102.8	0.362844	WT-VHH/12GS-WT-Fc
C17-02_Sensor 9	516	103	0.362637	WT-VHH/12GS-WT-Fc
C17-02_Sensor 9	517	103.2	0.362068	WT-VHH/12GS-WT-Fc
C17-02_Sensor 9	518	103.4	0.361663	WT-VHH/12GS-WT-Fc
C17-02_Sensor 9	519	103.6	0.361794	WT-VHH/12GS-WT-Fc
C17-02_Sensor 9	520	103.8	0.361924	WT-VHH/12GS-WT-Fc
C17-02_Sensor 9	521	104	0.361257	WT-VHH/12GS-WT-Fc
C17-02_Sensor 9	522	104.2	0.361648	WT-VHH/12GS-WT-Fc
C17-02_Sensor 9	523	104.4	0.362841	WT-VHH/12GS-WT-Fc
C17-02_Sensor 9	524	104.6	0.363058	WT-VHH/12GS-WT-Fc
C17-02_Sensor 9	525	104.8	0.364193	WT-VHH/12GS-WT-Fc
C17-02_Sensor 9	526	105	0.364335	WT-VHH/12GS-WT-Fc
C17-02_Sensor 9	527	105.2	0.363452	WT-VHH/12GS-WT-Fc
C17-02_Sensor 9	528	105.4	0.36392	WT-VHH/12GS-WT-Fc
C17-02_Sensor 9	529	105.6	0.364205	WT-VHH/12GS-WT-Fc
C17-02_Sensor 9	530	105.8	0.363976	WT-VHH/12GS-WT-Fc
C17-02_Sensor 9	531	106	0.363741	WT-VHH/12GS-WT-Fc
C17-02_Sensor 9	532	106.2	0.364028	WT-VHH/12GS-WT-Fc
C17-02_Sensor 9	533	106.4	0.363305	WT-VHH/12GS-WT-Fc
C17-02_Sensor 9	534	106.6	0.363217	WT-VHH/12GS-WT-Fc
C17-02_Sensor 9	535	106.8	0.362279	WT-VHH/12GS-WT-Fc
C17-02_Sensor 9	536	107	0.361858	WT-VHH/12GS-WT-Fc
C17-02_Sensor 9	537	107.2	0.360765	WT-VHH/12GS-WT-Fc
C17-02_Sensor 9	538	107.4	0.360421	WT-VHH/12GS-WT-Fc
C17-02_Sensor 9	539	107.6	0.359827	WT-VHH/12GS-WT-Fc
C17-02_Sensor 9	540	107.8	0.3601	WT-VHH/12GS-WT-Fc
C17-02_Sensor 9	541	108	0.360186	WT-VHH/12GS-WT-Fc
C17-02_Sensor 9	542	108.2	0.360968	WT-VHH/12GS-WT-Fc
C17-02_Sensor 9	543	108.4	0.361638	WT-VHH/12GS-WT-Fc
C17-02_Sensor 9	544	108.6	0.36225	WT-VHH/12GS-WT-Fc
C17-02_Sensor 9	545	108.8	0.363068	WT-VHH/12GS-WT-Fc
C17-02_Sensor 9	546	109	0.363367	WT-VHH/12GS-WT-Fc
C17-02_Sensor 9	547	109.2	0.36346	WT-VHH/12GS-WT-Fc
C17-02_Sensor 9	548	109.4	0.364734	WT-VHH/12GS-WT-Fc
C17-02_Sensor 9	549	109.6	0.366116	WT-VHH/12GS-WT-Fc
C17-02_Sensor 9	550	109.8	0.366405	WT-VHH/12GS-WT-Fc
C17-02_Sensor 9	551	110	0.367854	WT-VHH/12GS-WT-Fc
C17-02_Sensor 9	552	110.2	0.368337	WT-VHH/12GS-WT-Fc
C17-02_Sensor 9	553	110.4	0.368552	WT-VHH/12GS-WT-Fc
C17-02_Sensor 9	554	110.6	0.368065	WT-VHH/12GS-WT-Fc
C17-02_Sensor 9	555	110.8	0.368208	WT-VHH/12GS-WT-Fc
C17-02_Sensor 9	556	111	0.36891	WT-VHH/12GS-WT-Fc
C17-02_Sensor 9	557	111.2	0.368942	WT-VHH/12GS-WT-Fc
C17-02_Sensor 9	558	111.4	0.369161	WT-VHH/12GS-WT-Fc
C17-02_Sensor 9	559	111.6	0.368359	WT-VHH/12GS-WT-Fc
C17-02_Sensor 9	560	111.8	0.368057	WT-VHH/12GS-WT-Fc
C17-02_Sensor 9	561	112	0.368148	WT-VHH/12GS-WT-Fc
C17-02_Sensor 9	562	112.2	0.368119	WT-VHH/12GS-WT-Fc
C17-02_Sensor 9	563	112.4	0.368255	WT-VHH/12GS-WT-Fc
C17-02_Sensor 9	564	112.6	0.367592	WT-VHH/12GS-WT-Fc
C17-02_Sensor 9	565	112.8	0.366891	WT-VHH/12GS-WT-Fc
C17-02_Sensor 9	566	113	0.366496	WT-VHH/12GS-WT-Fc
C17-02_Sensor 9	567	113.2	0.36626	WT-VHH/12GS-WT-Fc
C17-02_Sensor 9	568	113.4	0.366405	WT-VHH/12GS-WT-Fc
C17-02_Sensor 9	569	113.6	0.366531	WT-VHH/12GS-WT-Fc
C17-02_Sensor 9	570	113.8	0.366616	WT-VHH/12GS-WT-Fc
C17-02_Sensor 9	571	114	0.366275	WT-VHH/12GS-WT-Fc
C17-02_Sensor 9	572	114.2	0.365626	WT-VHH/12GS-WT-Fc
C17-02_Sensor 9	573	114.4	0.364999	WT-VHH/12GS-WT-Fc
C17-02_Sensor 9	574	114.6	0.364667	WT-VHH/12GS-WT-Fc
C17-02_Sensor 9	575	114.8	0.364746	WT-VHH/12GS-WT-Fc
C17-02_Sensor 9	576	115	0.365598	WT-VHH/12GS-WT-Fc
C17-02_Sensor 9	577	115.2	0.366048	WT-VHH/12GS-WT-Fc
C17-02_Sensor 9	578	115.4	0.36601	WT-VHH/12GS-WT-Fc
C17-02_Sensor 9	579	115.6	0.366459	WT-VHH/12GS-WT-Fc
C17-02_Sensor 9	580	115.8	0.36753	WT-VHH/12GS-WT-Fc
C17-02_Sensor 9	581	116	0.368682	WT-VHH/12GS-WT-Fc
C17-02_Sensor 9	582	116.2	0.368729	WT-VHH/12GS-WT-Fc
C17-02_Sensor 9	583	116.4	0.368658	WT-VHH/12GS-WT-Fc
C17-02_Sensor 9	584	116.6	0.368981	WT-VHH/12GS-WT-Fc
C17-02_Sensor 9	585	116.8	0.369773	WT-VHH/12GS-WT-Fc
C17-02_Sensor 9	586	117	0.369849	WT-VHH/12GS-WT-Fc
C17-02_Sensor 9	587	117.2	0.369639	WT-VHH/12GS-WT-Fc
C17-02_Sensor 9	588	117.4	0.368686	WT-VHH/12GS-WT-Fc
C17-02_Sensor 9	589	117.6	0.368644	WT-VHH/12GS-WT-Fc
C17-02_Sensor 9	590	117.8	0.368466	WT-VHH/12GS-WT-Fc
C17-02_Sensor 9	591	118	0.367442	WT-VHH/12GS-WT-Fc
C17-02_Sensor 9	592	118.2	0.36774	WT-VHH/12GS-WT-Fc
C17-02_Sensor 9	593	118.4	0.366555	WT-VHH/12GS-WT-Fc
C17-02_Sensor 9	594	118.6	0.366709	WT-VHH/12GS-WT-Fc
C17-02_Sensor 9	595	118.8	0.365832	WT-VHH/12GS-WT-Fc
C17-02_Sensor 9	596	119	0.366192	WT-VHH/12GS-WT-Fc
C17-02_Sensor 9	597	119.2	0.366512	WT-VHH/12GS-WT-Fc
C17-02_Sensor 9	598	119.4	0.366724	WT-VHH/12GS-WT-Fc
C17-02_Sensor 9	599	119.6	0.366901	WT-VHH/12GS-WT-Fc
C17-02_Sensor 9	600	119.8	0.36669	WT-VHH/12GS-WT-Fc
C17-02_Sensor 9	601	120	0.366598	WT-VHH/12GS-WT-Fc
C17-02_Sensor 9	602	120.2	0.366374	WT-VHH/12GS-WT-Fc
C17-02_Sensor 9	603	120.4	0.366286	WT-VHH/12GS-WT-Fc
C17-02_Sensor 9	604	120.6	0.366469	WT-VHH/12GS-WT-Fc
C17-02_Sensor 9	605	120.8	0.366376	WT-VHH/12GS-WT-Fc
C17-02_Sensor 9	606	121	0.366508	WT-VHH/12GS-WT-Fc
C17-02_Sensor 9	607	121.2	0.367105	WT-VHH/12GS-WT-Fc
C17-02_Sensor 9	608	121.4	0.367283	WT-VHH/12GS-WT-Fc
C17-02_Sensor 9	609	121.6	0.36818	WT-VHH/12GS-WT-Fc
C17-02_Sensor 9	610	121.8	0.368398	WT-VHH/12GS-WT-Fc
C17-02_Sensor 9	611	122	0.368656	WT-VHH/12GS-WT-Fc
C17-02_Sensor 9	612	122.2	0.369112	WT-VHH/12GS-WT-Fc
C17-02_Sensor 9	613	122.4	0.368794	WT-VHH/12GS-WT-Fc
C17-02_Sensor 9	614	122.6	0.369352	WT-VHH/12GS-WT-Fc
C17-02_Sensor 9	615	122.8	0.368668	WT-VHH/12GS-WT-Fc
C17-02_Sensor 9	616	123	0.368867	WT-VHH/12GS-WT-Fc
C17-02_Sensor 9	617	123.2	0.369154	WT-VHH/12GS-WT-Fc
C17-02_Sensor 9	618	123.4	0.368882	WT-VHH/12GS-WT-Fc
C17-02_Sensor 9	619	123.6	0.368491	WT-VHH/12GS-WT-Fc
C17-02_Sensor 9	620	123.8	0.367821	WT-VHH/12GS-WT-Fc
C17-02_Sensor 9	621	124	0.366512	WT-VHH/12GS-WT-Fc
C17-02_Sensor 9	622	124.2	0.365828	WT-VHH/12GS-WT-Fc
C17-02_Sensor 9	623	124.4	0.365483	WT-VHH/12GS-WT-Fc
C17-02_Sensor 9	624	124.6	0.365727	WT-VHH/12GS-WT-Fc
C17-02_Sensor 9	625	124.8	0.366204	WT-VHH/12GS-WT-Fc
C17-02_Sensor 9	626	125	0.367338	WT-VHH/12GS-WT-Fc
C17-02_Sensor 9	627	125.2	0.367809	WT-VHH/12GS-WT-Fc
C17-02_Sensor 9	628	125.4	0.367802	WT-VHH/12GS-WT-Fc
C17-02_Sensor 9	629	125.6	0.367553	WT-VHH/12GS-WT-Fc
C17-02_Sensor 9	630	125.8	0.367118	WT-VHH/12GS-WT-Fc
C17-02_Sensor 9	631	126	0.367252	WT-VHH/12GS-WT-Fc
C17-02_Sensor 9	632	126.2	0.367093	WT-VHH/12GS-WT-Fc
C17-02_Sensor 9	633	126.4	0.366845	WT-VHH/12GS-WT-Fc
C17-02_Sensor 9	634	126.6	0.366962	WT-VHH/12GS-WT-Fc
C17-02_Sensor 9	635	126.8	0.367254	WT-VHH/12GS-WT-Fc
C17-02_Sensor 9	636	127	0.367055	WT-VHH/12GS-WT-Fc
C17-02_Sensor 9	637	127.2	0.366887	WT-VHH/12GS-WT-Fc
C17-02_Sensor 9	638	127.4	0.366073	WT-VHH/12GS-WT-Fc
C17-02_Sensor 9	639	127.6	0.365423	WT-VHH/12GS-WT-Fc
C17-02_Sensor 9	640	127.8	0.364377	WT-VHH/12GS-WT-Fc
C17-02_Sensor 9	641	128	0.36374	WT-VHH/12GS-WT-Fc
C17-02_Sensor 9	642	128.2	0.363802	WT-VHH/12GS-WT-Fc
C17-02_Sensor 9	643	128.4	0.363749	WT-VHH/12GS-WT-Fc
C17-02_Sensor 9	644	128.6	0.3633	WT-VHH/12GS-WT-Fc
C17-02_Sensor 9	645	128.8	0.363679	WT-VHH/12GS-WT-Fc
C17-02_Sensor 9	646	129	0.364077	WT-VHH/12GS-WT-Fc
C17-02_Sensor 9	647	129.2	0.364186	WT-VHH/12GS-WT-Fc
C17-02_Sensor 9	648	129.4	0.365094	WT-VHH/12GS-WT-Fc
C17-02_Sensor 9	649	129.6	0.36526	WT-VHH/12GS-WT-Fc
C17-02_Sensor 9	650	129.8	0.366488	WT-VHH/12GS-WT-Fc
C17-02_Sensor 9	651	130	0.367209	WT-VHH/12GS-WT-Fc
C17-02_Sensor 9	652	130.2	0.368249	WT-VHH/12GS-WT-Fc
C17-02_Sensor 9	653	130.4	0.368315	WT-VHH/12GS-WT-Fc
C17-02_Sensor 9	654	130.6	0.369638	WT-VHH/12GS-WT-Fc
C17-02_Sensor 9	655	130.8	0.369788	WT-VHH/12GS-WT-Fc
C17-02_Sensor 9	656	131	0.369452	WT-VHH/12GS-WT-Fc
C17-02_Sensor 9	657	131.2	0.369324	WT-VHH/12GS-WT-Fc
C17-02_Sensor 9	658	131.4	0.369614	WT-VHH/12GS-WT-Fc
C17-02_Sensor 9	659	131.6	0.369291	WT-VHH/12GS-WT-Fc
C17-02_Sensor 9	660	131.8	0.368902	WT-VHH/12GS-WT-Fc
C17-02_Sensor 9	661	132	0.36797	WT-VHH/12GS-WT-Fc
C17-02_Sensor 9	662	132.2	0.367349	WT-VHH/12GS-WT-Fc
C17-02_Sensor 9	663	132.4	0.366227	WT-VHH/12GS-WT-Fc
C17-02_Sensor 9	664	132.6	0.364831	WT-VHH/12GS-WT-Fc
C17-02_Sensor 9	665	132.8	0.364841	WT-VHH/12GS-WT-Fc
C17-02_Sensor 9	666	133	0.364158	WT-VHH/12GS-WT-Fc
C17-02_Sensor 9	667	133.2	0.363914	WT-VHH/12GS-WT-Fc
C17-02_Sensor 9	668	133.4	0.364147	WT-VHH/12GS-WT-Fc
C17-02_Sensor 9	669	133.6	0.363571	WT-VHH/12GS-WT-Fc
C17-02_Sensor 9	670	133.8	0.363548	WT-VHH/12GS-WT-Fc
C17-02_Sensor 9	671	134	0.363388	WT-VHH/12GS-WT-Fc
C17-02_Sensor 9	672	134.2	0.364037	WT-VHH/12GS-WT-Fc
C17-02_Sensor 9	673	134.4	0.364239	WT-VHH/12GS-WT-Fc
C17-02_Sensor 9	674	134.6	0.365047	WT-VHH/12GS-WT-Fc
C17-02_Sensor 9	675	134.8	0.365159	WT-VHH/12GS-WT-Fc
C17-02_Sensor 9	676	135	0.365809	WT-VHH/12GS-WT-Fc
C17-02_Sensor 9	677	135.2	0.36603	WT-VHH/12GS-WT-Fc
C17-02_Sensor 9	678	135.4	0.366928	WT-VHH/12GS-WT-Fc
C17-02_Sensor 9	679	135.6	0.367344	WT-VHH/12GS-WT-Fc
C17-02_Sensor 9	680	135.8	0.368862	WT-VHH/12GS-WT-Fc
C17-02_Sensor 9	681	136	0.369376	WT-VHH/12GS-WT-Fc
C17-02_Sensor 9	682	136.2	0.370188	WT-VHH/12GS-WT-Fc
C17-02_Sensor 9	683	136.4	0.369167	WT-VHH/12GS-WT-Fc
C17-02_Sensor 9	684	136.6	0.369495	WT-VHH/12GS-WT-Fc
C17-02_Sensor 9	685	136.8	0.369915	WT-VHH/12GS-WT-Fc
C17-02_Sensor 9	686	137	0.369257	WT-VHH/12GS-WT-Fc
C17-02_Sensor 9	687	137.2	0.36959	WT-VHH/12GS-WT-Fc
C17-02_Sensor 9	688	137.4	0.369164	WT-VHH/12GS-WT-Fc
C17-02_Sensor 9	689	137.6	0.369456	WT-VHH/12GS-WT-Fc
C17-02_Sensor 9	690	137.8	0.369793	WT-VHH/12GS-WT-Fc
C17-02_Sensor 9	691	138	0.369967	WT-VHH/12GS-WT-Fc
C17-02_Sensor 9	692	138.2	0.370289	WT-VHH/12GS-WT-Fc
C17-02_Sensor 9	693	138.4	0.369866	WT-VHH/12GS-WT-Fc
C17-02_Sensor 9	694	138.6	0.369661	WT-VHH/12GS-WT-Fc
C17-02_Sensor 9	695	138.8	0.369711	WT-VHH/12GS-WT-Fc
C17-02_Sensor 9	696	139	0.369144	WT-VHH/12GS-WT-Fc
C17-02_Sensor 9	697	139.2	0.369071	WT-VHH/12GS-WT-Fc
C17-02_Sensor 9	698	139.4	0.369313	WT-VHH/12GS-WT-Fc
C17-02_Sensor 9	699	139.6	0.371187	WT-VHH/12GS-WT-Fc
C17-02_Sensor 9	700	139.8	0.372624	WT-VHH/12GS-WT-Fc
C17-02_Sensor 9	701	140	0.372641	WT-VHH/12GS-WT-Fc
C17-02_Sensor 9	702	140.2	0.373255	WT-VHH/12GS-WT-Fc
C17-02_Sensor 9	703	140.4	0.372652	WT-VHH/12GS-WT-Fc
C17-02_Sensor 9	704	140.6	0.373445	WT-VHH/12GS-WT-Fc
C17-02_Sensor 9	705	140.8	0.373003	WT-VHH/12GS-WT-Fc
C17-02_Sensor 9	706	141	0.372804	WT-VHH/12GS-WT-Fc
C17-02_Sensor 9	707	141.2	0.373328	WT-VHH/12GS-WT-Fc
C17-02_Sensor 9	708	141.4	0.372361	WT-VHH/12GS-WT-Fc
C17-02_Sensor 9	709	141.6	0.372297	WT-VHH/12GS-WT-Fc
C17-02_Sensor 9	710	141.8	0.371295	WT-VHH/12GS-WT-Fc
C17-02_Sensor 9	711	142	0.370362	WT-VHH/12GS-WT-Fc
C17-02_Sensor 9	712	142.2	0.369919	WT-VHH/12GS-WT-Fc
C17-02_Sensor 9	713	142.4	0.369726	WT-VHH/12GS-WT-Fc
C17-02_Sensor 9	714	142.6	0.370139	WT-VHH/12GS-WT-Fc
C17-02_Sensor 9	715	142.8	0.370388	WT-VHH/12GS-WT-Fc
C17-02_Sensor 9	716	143	0.369873	WT-VHH/12GS-WT-Fc
C17-02_Sensor 9	717	143.2	0.370578	WT-VHH/12GS-WT-Fc
C17-02_Sensor 9	718	143.4	0.370954	WT-VHH/12GS-WT-Fc
C17-02_Sensor 9	719	143.6	0.371887	WT-VHH/12GS-WT-Fc
C17-02_Sensor 9	720	143.8	0.371987	WT-VHH/12GS-WT-Fc
C17-02_Sensor 9	721	144	0.371944	WT-VHH/12GS-WT-Fc
C17-02_Sensor 9	722	144.2	0.371413	WT-VHH/12GS-WT-Fc
C17-02_Sensor 9	723	144.4	0.370869	WT-VHH/12GS-WT-Fc
C17-02_Sensor 9	724	144.6	0.371349	WT-VHH/12GS-WT-Fc
C17-02_Sensor 9	725	144.8	0.370588	WT-VHH/12GS-WT-Fc
C17-02_Sensor 9	726	145	0.370594	WT-VHH/12GS-WT-Fc
C17-02_Sensor 9	727	145.2	0.369981	WT-VHH/12GS-WT-Fc
C17-02_Sensor 9	728	145.4	0.368604	WT-VHH/12GS-WT-Fc
C17-02_Sensor 9	729	145.6	0.3685	WT-VHH/12GS-WT-Fc
C17-02_Sensor 9	730	145.8	0.368486	WT-VHH/12GS-WT-Fc
C17-02_Sensor 9	731	146	0.368696	WT-VHH/12GS-WT-Fc
C17-02_Sensor 9	732	146.2	0.368876	WT-VHH/12GS-WT-Fc
C17-02_Sensor 9	733	146.4	0.369695	WT-VHH/12GS-WT-Fc
C17-02_Sensor 9	734	146.6	0.370163	WT-VHH/12GS-WT-Fc
C17-02_Sensor 9	735	146.8	0.370868	WT-VHH/12GS-WT-Fc
C17-02_Sensor 9	736	147	0.371017	WT-VHH/12GS-WT-Fc
C17-02_Sensor 9	737	147.2	0.371472	WT-VHH/12GS-WT-Fc
C17-02_Sensor 9	738	147.4	0.37087	WT-VHH/12GS-WT-Fc
C17-02_Sensor 9	739	147.6	0.370594	WT-VHH/12GS-WT-Fc
C17-02_Sensor 9	740	147.8	0.371188	WT-VHH/12GS-WT-Fc
C17-02_Sensor 9	741	148	0.370889	WT-VHH/12GS-WT-Fc
C17-02_Sensor 9	742	148.2	0.369942	WT-VHH/12GS-WT-Fc
C17-02_Sensor 9	743	148.4	0.370118	WT-VHH/12GS-WT-Fc
C17-02_Sensor 9	744	148.6	0.370282	WT-VHH/12GS-WT-Fc
C17-02_Sensor 9	745	148.8	0.369166	WT-VHH/12GS-WT-Fc
C17-02_Sensor 9	746	149	0.368818	WT-VHH/12GS-WT-Fc
C17-02_Sensor 9	747	149.2	0.368312	WT-VHH/12GS-WT-Fc
C17-02_Sensor 9	748	149.4	0.368279	WT-VHH/12GS-WT-Fc
C17-02_Sensor 9	749	149.6	0.368987	WT-VHH/12GS-WT-Fc
C17-02_Sensor 9	750	149.8	0.369388	WT-VHH/12GS-WT-Fc
C17-02_Sensor 9	751	150	0.369998	WT-VHH/12GS-WT-Fc
C17-02_Sensor 9	752	150.2	0.369896	WT-VHH/12GS-WT-Fc
C17-02_Sensor 9	753	150.4	0.37023	WT-VHH/12GS-WT-Fc
C17-02_Sensor 9	754	150.6	0.370098	WT-VHH/12GS-WT-Fc
C17-02_Sensor 9	755	150.8	0.370507	WT-VHH/12GS-WT-Fc
C17-02_Sensor 9	756	151	0.370388	WT-VHH/12GS-WT-Fc
C17-02_Sensor 9	757	151.2	0.370539	WT-VHH/12GS-WT-Fc
C17-02_Sensor 9	758	151.4	0.3703	WT-VHH/12GS-WT-Fc
C17-02_Sensor 9	759	151.6	0.370438	WT-VHH/12GS-WT-Fc
C17-02_Sensor 9	760	151.8	0.370711	WT-VHH/12GS-WT-Fc
C17-02_Sensor 9	761	152	0.369727	WT-VHH/12GS-WT-Fc
C17-02_Sensor 9	762	152.2	0.369015	WT-VHH/12GS-WT-Fc
C17-02_Sensor 9	763	152.4	0.368862	WT-VHH/12GS-WT-Fc
C17-02_Sensor 9	764	152.6	0.36903	WT-VHH/12GS-WT-Fc
C17-02_Sensor 9	765	152.8	0.369161	WT-VHH/12GS-WT-Fc
C17-02_Sensor 9	766	153	0.369238	WT-VHH/12GS-WT-Fc
C17-02_Sensor 9	767	153.2	0.36943	WT-VHH/12GS-WT-Fc
C17-02_Sensor 9	768	153.4	0.370125	WT-VHH/12GS-WT-Fc
C17-02_Sensor 9	769	153.6	0.370646	WT-VHH/12GS-WT-Fc
C17-02_Sensor 9	770	153.8	0.371732	WT-VHH/12GS-WT-Fc
C17-02_Sensor 9	771	154	0.37183	WT-VHH/12GS-WT-Fc
C17-02_Sensor 9	772	154.2	0.371771	WT-VHH/12GS-WT-Fc
C17-02_Sensor 9	773	154.4	0.371712	WT-VHH/12GS-WT-Fc
C17-02_Sensor 9	774	154.6	0.372113	WT-VHH/12GS-WT-Fc
C17-02_Sensor 9	775	154.8	0.372244	WT-VHH/12GS-WT-Fc
C17-02_Sensor 9	776	155	0.37241	WT-VHH/12GS-WT-Fc
C17-02_Sensor 9	777	155.2	0.372672	WT-VHH/12GS-WT-Fc
C17-02_Sensor 9	778	155.4	0.372449	WT-VHH/12GS-WT-Fc
C17-02_Sensor 9	779	155.6	0.372126	WT-VHH/12GS-WT-Fc
C17-02_Sensor 9	780	155.8	0.372175	WT-VHH/12GS-WT-Fc
C17-02_Sensor 9	781	156	0.371264	WT-VHH/12GS-WT-Fc
C17-02_Sensor 9	782	156.2	0.371819	WT-VHH/12GS-WT-Fc
C17-02_Sensor 9	783	156.4	0.371443	WT-VHH/12GS-WT-Fc
C17-02_Sensor 9	784	156.6	0.371197	WT-VHH/12GS-WT-Fc
C17-02_Sensor 9	785	156.8	0.370549	WT-VHH/12GS-WT-Fc
C17-02_Sensor 9	786	157	0.369276	WT-VHH/12GS-WT-Fc
C17-02_Sensor 9	787	157.2	0.368188	WT-VHH/12GS-WT-Fc
C17-02_Sensor 9	788	157.4	0.368008	WT-VHH/12GS-WT-Fc
C17-02_Sensor 9	789	157.6	0.367551	WT-VHH/12GS-WT-Fc
C17-02_Sensor 9	790	157.8	0.367531	WT-VHH/12GS-WT-Fc
C17-02_Sensor 9	791	158	0.366905	WT-VHH/12GS-WT-Fc
C17-02_Sensor 9	792	158.2	0.366928	WT-VHH/12GS-WT-Fc
C17-02_Sensor 9	793	158.4	0.366925	WT-VHH/12GS-WT-Fc
C17-02_Sensor 9	794	158.6	0.368265	WT-VHH/12GS-WT-Fc
C17-02_Sensor 9	795	158.8	0.368283	WT-VHH/12GS-WT-Fc
C17-02_Sensor 9	796	159	0.368994	WT-VHH/12GS-WT-Fc
C17-02_Sensor 9	797	159.2	0.369734	WT-VHH/12GS-WT-Fc
C17-02_Sensor 9	798	159.4	0.369963	WT-VHH/12GS-WT-Fc
C17-02_Sensor 9	799	159.6	0.370471	WT-VHH/12GS-WT-Fc
C17-02_Sensor 9	800	159.8	0.371322	WT-VHH/12GS-WT-Fc
C17-02_Sensor 9	801	160	0.37203	WT-VHH/12GS-WT-Fc
C17-02_Sensor 9	802	160.2	0.372998	WT-VHH/12GS-WT-Fc
C17-02_Sensor 9	803	160.4	0.372832	WT-VHH/12GS-WT-Fc
C17-02_Sensor 9	804	160.6	0.372408	WT-VHH/12GS-WT-Fc
C17-02_Sensor 9	805	160.8	0.371837	WT-VHH/12GS-WT-Fc
C17-02_Sensor 9	806	161	0.370268	WT-VHH/12GS-WT-Fc
C17-02_Sensor 9	807	161.2	0.369552	WT-VHH/12GS-WT-Fc
C17-02_Sensor 9	808	161.4	0.368625	WT-VHH/12GS-WT-Fc
C17-02_Sensor 9	809	161.6	0.368249	WT-VHH/12GS-WT-Fc
C17-02_Sensor 9	810	161.8	0.368769	WT-VHH/12GS-WT-Fc
C17-02_Sensor 9	811	162	0.368405	WT-VHH/12GS-WT-Fc
C17-02_Sensor 9	812	162.2	0.369499	WT-VHH/12GS-WT-Fc
C17-02_Sensor 9	813	162.4	0.369701	WT-VHH/12GS-WT-Fc
C17-02_Sensor 9	814	162.6	0.370468	WT-VHH/12GS-WT-Fc
C17-02_Sensor 9	815	162.8	0.369785	WT-VHH/12GS-WT-Fc
C17-02_Sensor 9	816	163	0.369419	WT-VHH/12GS-WT-Fc
C17-02_Sensor 9	817	163.2	0.369548	WT-VHH/12GS-WT-Fc
C17-02_Sensor 9	818	163.4	0.370107	WT-VHH/12GS-WT-Fc
C17-02_Sensor 9	819	163.6	0.370857	WT-VHH/12GS-WT-Fc
C17-02_Sensor 9	820	163.8	0.371576	WT-VHH/12GS-WT-Fc
C17-02_Sensor 9	821	164	0.372721	WT-VHH/12GS-WT-Fc
C17-02_Sensor 9	822	164.2	0.372135	WT-VHH/12GS-WT-Fc
C17-02_Sensor 9	823	164.4	0.371349	WT-VHH/12GS-WT-Fc
C17-02_Sensor 9	824	164.6	0.371095	WT-VHH/12GS-WT-Fc
C17-02_Sensor 9	825	164.8	0.369759	WT-VHH/12GS-WT-Fc
C17-02_Sensor 9	826	165	0.368616	WT-VHH/12GS-WT-Fc
C17-02_Sensor 9	827	165.2	0.368909	WT-VHH/12GS-WT-Fc
C17-02_Sensor 9	828	165.4	0.368132	WT-VHH/12GS-WT-Fc
C17-02_Sensor 9	829	165.6	0.368499	WT-VHH/12GS-WT-Fc
C17-02_Sensor 9	830	165.8	0.368402	WT-VHH/12GS-WT-Fc
C17-02_Sensor 9	831	166	0.368167	WT-VHH/12GS-WT-Fc
C17-02_Sensor 9	832	166.2	0.368262	WT-VHH/12GS-WT-Fc
C17-02_Sensor 9	833	166.4	0.366614	WT-VHH/12GS-WT-Fc
C17-02_Sensor 9	834	166.6	0.366319	WT-VHH/12GS-WT-Fc
C17-02_Sensor 9	835	166.8	0.366395	WT-VHH/12GS-WT-Fc
C17-02_Sensor 9	836	167	0.367586	WT-VHH/12GS-WT-Fc
C17-02_Sensor 9	837	167.2	0.368434	WT-VHH/12GS-WT-Fc
C17-02_Sensor 9	838	167.4	0.369204	WT-VHH/12GS-WT-Fc
C17-02_Sensor 9	839	167.6	0.368857	WT-VHH/12GS-WT-Fc
C17-02_Sensor 9	840	167.8	0.369288	WT-VHH/12GS-WT-Fc
C17-02_Sensor 9	841	168	0.369564	WT-VHH/12GS-WT-Fc
C17-02_Sensor 9	842	168.2	0.369513	WT-VHH/12GS-WT-Fc
C17-02_Sensor 9	843	168.4	0.369604	WT-VHH/12GS-WT-Fc
C17-02_Sensor 9	844	168.6	0.369953	WT-VHH/12GS-WT-Fc
C17-02_Sensor 9	845	168.8	0.369831	WT-VHH/12GS-WT-Fc
C17-02_Sensor 9	846	169	0.370106	WT-VHH/12GS-WT-Fc
C17-02_Sensor 9	847	169.2	0.37083	WT-VHH/12GS-WT-Fc
C17-02_Sensor 9	848	169.4	0.370611	WT-VHH/12GS-WT-Fc
C17-02_Sensor 9	849	169.6	0.370501	WT-VHH/12GS-WT-Fc
C17-02_Sensor 9	850	169.8	0.370469	WT-VHH/12GS-WT-Fc
C17-02_Sensor 9	851	170	0.370432	WT-VHH/12GS-WT-Fc
C17-02_Sensor 9	852	170.2	0.369333	WT-VHH/12GS-WT-Fc
C17-02_Sensor 9	853	170.4	0.36931	WT-VHH/12GS-WT-Fc
C17-02_Sensor 9	854	170.6	0.369669	WT-VHH/12GS-WT-Fc
C17-02_Sensor 9	855	170.8	0.371135	WT-VHH/12GS-WT-Fc
C17-02_Sensor 9	856	171	0.371502	WT-VHH/12GS-WT-Fc
C17-02_Sensor 9	857	171.2	0.37017	WT-VHH/12GS-WT-Fc
C17-02_Sensor 9	858	171.4	0.369812	WT-VHH/12GS-WT-Fc
C17-02_Sensor 9	859	171.6	0.369568	WT-VHH/12GS-WT-Fc
C17-02_Sensor 9	860	171.8	0.369938	WT-VHH/12GS-WT-Fc
C17-02_Sensor 9	861	172	0.370284	WT-VHH/12GS-WT-Fc
C17-02_Sensor 9	862	172.2	0.369869	WT-VHH/12GS-WT-Fc
C17-02_Sensor 9	863	172.4	0.368629	WT-VHH/12GS-WT-Fc
C17-02_Sensor 9	864	172.6	0.368401	WT-VHH/12GS-WT-Fc
C17-02_Sensor 9	865	172.8	0.369023	WT-VHH/12GS-WT-Fc
C17-02_Sensor 9	866	173	0.368915	WT-VHH/12GS-WT-Fc
C17-02_Sensor 9	867	173.2	0.36924	WT-VHH/12GS-WT-Fc
C17-02_Sensor 9	868	173.4	0.369223	WT-VHH/12GS-WT-Fc
C17-02_Sensor 9	869	173.6	0.368605	WT-VHH/12GS-WT-Fc
C17-02_Sensor 9	870	173.8	0.368325	WT-VHH/12GS-WT-Fc
C17-02_Sensor 9	871	174	0.368138	WT-VHH/12GS-WT-Fc
C17-02_Sensor 9	872	174.2	0.36761	WT-VHH/12GS-WT-Fc
C17-02_Sensor 9	873	174.4	0.368042	WT-VHH/12GS-WT-Fc
C17-02_Sensor 9	874	174.6	0.368261	WT-VHH/12GS-WT-Fc
C17-02_Sensor 9	875	174.8	0.368623	WT-VHH/12GS-WT-Fc
C17-02_Sensor 9	876	175	0.368041	WT-VHH/12GS-WT-Fc
C17-02_Sensor 9	877	175.2	0.367697	WT-VHH/12GS-WT-Fc
C17-02_Sensor 9	878	175.4	0.367853	WT-VHH/12GS-WT-Fc
C17-02_Sensor 9	879	175.6	0.368137	WT-VHH/12GS-WT-Fc
C17-02_Sensor 9	880	175.8	0.368543	WT-VHH/12GS-WT-Fc
C17-02_Sensor 9	881	176	0.368636	WT-VHH/12GS-WT-Fc
C17-02_Sensor 9	882	176.2	0.36778	WT-VHH/12GS-WT-Fc
C17-02_Sensor 9	883	176.4	0.368144	WT-VHH/12GS-WT-Fc
C17-02_Sensor 9	884	176.6	0.368607	WT-VHH/12GS-WT-Fc
C17-02_Sensor 9	885	176.8	0.369584	WT-VHH/12GS-WT-Fc
C17-02_Sensor 9	886	177	0.369819	WT-VHH/12GS-WT-Fc
C17-02_Sensor 9	887	177.2	0.370093	WT-VHH/12GS-WT-Fc
C17-02_Sensor 9	888	177.4	0.370474	WT-VHH/12GS-WT-Fc
C17-02_Sensor 9	889	177.6	0.369907	WT-VHH/12GS-WT-Fc
C17-02_Sensor 9	890	177.8	0.369794	WT-VHH/12GS-WT-Fc
C17-02_Sensor 9	891	178	0.369903	WT-VHH/12GS-WT-Fc
C17-02_Sensor 9	892	178.2	0.369926	WT-VHH/12GS-WT-Fc
C17-02_Sensor 9	893	178.4	0.370244	WT-VHH/12GS-WT-Fc
C17-02_Sensor 9	894	178.6	0.370383	WT-VHH/12GS-WT-Fc
C17-02_Sensor 9	895	178.8	0.370125	WT-VHH/12GS-WT-Fc
C17-02_Sensor 9	896	179	0.370227	WT-VHH/12GS-WT-Fc
C17-02_Sensor 9	897	179.2	0.370444	WT-VHH/12GS-WT-Fc
C17-02_Sensor 9	898	179.4	0.370555	WT-VHH/12GS-WT-Fc
C17-02_Sensor 9	899	179.6	0.371122	WT-VHH/12GS-WT-Fc
C17-02_Sensor 9	900	179.8	0.371429	WT-VHH/12GS-WT-Fc
C17-02_Sensor 9	901	180.003	0.371429	WT-VHH/12GS-WT-Fc
C17-02_Sensor 9	902	180.203	0.371351	WT-VHH/12GS-WT-Fc
C17-02_Sensor 9	903	180.403	0.371691	WT-VHH/12GS-WT-Fc
C17-02_Sensor 9	904	180.603	0.371499	WT-VHH/12GS-WT-Fc
C17-02_Sensor 9	905	180.803	0.371292	WT-VHH/12GS-WT-Fc
C17-02_Sensor 9	906	181.003	0.370609	WT-VHH/12GS-WT-Fc
C17-02_Sensor 9	907	181.203	0.370257	WT-VHH/12GS-WT-Fc
C17-02_Sensor 9	908	181.403	0.370005	WT-VHH/12GS-WT-Fc
C17-02_Sensor 9	909	181.603	0.369587	WT-VHH/12GS-WT-Fc
C17-02_Sensor 9	910	181.803	0.368857	WT-VHH/12GS-WT-Fc
C17-02_Sensor 9	911	182.003	0.368659	WT-VHH/12GS-WT-Fc
C17-02_Sensor 9	912	182.203	0.36792	WT-VHH/12GS-WT-Fc
C17-02_Sensor 9	913	182.403	0.367504	WT-VHH/12GS-WT-Fc
C17-02_Sensor 9	914	182.603	0.366676	WT-VHH/12GS-WT-Fc
C17-02_Sensor 9	915	182.803	0.36618	WT-VHH/12GS-WT-Fc
C17-02_Sensor 9	916	183.003	0.366309	WT-VHH/12GS-WT-Fc
C17-02_Sensor 9	917	183.203	0.366879	WT-VHH/12GS-WT-Fc
C17-02_Sensor 9	918	183.403	0.367697	WT-VHH/12GS-WT-Fc
C17-02_Sensor 9	919	183.603	0.36724	WT-VHH/12GS-WT-Fc
C17-02_Sensor 9	920	183.803	0.368261	WT-VHH/12GS-WT-Fc
C17-02_Sensor 9	921	184.003	0.369132	WT-VHH/12GS-WT-Fc
C17-02_Sensor 9	922	184.203	0.370019	WT-VHH/12GS-WT-Fc
C17-02_Sensor 9	923	184.403	0.370726	WT-VHH/12GS-WT-Fc
C17-02_Sensor 9	924	184.603	0.370513	WT-VHH/12GS-WT-Fc
C17-02_Sensor 9	925	184.803	0.370665	WT-VHH/12GS-WT-Fc
C17-02_Sensor 9	926	185.003	0.370765	WT-VHH/12GS-WT-Fc
C17-02_Sensor 9	927	185.203	0.371131	WT-VHH/12GS-WT-Fc
C17-02_Sensor 9	928	185.403	0.370821	WT-VHH/12GS-WT-Fc
C17-02_Sensor 9	929	185.603	0.370555	WT-VHH/12GS-WT-Fc
C17-02_Sensor 9	930	185.803	0.37022	WT-VHH/12GS-WT-Fc
C17-02_Sensor 9	931	186.003	0.370222	WT-VHH/12GS-WT-Fc
C17-02_Sensor 9	932	186.203	0.369396	WT-VHH/12GS-WT-Fc
C17-02_Sensor 9	933	186.403	0.368047	WT-VHH/12GS-WT-Fc
C17-02_Sensor 9	934	186.603	0.366718	WT-VHH/12GS-WT-Fc
C17-02_Sensor 9	935	186.803	0.365595	WT-VHH/12GS-WT-Fc
C17-02_Sensor 9	936	187.003	0.365045	WT-VHH/12GS-WT-Fc
C17-02_Sensor 9	937	187.203	0.363776	WT-VHH/12GS-WT-Fc
C17-02_Sensor 9	938	187.403	0.363608	WT-VHH/12GS-WT-Fc
C17-02_Sensor 9	939	187.603	0.362632	WT-VHH/12GS-WT-Fc
C17-02_Sensor 9	940	187.803	0.363361	WT-VHH/12GS-WT-Fc
C17-02_Sensor 9	941	188.003	0.36424	WT-VHH/12GS-WT-Fc
C17-02_Sensor 9	942	188.203	0.365095	WT-VHH/12GS-WT-Fc
C17-02_Sensor 9	943	188.403	0.364226	WT-VHH/12GS-WT-Fc
C17-02_Sensor 9	944	188.603	0.363379	WT-VHH/12GS-WT-Fc
C17-02_Sensor 9	945	188.803	0.363913	WT-VHH/12GS-WT-Fc
C17-02_Sensor 9	946	189.003	0.364307	WT-VHH/12GS-WT-Fc
C17-02_Sensor 9	947	189.203	0.364348	WT-VHH/12GS-WT-Fc
C17-02_Sensor 9	948	189.403	0.364771	WT-VHH/12GS-WT-Fc
C17-02_Sensor 9	949	189.603	0.36491	WT-VHH/12GS-WT-Fc
C17-02_Sensor 9	950	189.803	0.365087	WT-VHH/12GS-WT-Fc
C17-02_Sensor 9	951	190.003	0.364936	WT-VHH/12GS-WT-Fc
C17-02_Sensor 9	952	190.203	0.364415	WT-VHH/12GS-WT-Fc
C17-02_Sensor 9	953	190.403	0.36437	WT-VHH/12GS-WT-Fc
C17-02_Sensor 9	954	190.603	0.3644	WT-VHH/12GS-WT-Fc
C17-02_Sensor 9	955	190.803	0.364358	WT-VHH/12GS-WT-Fc
C17-02_Sensor 9	956	191.003	0.364512	WT-VHH/12GS-WT-Fc
C17-02_Sensor 9	957	191.203	0.364522	WT-VHH/12GS-WT-Fc
C17-02_Sensor 9	958	191.403	0.36526	WT-VHH/12GS-WT-Fc
C17-02_Sensor 9	959	191.603	0.365308	WT-VHH/12GS-WT-Fc
C17-02_Sensor 9	960	191.803	0.36589	WT-VHH/12GS-WT-Fc
C17-02_Sensor 9	961	192.003	0.366237	WT-VHH/12GS-WT-Fc
C17-02_Sensor 9	962	192.203	0.365305	WT-VHH/12GS-WT-Fc
C17-02_Sensor 9	963	192.403	0.364171	WT-VHH/12GS-WT-Fc
C17-02_Sensor 9	964	192.603	0.363672	WT-VHH/12GS-WT-Fc
C17-02_Sensor 9	965	192.803	0.363383	WT-VHH/12GS-WT-Fc
C17-02_Sensor 9	966	193.003	0.362823	WT-VHH/12GS-WT-Fc
C17-02_Sensor 9	967	193.203	0.362615	WT-VHH/12GS-WT-Fc
C17-02_Sensor 9	968	193.403	0.36218	WT-VHH/12GS-WT-Fc
C17-02_Sensor 9	969	193.603	0.361455	WT-VHH/12GS-WT-Fc
C17-02_Sensor 9	970	193.803	0.360793	WT-VHH/12GS-WT-Fc
C17-02_Sensor 9	971	194.003	0.36051	WT-VHH/12GS-WT-Fc
C17-02_Sensor 9	972	194.203	0.36035	WT-VHH/12GS-WT-Fc
C17-02_Sensor 9	973	194.403	0.360722	WT-VHH/12GS-WT-Fc
C17-02_Sensor 9	974	194.603	0.360605	WT-VHH/12GS-WT-Fc
C17-02_Sensor 9	975	194.803	0.360784	WT-VHH/12GS-WT-Fc
C17-02_Sensor 9	976	195.003	0.361249	WT-VHH/12GS-WT-Fc
C17-02_Sensor 9	977	195.203	0.361769	WT-VHH/12GS-WT-Fc
C17-02_Sensor 9	978	195.403	0.362049	WT-VHH/12GS-WT-Fc
C17-02_Sensor 9	979	195.603	0.362427	WT-VHH/12GS-WT-Fc
C17-02_Sensor 9	980	195.803	0.362706	WT-VHH/12GS-WT-Fc
C17-02_Sensor 9	981	196.003	0.361968	WT-VHH/12GS-WT-Fc
C17-02_Sensor 9	982	196.203	0.361363	WT-VHH/12GS-WT-Fc
C17-02_Sensor 9	983	196.403	0.361204	WT-VHH/12GS-WT-Fc
C17-02_Sensor 9	984	196.603	0.36087	WT-VHH/12GS-WT-Fc
C17-02_Sensor 9	985	196.803	0.360723	WT-VHH/12GS-WT-Fc
C17-02_Sensor 9	986	197.003	0.360745	WT-VHH/12GS-WT-Fc
C17-02_Sensor 9	987	197.203	0.360711	WT-VHH/12GS-WT-Fc
C17-02_Sensor 9	988	197.403	0.360394	WT-VHH/12GS-WT-Fc
C17-02_Sensor 9	989	197.603	0.360141	WT-VHH/12GS-WT-Fc
C17-02_Sensor 9	990	197.803	0.359767	WT-VHH/12GS-WT-Fc
C17-02_Sensor 9	991	198.003	0.360578	WT-VHH/12GS-WT-Fc
C17-02_Sensor 9	992	198.203	0.360931	WT-VHH/12GS-WT-Fc
C17-02_Sensor 9	993	198.403	0.361401	WT-VHH/12GS-WT-Fc
C17-02_Sensor 9	994	198.603	0.361581	WT-VHH/12GS-WT-Fc
C17-02_Sensor 9	995	198.803	0.362109	WT-VHH/12GS-WT-Fc
C17-02_Sensor 9	996	199.003	0.362005	WT-VHH/12GS-WT-Fc
C17-02_Sensor 9	997	199.203	0.362769	WT-VHH/12GS-WT-Fc
C17-02_Sensor 9	998	199.403	0.362448	WT-VHH/12GS-WT-Fc
C17-02_Sensor 9	999	199.603	0.363013	WT-VHH/12GS-WT-Fc
C17-02_Sensor 9	1000	199.803	0.363436	WT-VHH/12GS-WT-Fc
C17-02_Sensor 9	1001	200.003	0.363734	WT-VHH/12GS-WT-Fc
C17-02_Sensor 9	1002	200.203	0.364461	WT-VHH/12GS-WT-Fc
C17-02_Sensor 9	1003	200.403	0.364369	WT-VHH/12GS-WT-Fc
C17-02_Sensor 9	1004	200.603	0.364917	WT-VHH/12GS-WT-Fc
C17-02_Sensor 9	1005	200.803	0.364815	WT-VHH/12GS-WT-Fc
C17-02_Sensor 9	1006	201.003	0.364026	WT-VHH/12GS-WT-Fc
C17-02_Sensor 9	1007	201.203	0.362557	WT-VHH/12GS-WT-Fc
C17-02_Sensor 9	1008	201.403	0.362037	WT-VHH/12GS-WT-Fc
C17-02_Sensor 9	1009	201.603	0.361514	WT-VHH/12GS-WT-Fc
C17-02_Sensor 9	1010	201.803	0.361166	WT-VHH/12GS-WT-Fc
C17-02_Sensor 9	1011	202.003	0.360849	WT-VHH/12GS-WT-Fc
C17-02_Sensor 9	1012	202.203	0.359891	WT-VHH/12GS-WT-Fc
C17-02_Sensor 9	1013	202.403	0.359337	WT-VHH/12GS-WT-Fc
C17-02_Sensor 9	1014	202.603	0.358565	WT-VHH/12GS-WT-Fc
C17-02_Sensor 9	1015	202.803	0.35812	WT-VHH/12GS-WT-Fc
C17-02_Sensor 9	1016	203.003	0.357232	WT-VHH/12GS-WT-Fc
C17-02_Sensor 9	1017	203.203	0.357019	WT-VHH/12GS-WT-Fc
C17-02_Sensor 9	1018	203.403	0.356619	WT-VHH/12GS-WT-Fc
C17-02_Sensor 9	1019	203.603	0.357176	WT-VHH/12GS-WT-Fc
C17-02_Sensor 9	1020	203.803	0.35758	WT-VHH/12GS-WT-Fc
C17-02_Sensor 9	1021	204.003	0.358253	WT-VHH/12GS-WT-Fc
C17-02_Sensor 9	1022	204.203	0.358168	WT-VHH/12GS-WT-Fc
C17-02_Sensor 9	1023	204.403	0.35833	WT-VHH/12GS-WT-Fc
C17-02_Sensor 9	1024	204.603	0.359287	WT-VHH/12GS-WT-Fc
C17-02_Sensor 9	1025	204.803	0.359393	WT-VHH/12GS-WT-Fc
C17-02_Sensor 9	1026	205.003	0.359723	WT-VHH/12GS-WT-Fc
C17-02_Sensor 9	1027	205.203	0.359296	WT-VHH/12GS-WT-Fc
C17-02_Sensor 9	1028	205.403	0.360715	WT-VHH/12GS-WT-Fc
C17-02_Sensor 9	1029	205.603	0.36113	WT-VHH/12GS-WT-Fc
C17-02_Sensor 9	1030	205.803	0.361656	WT-VHH/12GS-WT-Fc
C17-02_Sensor 9	1031	206.003	0.36181	WT-VHH/12GS-WT-Fc
C17-02_Sensor 9	1032	206.203	0.362075	WT-VHH/12GS-WT-Fc
C17-02_Sensor 9	1033	206.403	0.362058	WT-VHH/12GS-WT-Fc
C17-02_Sensor 9	1034	206.603	0.361472	WT-VHH/12GS-WT-Fc
C17-02_Sensor 9	1035	206.803	0.360887	WT-VHH/12GS-WT-Fc
C17-02_Sensor 9	1036	207.003	0.360896	WT-VHH/12GS-WT-Fc
C17-02_Sensor 9	1037	207.203	0.360984	WT-VHH/12GS-WT-Fc
C17-02_Sensor 9	1038	207.403	0.360488	WT-VHH/12GS-WT-Fc
C17-02_Sensor 9	1039	207.603	0.360506	WT-VHH/12GS-WT-Fc
C17-02_Sensor 9	1040	207.803	0.360685	WT-VHH/12GS-WT-Fc
C17-02_Sensor 9	1041	208.003	0.360274	WT-VHH/12GS-WT-Fc
C17-02_Sensor 9	1042	208.203	0.360918	WT-VHH/12GS-WT-Fc
C17-02_Sensor 9	1043	208.403	0.361958	WT-VHH/12GS-WT-Fc
C17-02_Sensor 9	1044	208.603	0.362399	WT-VHH/12GS-WT-Fc
C17-02_Sensor 9	1045	208.803	0.36197	WT-VHH/12GS-WT-Fc
C17-02_Sensor 9	1046	209.003	0.361814	WT-VHH/12GS-WT-Fc
C17-02_Sensor 9	1047	209.203	0.361731	WT-VHH/12GS-WT-Fc
C17-02_Sensor 9	1048	209.403	0.361659	WT-VHH/12GS-WT-Fc
C17-02_Sensor 9	1049	209.603	0.361184	WT-VHH/12GS-WT-Fc
C17-02_Sensor 9	1050	209.803	0.360593	WT-VHH/12GS-WT-Fc
C17-02_Sensor 9	1051	210.003	0.359251	WT-VHH/12GS-WT-Fc
C17-02_Sensor 9	1052	210.203	0.359201	WT-VHH/12GS-WT-Fc
C17-02_Sensor 9	1053	210.403	0.358343	WT-VHH/12GS-WT-Fc
C17-02_Sensor 9	1054	210.603	0.35873	WT-VHH/12GS-WT-Fc
C17-02_Sensor 9	1055	210.803	0.359309	WT-VHH/12GS-WT-Fc
C17-02_Sensor 9	1056	211.003	0.35975	WT-VHH/12GS-WT-Fc
C17-02_Sensor 9	1057	211.203	0.360169	WT-VHH/12GS-WT-Fc
C17-02_Sensor 9	1058	211.403	0.359615	WT-VHH/12GS-WT-Fc
C17-02_Sensor 9	1059	211.603	0.360602	WT-VHH/12GS-WT-Fc
C17-02_Sensor 9	1060	211.803	0.360911	WT-VHH/12GS-WT-Fc
C17-02_Sensor 9	1061	212.003	0.360549	WT-VHH/12GS-WT-Fc
C17-02_Sensor 9	1062	212.203	0.361293	WT-VHH/12GS-WT-Fc
C17-02_Sensor 9	1063	212.403	0.360668	WT-VHH/12GS-WT-Fc
C17-02_Sensor 9	1064	212.603	0.359189	WT-VHH/12GS-WT-Fc
C17-02_Sensor 9	1065	212.803	0.358051	WT-VHH/12GS-WT-Fc
C17-02_Sensor 9	1066	213.003	0.357691	WT-VHH/12GS-WT-Fc
C17-02_Sensor 9	1067	213.203	0.356586	WT-VHH/12GS-WT-Fc
C17-02_Sensor 9	1068	213.403	0.35587	WT-VHH/12GS-WT-Fc
C17-02_Sensor 9	1069	213.603	0.35533	WT-VHH/12GS-WT-Fc
C17-02_Sensor 9	1070	213.803	0.354891	WT-VHH/12GS-WT-Fc
C17-02_Sensor 9	1071	214.003	0.354983	WT-VHH/12GS-WT-Fc
C17-02_Sensor 9	1072	214.203	0.355772	WT-VHH/12GS-WT-Fc
C17-02_Sensor 9	1073	214.403	0.355969	WT-VHH/12GS-WT-Fc
C17-02_Sensor 9	1074	214.603	0.35615	WT-VHH/12GS-WT-Fc
C17-02_Sensor 9	1075	214.803	0.355904	WT-VHH/12GS-WT-Fc
C17-02_Sensor 9	1076	215.003	0.356156	WT-VHH/12GS-WT-Fc
C17-02_Sensor 9	1077	215.203	0.355587	WT-VHH/12GS-WT-Fc
C17-02_Sensor 9	1078	215.403	0.355417	WT-VHH/12GS-WT-Fc
C17-02_Sensor 9	1079	215.603	0.355555	WT-VHH/12GS-WT-Fc
C17-02_Sensor 9	1080	215.803	0.355817	WT-VHH/12GS-WT-Fc
C17-02_Sensor 9	1081	216.003	0.355307	WT-VHH/12GS-WT-Fc
C17-02_Sensor 9	1082	216.203	0.355516	WT-VHH/12GS-WT-Fc
C17-02_Sensor 9	1083	216.403	0.354862	WT-VHH/12GS-WT-Fc
C17-02_Sensor 9	1084	216.603	0.355073	WT-VHH/12GS-WT-Fc
C17-02_Sensor 9	1085	216.803	0.355488	WT-VHH/12GS-WT-Fc
C17-02_Sensor 9	1086	217.003	0.356082	WT-VHH/12GS-WT-Fc
C17-02_Sensor 9	1087	217.203	0.356368	WT-VHH/12GS-WT-Fc
C17-02_Sensor 9	1088	217.403	0.357539	WT-VHH/12GS-WT-Fc
C17-02_Sensor 9	1089	217.603	0.358259	WT-VHH/12GS-WT-Fc
C17-02_Sensor 9	1090	217.803	0.359128	WT-VHH/12GS-WT-Fc
C17-02_Sensor 9	1091	218.003	0.359496	WT-VHH/12GS-WT-Fc
C17-02_Sensor 9	1092	218.203	0.359669	WT-VHH/12GS-WT-Fc
C17-02_Sensor 9	1093	218.403	0.359621	WT-VHH/12GS-WT-Fc
C17-02_Sensor 9	1094	218.603	0.358884	WT-VHH/12GS-WT-Fc
C17-02_Sensor 9	1095	218.803	0.358613	WT-VHH/12GS-WT-Fc
C17-02_Sensor 9	1096	219.003	0.358731	WT-VHH/12GS-WT-Fc
C17-02_Sensor 9	1097	219.203	0.358406	WT-VHH/12GS-WT-Fc
C17-02_Sensor 9	1098	219.403	0.358992	WT-VHH/12GS-WT-Fc
C17-02_Sensor 9	1099	219.603	0.358962	WT-VHH/12GS-WT-Fc
C17-02_Sensor 9	1100	219.803	0.359164	WT-VHH/12GS-WT-Fc
C17-02_Sensor 9	1101	220.003	0.358702	WT-VHH/12GS-WT-Fc
C17-02_Sensor 9	1102	220.203	0.358426	WT-VHH/12GS-WT-Fc
C17-02_Sensor 9	1103	220.403	0.358216	WT-VHH/12GS-WT-Fc
C17-02_Sensor 9	1104	220.603	0.359019	WT-VHH/12GS-WT-Fc
C17-02_Sensor 9	1105	220.803	0.357896	WT-VHH/12GS-WT-Fc
C17-02_Sensor 9	1106	221.003	0.357411	WT-VHH/12GS-WT-Fc
C17-02_Sensor 9	1107	221.203	0.356542	WT-VHH/12GS-WT-Fc
C17-02_Sensor 9	1108	221.403	0.356344	WT-VHH/12GS-WT-Fc
C17-02_Sensor 9	1109	221.603	0.356332	WT-VHH/12GS-WT-Fc
C17-02_Sensor 9	1110	221.803	0.355971	WT-VHH/12GS-WT-Fc
C17-02_Sensor 9	1111	222.003	0.356134	WT-VHH/12GS-WT-Fc
C17-02_Sensor 9	1112	222.203	0.355054	WT-VHH/12GS-WT-Fc
C17-02_Sensor 9	1113	222.403	0.354123	WT-VHH/12GS-WT-Fc
C17-02_Sensor 9	1114	222.603	0.353664	WT-VHH/12GS-WT-Fc
C17-02_Sensor 9	1115	222.803	0.35471	WT-VHH/12GS-WT-Fc
C17-02_Sensor 9	1116	223.003	0.355175	WT-VHH/12GS-WT-Fc
C17-02_Sensor 9	1117	223.203	0.35636	WT-VHH/12GS-WT-Fc
C17-02_Sensor 9	1118	223.403	0.355861	WT-VHH/12GS-WT-Fc
C17-02_Sensor 9	1119	223.603	0.355839	WT-VHH/12GS-WT-Fc
C17-02_Sensor 9	1120	223.803	0.35496	WT-VHH/12GS-WT-Fc
C17-02_Sensor 9	1121	224.003	0.354909	WT-VHH/12GS-WT-Fc
C17-02_Sensor 9	1122	224.203	0.354433	WT-VHH/12GS-WT-Fc
C17-02_Sensor 9	1123	224.403	0.354491	WT-VHH/12GS-WT-Fc
C17-02_Sensor 9	1124	224.603	0.354205	WT-VHH/12GS-WT-Fc
C17-02_Sensor 9	1125	224.803	0.353328	WT-VHH/12GS-WT-Fc
C17-02_Sensor 9	1126	225.003	0.354139	WT-VHH/12GS-WT-Fc
C17-02_Sensor 9	1127	225.203	0.353839	WT-VHH/12GS-WT-Fc
C17-02_Sensor 9	1128	225.403	0.354418	WT-VHH/12GS-WT-Fc
C17-02_Sensor 9	1129	225.603	0.35453	WT-VHH/12GS-WT-Fc
C17-02_Sensor 9	1130	225.803	0.354146	WT-VHH/12GS-WT-Fc
C17-02_Sensor 9	1131	226.003	0.35435	WT-VHH/12GS-WT-Fc
C17-02_Sensor 9	1132	226.203	0.35388	WT-VHH/12GS-WT-Fc
C17-02_Sensor 9	1133	226.403	0.354183	WT-VHH/12GS-WT-Fc
C17-02_Sensor 9	1134	226.603	0.355293	WT-VHH/12GS-WT-Fc
C17-02_Sensor 9	1135	226.803	0.35659	WT-VHH/12GS-WT-Fc
C17-02_Sensor 9	1136	227.003	0.356513	WT-VHH/12GS-WT-Fc
C17-02_Sensor 9	1137	227.203	0.356967	WT-VHH/12GS-WT-Fc
C17-02_Sensor 9	1138	227.403	0.356384	WT-VHH/12GS-WT-Fc
C17-02_Sensor 9	1139	227.603	0.356464	WT-VHH/12GS-WT-Fc
C17-02_Sensor 9	1140	227.803	0.356207	WT-VHH/12GS-WT-Fc
C17-02_Sensor 9	1141	228.003	0.357428	WT-VHH/12GS-WT-Fc
C17-02_Sensor 9	1142	228.203	0.357006	WT-VHH/12GS-WT-Fc
C17-02_Sensor 9	1143	228.403	0.356474	WT-VHH/12GS-WT-Fc
C17-02_Sensor 9	1144	228.603	0.357194	WT-VHH/12GS-WT-Fc
C17-02_Sensor 9	1145	228.803	0.356909	WT-VHH/12GS-WT-Fc
C17-02_Sensor 9	1146	229.003	0.356678	WT-VHH/12GS-WT-Fc
C17-02_Sensor 9	1147	229.203	0.355738	WT-VHH/12GS-WT-Fc
C17-02_Sensor 9	1148	229.403	0.355219	WT-VHH/12GS-WT-Fc
C17-02_Sensor 9	1149	229.603	0.354413	WT-VHH/12GS-WT-Fc
C17-02_Sensor 9	1150	229.803	0.354453	WT-VHH/12GS-WT-Fc
C17-02_Sensor 9	1151	230.003	0.354893	WT-VHH/12GS-WT-Fc
C17-02_Sensor 9	1152	230.203	0.35508	WT-VHH/12GS-WT-Fc
C17-02_Sensor 9	1153	230.403	0.354672	WT-VHH/12GS-WT-Fc
C17-02_Sensor 9	1154	230.603	0.354841	WT-VHH/12GS-WT-Fc
C17-02_Sensor 9	1155	230.803	0.354576	WT-VHH/12GS-WT-Fc
C17-02_Sensor 9	1156	231.003	0.354806	WT-VHH/12GS-WT-Fc
C17-02_Sensor 9	1157	231.203	0.355509	WT-VHH/12GS-WT-Fc
C17-02_Sensor 9	1158	231.403	0.355924	WT-VHH/12GS-WT-Fc
C17-02_Sensor 9	1159	231.603	0.356597	WT-VHH/12GS-WT-Fc
C17-02_Sensor 9	1160	231.803	0.357211	WT-VHH/12GS-WT-Fc
C17-02_Sensor 9	1161	232.003	0.357529	WT-VHH/12GS-WT-Fc
C17-02_Sensor 9	1162	232.203	0.356029	WT-VHH/12GS-WT-Fc
C17-02_Sensor 9	1163	232.403	0.355233	WT-VHH/12GS-WT-Fc
C17-02_Sensor 9	1164	232.603	0.355633	WT-VHH/12GS-WT-Fc
C17-02_Sensor 9	1165	232.803	0.354619	WT-VHH/12GS-WT-Fc
C17-02_Sensor 9	1166	233.003	0.354119	WT-VHH/12GS-WT-Fc
C17-02_Sensor 9	1167	233.203	0.354088	WT-VHH/12GS-WT-Fc
C17-02_Sensor 9	1168	233.403	0.354248	WT-VHH/12GS-WT-Fc
C17-02_Sensor 9	1169	233.603	0.354215	WT-VHH/12GS-WT-Fc
C17-02_Sensor 9	1170	233.803	0.354487	WT-VHH/12GS-WT-Fc
C17-02_Sensor 9	1171	234.003	0.354844	WT-VHH/12GS-WT-Fc
C17-02_Sensor 9	1172	234.203	0.354483	WT-VHH/12GS-WT-Fc
C17-02_Sensor 9	1173	234.403	0.353925	WT-VHH/12GS-WT-Fc
C17-02_Sensor 9	1174	234.603	0.353763	WT-VHH/12GS-WT-Fc
C17-02_Sensor 9	1175	234.803	0.353954	WT-VHH/12GS-WT-Fc
C17-02_Sensor 9	1176	235.003	0.353819	WT-VHH/12GS-WT-Fc
C17-02_Sensor 9	1177	235.203	0.354533	WT-VHH/12GS-WT-Fc
C17-02_Sensor 9	1178	235.403	0.35403	WT-VHH/12GS-WT-Fc
C17-02_Sensor 9	1179	235.603	0.354103	WT-VHH/12GS-WT-Fc
C17-02_Sensor 9	1180	235.803	0.353613	WT-VHH/12GS-WT-Fc
C17-02_Sensor 9	1181	236.003	0.353338	WT-VHH/12GS-WT-Fc
C17-02_Sensor 9	1182	236.203	0.351856	WT-VHH/12GS-WT-Fc
C17-02_Sensor 9	1183	236.403	0.351408	WT-VHH/12GS-WT-Fc
C17-02_Sensor 9	1184	236.603	0.350803	WT-VHH/12GS-WT-Fc
C17-02_Sensor 9	1185	236.803	0.350631	WT-VHH/12GS-WT-Fc
C17-02_Sensor 9	1186	237.003	0.350257	WT-VHH/12GS-WT-Fc
C17-02_Sensor 9	1187	237.203	0.351297	WT-VHH/12GS-WT-Fc
C17-02_Sensor 9	1188	237.403	0.351651	WT-VHH/12GS-WT-Fc
C17-02_Sensor 9	1189	237.603	0.35158	WT-VHH/12GS-WT-Fc
C17-02_Sensor 9	1190	237.803	0.351834	WT-VHH/12GS-WT-Fc
C17-02_Sensor 9	1191	238.003	0.352647	WT-VHH/12GS-WT-Fc
C17-02_Sensor 9	1192	238.203	0.352787	WT-VHH/12GS-WT-Fc
C17-02_Sensor 9	1193	238.403	0.351952	WT-VHH/12GS-WT-Fc
C17-02_Sensor 9	1194	238.603	0.35213	WT-VHH/12GS-WT-Fc
C17-02_Sensor 9	1195	238.803	0.352654	WT-VHH/12GS-WT-Fc
C17-02_Sensor 9	1196	239.003	0.352431	WT-VHH/12GS-WT-Fc
C17-02_Sensor 9	1197	239.203	0.353098	WT-VHH/12GS-WT-Fc
C17-02_Sensor 9	1198	239.403	0.352237	WT-VHH/12GS-WT-Fc
C17-02_Sensor 9	1199	239.603	0.351941	WT-VHH/12GS-WT-Fc
C17-02_Sensor 9	1200	239.803	0.351332	WT-VHH/12GS-WT-Fc
C17-02_Sensor 9	1201	240.003	0.351047	WT-VHH/12GS-WT-Fc
C17-02_Sensor 9	1202	240.203	0.350086	WT-VHH/12GS-WT-Fc
C17-02_Sensor 9	1203	240.403	0.349765	WT-VHH/12GS-WT-Fc
C17-02_Sensor 9	1204	240.603	0.349637	WT-VHH/12GS-WT-Fc
C17-02_Sensor 9	1205	240.803	0.349855	WT-VHH/12GS-WT-Fc
C17-02_Sensor 9	1206	241.003	0.349963	WT-VHH/12GS-WT-Fc
C17-02_Sensor 9	1207	241.203	0.35078	WT-VHH/12GS-WT-Fc
C17-02_Sensor 9	1208	241.403	0.350364	WT-VHH/12GS-WT-Fc
C17-02_Sensor 9	1209	241.603	0.350475	WT-VHH/12GS-WT-Fc
C17-02_Sensor 9	1210	241.803	0.351404	WT-VHH/12GS-WT-Fc
C17-02_Sensor 9	1211	242.003	0.351753	WT-VHH/12GS-WT-Fc
C17-02_Sensor 9	1212	242.203	0.351693	WT-VHH/12GS-WT-Fc
C17-02_Sensor 9	1213	242.403	0.350948	WT-VHH/12GS-WT-Fc
C17-02_Sensor 9	1214	242.603	0.351238	WT-VHH/12GS-WT-Fc
C17-02_Sensor 9	1215	242.803	0.351423	WT-VHH/12GS-WT-Fc
C17-02_Sensor 9	1216	243.003	0.351915	WT-VHH/12GS-WT-Fc
C17-02_Sensor 9	1217	243.203	0.351334	WT-VHH/12GS-WT-Fc
C17-02_Sensor 9	1218	243.403	0.350075	WT-VHH/12GS-WT-Fc
C17-02_Sensor 9	1219	243.603	0.349737	WT-VHH/12GS-WT-Fc
C17-02_Sensor 9	1220	243.803	0.349543	WT-VHH/12GS-WT-Fc
C17-02_Sensor 9	1221	244.003	0.349059	WT-VHH/12GS-WT-Fc
C17-02_Sensor 9	1222	244.203	0.348859	WT-VHH/12GS-WT-Fc
C17-02_Sensor 9	1223	244.403	0.348648	WT-VHH/12GS-WT-Fc
C17-02_Sensor 9	1224	244.603	0.349189	WT-VHH/12GS-WT-Fc
C17-02_Sensor 9	1225	244.803	0.34875	WT-VHH/12GS-WT-Fc
C17-02_Sensor 9	1226	245.003	0.348536	WT-VHH/12GS-WT-Fc
C17-02_Sensor 9	1227	245.203	0.348076	WT-VHH/12GS-WT-Fc
C17-02_Sensor 9	1228	245.403	0.348015	WT-VHH/12GS-WT-Fc
C17-02_Sensor 9	1229	245.603	0.34797	WT-VHH/12GS-WT-Fc
C17-02_Sensor 9	1230	245.803	0.347717	WT-VHH/12GS-WT-Fc
C17-02_Sensor 9	1231	246.003	0.347497	WT-VHH/12GS-WT-Fc
C17-02_Sensor 9	1232	246.203	0.348568	WT-VHH/12GS-WT-Fc
C17-02_Sensor 9	1233	246.403	0.348466	WT-VHH/12GS-WT-Fc
C17-02_Sensor 9	1234	246.603	0.348876	WT-VHH/12GS-WT-Fc
C17-02_Sensor 9	1235	246.803	0.349813	WT-VHH/12GS-WT-Fc
C17-02_Sensor 9	1236	247.003	0.3504	WT-VHH/12GS-WT-Fc
C17-02_Sensor 9	1237	247.203	0.35061	WT-VHH/12GS-WT-Fc
C17-02_Sensor 9	1238	247.403	0.350481	WT-VHH/12GS-WT-Fc
C17-02_Sensor 9	1239	247.603	0.350815	WT-VHH/12GS-WT-Fc
C17-02_Sensor 9	1240	247.803	0.350947	WT-VHH/12GS-WT-Fc
C17-02_Sensor 9	1241	248.003	0.35082	WT-VHH/12GS-WT-Fc
C17-02_Sensor 9	1242	248.203	0.351779	WT-VHH/12GS-WT-Fc
C17-02_Sensor 9	1243	248.403	0.352037	WT-VHH/12GS-WT-Fc
C17-02_Sensor 9	1244	248.603	0.352368	WT-VHH/12GS-WT-Fc
C17-02_Sensor 9	1245	248.803	0.35188	WT-VHH/12GS-WT-Fc
C17-02_Sensor 9	1246	249.003	0.351733	WT-VHH/12GS-WT-Fc
C17-02_Sensor 9	1247	249.203	0.35097	WT-VHH/12GS-WT-Fc
C17-02_Sensor 9	1248	249.403	0.351077	WT-VHH/12GS-WT-Fc
C17-02_Sensor 9	1249	249.603	0.35053	WT-VHH/12GS-WT-Fc
C17-02_Sensor 9	1250	249.803	0.350732	WT-VHH/12GS-WT-Fc
C17-02_Sensor 9	1251	250.003	0.35185	WT-VHH/12GS-WT-Fc
C17-02_Sensor 9	1252	250.203	0.352171	WT-VHH/12GS-WT-Fc
C17-02_Sensor 9	1253	250.403	0.351879	WT-VHH/12GS-WT-Fc
C17-02_Sensor 9	1254	250.603	0.35217	WT-VHH/12GS-WT-Fc
C17-02_Sensor 9	1255	250.803	0.35179	WT-VHH/12GS-WT-Fc
C17-02_Sensor 9	1256	251.003	0.351864	WT-VHH/12GS-WT-Fc
C17-02_Sensor 9	1257	251.203	0.352283	WT-VHH/12GS-WT-Fc
C17-02_Sensor 9	1258	251.403	0.351349	WT-VHH/12GS-WT-Fc
C17-02_Sensor 9	1259	251.603	0.350759	WT-VHH/12GS-WT-Fc
C17-02_Sensor 9	1260	251.803	0.350923	WT-VHH/12GS-WT-Fc
C17-02_Sensor 9	1261	252.003	0.350815	WT-VHH/12GS-WT-Fc
C17-02_Sensor 9	1262	252.203	0.351138	WT-VHH/12GS-WT-Fc
C17-02_Sensor 9	1263	252.403	0.349989	WT-VHH/12GS-WT-Fc
C17-02_Sensor 9	1264	252.603	0.349371	WT-VHH/12GS-WT-Fc
C17-02_Sensor 9	1265	252.803	0.348967	WT-VHH/12GS-WT-Fc
C17-02_Sensor 9	1266	253.003	0.348281	WT-VHH/12GS-WT-Fc
C17-02_Sensor 9	1267	253.203	0.348461	WT-VHH/12GS-WT-Fc
C17-02_Sensor 9	1268	253.403	0.349566	WT-VHH/12GS-WT-Fc
C17-02_Sensor 9	1269	253.603	0.350312	WT-VHH/12GS-WT-Fc
C17-02_Sensor 9	1270	253.803	0.350769	WT-VHH/12GS-WT-Fc
C17-02_Sensor 9	1271	254.003	0.3507	WT-VHH/12GS-WT-Fc
C17-02_Sensor 9	1272	254.203	0.350274	WT-VHH/12GS-WT-Fc
C17-02_Sensor 9	1273	254.403	0.350529	WT-VHH/12GS-WT-Fc
C17-02_Sensor 9	1274	254.603	0.350775	WT-VHH/12GS-WT-Fc
C17-02_Sensor 9	1275	254.803	0.350185	WT-VHH/12GS-WT-Fc
C17-02_Sensor 9	1276	255.003	0.350214	WT-VHH/12GS-WT-Fc
C17-02_Sensor 9	1277	255.203	0.350421	WT-VHH/12GS-WT-Fc
C17-02_Sensor 9	1278	255.403	0.350512	WT-VHH/12GS-WT-Fc
C17-02_Sensor 9	1279	255.603	0.350331	WT-VHH/12GS-WT-Fc
C17-02_Sensor 9	1280	255.803	0.350325	WT-VHH/12GS-WT-Fc
C17-02_Sensor 9	1281	256.003	0.349035	WT-VHH/12GS-WT-Fc
C17-02_Sensor 9	1282	256.203	0.348634	WT-VHH/12GS-WT-Fc
C17-02_Sensor 9	1283	256.403	0.347604	WT-VHH/12GS-WT-Fc
C17-02_Sensor 9	1284	256.603	0.347605	WT-VHH/12GS-WT-Fc
C17-02_Sensor 9	1285	256.803	0.348029	WT-VHH/12GS-WT-Fc
C17-02_Sensor 9	1286	257.003	0.348207	WT-VHH/12GS-WT-Fc
C17-02_Sensor 9	1287	257.203	0.34873	WT-VHH/12GS-WT-Fc
C17-02_Sensor 9	1288	257.403	0.349557	WT-VHH/12GS-WT-Fc
C17-02_Sensor 9	1289	257.603	0.349705	WT-VHH/12GS-WT-Fc
C17-02_Sensor 9	1290	257.803	0.349652	WT-VHH/12GS-WT-Fc
C17-02_Sensor 9	1291	258.003	0.349729	WT-VHH/12GS-WT-Fc
C17-02_Sensor 9	1292	258.203	0.349935	WT-VHH/12GS-WT-Fc
C17-02_Sensor 9	1293	258.403	0.349906	WT-VHH/12GS-WT-Fc
C17-02_Sensor 9	1294	258.603	0.349834	WT-VHH/12GS-WT-Fc
C17-02_Sensor 9	1295	258.803	0.349645	WT-VHH/12GS-WT-Fc
C17-02_Sensor 9	1296	259.003	0.350169	WT-VHH/12GS-WT-Fc
C17-02_Sensor 9	1297	259.203	0.350926	WT-VHH/12GS-WT-Fc
C17-02_Sensor 9	1298	259.403	0.350921	WT-VHH/12GS-WT-Fc
C17-02_Sensor 9	1299	259.603	0.350472	WT-VHH/12GS-WT-Fc
C17-02_Sensor 9	1300	259.803	0.350263	WT-VHH/12GS-WT-Fc
C17-02_Sensor 9	1301	260.003	0.350087	WT-VHH/12GS-WT-Fc
C17-02_Sensor 9	1302	260.203	0.350898	WT-VHH/12GS-WT-Fc
C17-02_Sensor 9	1303	260.403	0.350789	WT-VHH/12GS-WT-Fc
C17-02_Sensor 9	1304	260.603	0.351361	WT-VHH/12GS-WT-Fc
C17-02_Sensor 9	1305	260.803	0.351733	WT-VHH/12GS-WT-Fc
C17-02_Sensor 9	1306	261.003	0.351794	WT-VHH/12GS-WT-Fc
C17-02_Sensor 9	1307	261.203	0.351513	WT-VHH/12GS-WT-Fc
C17-02_Sensor 9	1308	261.403	0.351826	WT-VHH/12GS-WT-Fc
C17-02_Sensor 9	1309	261.603	0.351473	WT-VHH/12GS-WT-Fc
C17-02_Sensor 9	1310	261.803	0.352619	WT-VHH/12GS-WT-Fc
C17-02_Sensor 9	1311	262.003	0.351588	WT-VHH/12GS-WT-Fc
C17-02_Sensor 9	1312	262.203	0.350718	WT-VHH/12GS-WT-Fc
C17-02_Sensor 9	1313	262.403	0.349925	WT-VHH/12GS-WT-Fc
C17-02_Sensor 9	1314	262.603	0.349167	WT-VHH/12GS-WT-Fc
C17-02_Sensor 9	1315	262.803	0.348868	WT-VHH/12GS-WT-Fc
C17-02_Sensor 9	1316	263.003	0.347529	WT-VHH/12GS-WT-Fc
C17-02_Sensor 9	1317	263.203	0.347302	WT-VHH/12GS-WT-Fc
C17-02_Sensor 9	1318	263.403	0.346547	WT-VHH/12GS-WT-Fc
C17-02_Sensor 9	1319	263.603	0.346144	WT-VHH/12GS-WT-Fc
C17-02_Sensor 9	1320	263.803	0.346355	WT-VHH/12GS-WT-Fc
C17-02_Sensor 9	1321	264.003	0.34651	WT-VHH/12GS-WT-Fc
C17-02_Sensor 9	1322	264.203	0.346085	WT-VHH/12GS-WT-Fc
C17-02_Sensor 9	1323	264.403	0.345597	WT-VHH/12GS-WT-Fc
C17-02_Sensor 9	1324	264.603	0.346228	WT-VHH/12GS-WT-Fc
C17-02_Sensor 9	1325	264.803	0.346802	WT-VHH/12GS-WT-Fc
C17-02_Sensor 9	1326	265.003	0.346958	WT-VHH/12GS-WT-Fc
C17-02_Sensor 9	1327	265.203	0.347008	WT-VHH/12GS-WT-Fc
C17-02_Sensor 9	1328	265.403	0.347728	WT-VHH/12GS-WT-Fc
C17-02_Sensor 9	1329	265.603	0.347846	WT-VHH/12GS-WT-Fc
C17-02_Sensor 9	1330	265.803	0.347892	WT-VHH/12GS-WT-Fc
C17-02_Sensor 9	1331	266.003	0.346954	WT-VHH/12GS-WT-Fc
C17-02_Sensor 9	1332	266.203	0.347657	WT-VHH/12GS-WT-Fc
C17-02_Sensor 9	1333	266.403	0.348124	WT-VHH/12GS-WT-Fc
C17-02_Sensor 9	1334	266.603	0.347427	WT-VHH/12GS-WT-Fc
C17-02_Sensor 9	1335	266.803	0.347795	WT-VHH/12GS-WT-Fc
C17-02_Sensor 9	1336	267.003	0.347948	WT-VHH/12GS-WT-Fc
C17-02_Sensor 9	1337	267.203	0.348573	WT-VHH/12GS-WT-Fc
C17-02_Sensor 9	1338	267.403	0.348341	WT-VHH/12GS-WT-Fc
C17-02_Sensor 9	1339	267.603	0.348894	WT-VHH/12GS-WT-Fc
C17-02_Sensor 9	1340	267.803	0.349653	WT-VHH/12GS-WT-Fc
C17-02_Sensor 9	1341	268.003	0.349103	WT-VHH/12GS-WT-Fc
C17-02_Sensor 9	1342	268.203	0.348495	WT-VHH/12GS-WT-Fc
C17-02_Sensor 9	1343	268.403	0.348347	WT-VHH/12GS-WT-Fc
C17-02_Sensor 9	1344	268.603	0.348968	WT-VHH/12GS-WT-Fc
C17-02_Sensor 9	1345	268.803	0.348986	WT-VHH/12GS-WT-Fc
C17-02_Sensor 9	1346	269.003	0.349046	WT-VHH/12GS-WT-Fc
C17-02_Sensor 9	1347	269.203	0.348948	WT-VHH/12GS-WT-Fc
C17-02_Sensor 9	1348	269.403	0.348626	WT-VHH/12GS-WT-Fc
C17-02_Sensor 9	1349	269.603	0.348382	WT-VHH/12GS-WT-Fc
C17-02_Sensor 9	1350	269.803	0.348594	WT-VHH/12GS-WT-Fc
C17-02_Sensor 9	1351	270.003	0.349778	WT-VHH/12GS-WT-Fc
C17-02_Sensor 9	1352	270.203	0.349584	WT-VHH/12GS-WT-Fc
C17-02_Sensor 9	1353	270.403	0.349551	WT-VHH/12GS-WT-Fc
C17-02_Sensor 9	1354	270.603	0.349563	WT-VHH/12GS-WT-Fc
C17-02_Sensor 9	1355	270.803	0.350033	WT-VHH/12GS-WT-Fc
C17-02_Sensor 9	1356	271.003	0.349355	WT-VHH/12GS-WT-Fc
C17-02_Sensor 9	1357	271.203	0.348624	WT-VHH/12GS-WT-Fc
C17-02_Sensor 9	1358	271.403	0.348406	WT-VHH/12GS-WT-Fc
C17-02_Sensor 9	1359	271.603	0.34911	WT-VHH/12GS-WT-Fc
C17-02_Sensor 9	1360	271.803	0.349521	WT-VHH/12GS-WT-Fc
C17-02_Sensor 9	1361	272.003	0.348514	WT-VHH/12GS-WT-Fc
C17-02_Sensor 9	1362	272.203	0.347825	WT-VHH/12GS-WT-Fc
C17-02_Sensor 9	1363	272.403	0.347718	WT-VHH/12GS-WT-Fc
C17-02_Sensor 9	1364	272.603	0.347887	WT-VHH/12GS-WT-Fc
C17-02_Sensor 9	1365	272.803	0.346825	WT-VHH/12GS-WT-Fc
C17-02_Sensor 9	1366	273.003	0.346735	WT-VHH/12GS-WT-Fc
C17-02_Sensor 9	1367	273.203	0.346334	WT-VHH/12GS-WT-Fc
C17-02_Sensor 9	1368	273.403	0.34617	WT-VHH/12GS-WT-Fc
C17-02_Sensor 9	1369	273.603	0.346685	WT-VHH/12GS-WT-Fc
C17-02_Sensor 9	1370	273.803	0.346647	WT-VHH/12GS-WT-Fc
C17-02_Sensor 9	1371	274.003	0.346949	WT-VHH/12GS-WT-Fc
C17-02_Sensor 9	1372	274.203	0.3466	WT-VHH/12GS-WT-Fc
C17-02_Sensor 9	1373	274.403	0.346671	WT-VHH/12GS-WT-Fc
C17-02_Sensor 9	1374	274.603	0.346282	WT-VHH/12GS-WT-Fc
C17-02_Sensor 9	1375	274.803	0.345646	WT-VHH/12GS-WT-Fc
C17-02_Sensor 9	1376	275.003	0.344974	WT-VHH/12GS-WT-Fc
C17-02_Sensor 9	1377	275.203	0.345253	WT-VHH/12GS-WT-Fc
C17-02_Sensor 9	1378	275.403	0.345499	WT-VHH/12GS-WT-Fc
C17-02_Sensor 9	1379	275.603	0.346344	WT-VHH/12GS-WT-Fc
C17-02_Sensor 9	1380	275.803	0.345676	WT-VHH/12GS-WT-Fc
C17-02_Sensor 9	1381	276.003	0.345206	WT-VHH/12GS-WT-Fc
C17-02_Sensor 9	1382	276.203	0.344363	WT-VHH/12GS-WT-Fc
C17-02_Sensor 9	1383	276.403	0.344938	WT-VHH/12GS-WT-Fc
C17-02_Sensor 9	1384	276.603	0.344636	WT-VHH/12GS-WT-Fc
C17-02_Sensor 9	1385	276.803	0.344237	WT-VHH/12GS-WT-Fc
C17-02_Sensor 9	1386	277.003	0.343752	WT-VHH/12GS-WT-Fc
C17-02_Sensor 9	1387	277.203	0.343838	WT-VHH/12GS-WT-Fc
C17-02_Sensor 9	1388	277.403	0.343388	WT-VHH/12GS-WT-Fc
C17-02_Sensor 9	1389	277.603	0.343446	WT-VHH/12GS-WT-Fc
C17-02_Sensor 9	1390	277.803	0.343874	WT-VHH/12GS-WT-Fc
C17-02_Sensor 9	1391	278.003	0.344737	WT-VHH/12GS-WT-Fc
C17-02_Sensor 9	1392	278.203	0.344609	WT-VHH/12GS-WT-Fc
C17-02_Sensor 9	1393	278.403	0.344046	WT-VHH/12GS-WT-Fc
C17-02_Sensor 9	1394	278.603	0.344056	WT-VHH/12GS-WT-Fc
C17-02_Sensor 9	1395	278.803	0.344339	WT-VHH/12GS-WT-Fc
C17-02_Sensor 9	1396	279.003	0.344692	WT-VHH/12GS-WT-Fc
C17-02_Sensor 9	1397	279.203	0.344783	WT-VHH/12GS-WT-Fc
C17-02_Sensor 9	1398	279.403	0.345013	WT-VHH/12GS-WT-Fc
C17-02_Sensor 9	1399	279.603	0.34557	WT-VHH/12GS-WT-Fc
C17-02_Sensor 9	1400	279.803	0.345175	WT-VHH/12GS-WT-Fc
C17-02_Sensor 9	1401	280.003	0.344787	WT-VHH/12GS-WT-Fc
C17-02_Sensor 9	1402	280.203	0.344274	WT-VHH/12GS-WT-Fc
C17-02_Sensor 9	1403	280.403	0.344649	WT-VHH/12GS-WT-Fc
C17-02_Sensor 9	1404	280.603	0.343815	WT-VHH/12GS-WT-Fc
C17-02_Sensor 9	1405	280.803	0.34314	WT-VHH/12GS-WT-Fc
C17-02_Sensor 9	1406	281.003	0.34224	WT-VHH/12GS-WT-Fc
C17-02_Sensor 9	1407	281.203	0.341769	WT-VHH/12GS-WT-Fc
C17-02_Sensor 9	1408	281.403	0.341848	WT-VHH/12GS-WT-Fc
C17-02_Sensor 9	1409	281.603	0.342046	WT-VHH/12GS-WT-Fc
C17-02_Sensor 9	1410	281.803	0.343075	WT-VHH/12GS-WT-Fc
C17-02_Sensor 9	1411	282.003	0.343508	WT-VHH/12GS-WT-Fc
C17-02_Sensor 9	1412	282.203	0.342889	WT-VHH/12GS-WT-Fc
C17-02_Sensor 9	1413	282.403	0.343152	WT-VHH/12GS-WT-Fc
C17-02_Sensor 9	1414	282.603	0.343604	WT-VHH/12GS-WT-Fc
C17-02_Sensor 9	1415	282.803	0.343982	WT-VHH/12GS-WT-Fc
C17-02_Sensor 9	1416	283.003	0.344234	WT-VHH/12GS-WT-Fc
C17-02_Sensor 9	1417	283.203	0.343888	WT-VHH/12GS-WT-Fc
C17-02_Sensor 9	1418	283.403	0.344207	WT-VHH/12GS-WT-Fc
C17-02_Sensor 9	1419	283.603	0.344848	WT-VHH/12GS-WT-Fc
C17-02_Sensor 9	1420	283.803	0.344534	WT-VHH/12GS-WT-Fc
C17-02_Sensor 9	1421	284.003	0.343534	WT-VHH/12GS-WT-Fc
C17-02_Sensor 9	1422	284.203	0.343391	WT-VHH/12GS-WT-Fc
C17-02_Sensor 9	1423	284.403	0.343066	WT-VHH/12GS-WT-Fc
C17-02_Sensor 9	1424	284.603	0.342847	WT-VHH/12GS-WT-Fc
C17-02_Sensor 9	1425	284.803	0.342938	WT-VHH/12GS-WT-Fc
C17-02_Sensor 9	1426	285.003	0.343689	WT-VHH/12GS-WT-Fc
C17-02_Sensor 9	1427	285.203	0.343376	WT-VHH/12GS-WT-Fc
C17-02_Sensor 9	1428	285.403	0.343919	WT-VHH/12GS-WT-Fc
C17-02_Sensor 9	1429	285.603	0.344276	WT-VHH/12GS-WT-Fc
C17-02_Sensor 9	1430	285.803	0.344115	WT-VHH/12GS-WT-Fc
C17-02_Sensor 9	1431	286.003	0.344299	WT-VHH/12GS-WT-Fc
C17-02_Sensor 9	1432	286.203	0.343014	WT-VHH/12GS-WT-Fc
C17-02_Sensor 9	1433	286.403	0.343289	WT-VHH/12GS-WT-Fc
C17-02_Sensor 9	1434	286.603	0.343305	WT-VHH/12GS-WT-Fc
C17-02_Sensor 9	1435	286.803	0.343478	WT-VHH/12GS-WT-Fc
C17-02_Sensor 9	1436	287.003	0.343082	WT-VHH/12GS-WT-Fc
C17-02_Sensor 9	1437	287.203	0.342366	WT-VHH/12GS-WT-Fc
C17-02_Sensor 9	1438	287.403	0.342371	WT-VHH/12GS-WT-Fc
C17-02_Sensor 9	1439	287.603	0.342485	WT-VHH/12GS-WT-Fc
C17-02_Sensor 9	1440	287.803	0.342464	WT-VHH/12GS-WT-Fc
C17-02_Sensor 9	1441	288.003	0.343049	WT-VHH/12GS-WT-Fc
C17-02_Sensor 9	1442	288.203	0.343688	WT-VHH/12GS-WT-Fc
C17-02_Sensor 9	1443	288.403	0.344571	WT-VHH/12GS-WT-Fc
C17-02_Sensor 9	1444	288.603	0.345122	WT-VHH/12GS-WT-Fc
C17-02_Sensor 9	1445	288.803	0.345786	WT-VHH/12GS-WT-Fc
C17-02_Sensor 9	1446	289.003	0.346482	WT-VHH/12GS-WT-Fc
C17-02_Sensor 9	1447	289.203	0.345887	WT-VHH/12GS-WT-Fc
C17-02_Sensor 9	1448	289.403	0.346579	WT-VHH/12GS-WT-Fc
C17-02_Sensor 9	1449	289.603	0.346811	WT-VHH/12GS-WT-Fc
C17-02_Sensor 9	1450	289.803	0.346398	WT-VHH/12GS-WT-Fc
C17-02_Sensor 9	1451	290.003	0.346589	WT-VHH/12GS-WT-Fc
C17-02_Sensor 9	1452	290.203	0.346221	WT-VHH/12GS-WT-Fc
C17-02_Sensor 9	1453	290.403	0.346665	WT-VHH/12GS-WT-Fc
C17-02_Sensor 9	1454	290.603	0.346497	WT-VHH/12GS-WT-Fc
C17-02_Sensor 9	1455	290.803	0.346962	WT-VHH/12GS-WT-Fc
C17-02_Sensor 9	1456	291.003	0.34611	WT-VHH/12GS-WT-Fc
C17-02_Sensor 9	1457	291.203	0.346412	WT-VHH/12GS-WT-Fc
C17-02_Sensor 9	1458	291.403	0.346662	WT-VHH/12GS-WT-Fc
C17-02_Sensor 9	1459	291.603	0.347169	WT-VHH/12GS-WT-Fc
C17-02_Sensor 9	1460	291.803	0.348004	WT-VHH/12GS-WT-Fc
C17-02_Sensor 9	1461	292.003	0.348222	WT-VHH/12GS-WT-Fc
C17-02_Sensor 9	1462	292.203	0.34799	WT-VHH/12GS-WT-Fc
C17-02_Sensor 9	1463	292.403	0.34773	WT-VHH/12GS-WT-Fc
C17-02_Sensor 9	1464	292.603	0.347657	WT-VHH/12GS-WT-Fc
C17-02_Sensor 9	1465	292.803	0.34652	WT-VHH/12GS-WT-Fc
C17-02_Sensor 9	1466	293.003	0.346314	WT-VHH/12GS-WT-Fc
C17-02_Sensor 9	1467	293.203	0.34539	WT-VHH/12GS-WT-Fc
C17-02_Sensor 9	1468	293.403	0.344869	WT-VHH/12GS-WT-Fc
C17-02_Sensor 9	1469	293.603	0.343804	WT-VHH/12GS-WT-Fc
C17-02_Sensor 9	1470	293.803	0.342837	WT-VHH/12GS-WT-Fc
C17-02_Sensor 9	1471	294.003	0.342078	WT-VHH/12GS-WT-Fc
C17-02_Sensor 9	1472	294.203	0.341702	WT-VHH/12GS-WT-Fc
C17-02_Sensor 9	1473	294.403	0.341082	WT-VHH/12GS-WT-Fc
C17-02_Sensor 9	1474	294.603	0.34057	WT-VHH/12GS-WT-Fc
C17-02_Sensor 9	1475	294.803	0.341551	WT-VHH/12GS-WT-Fc
C17-02_Sensor 9	1476	295.003	0.341859	WT-VHH/12GS-WT-Fc
C17-02_Sensor 9	1477	295.203	0.342541	WT-VHH/12GS-WT-Fc
C17-02_Sensor 9	1478	295.403	0.342345	WT-VHH/12GS-WT-Fc
C17-02_Sensor 9	1479	295.603	0.342869	WT-VHH/12GS-WT-Fc
C17-02_Sensor 9	1480	295.803	0.34311	WT-VHH/12GS-WT-Fc
C17-02_Sensor 9	1481	296.003	0.343667	WT-VHH/12GS-WT-Fc
C17-02_Sensor 9	1482	296.203	0.343584	WT-VHH/12GS-WT-Fc
C17-02_Sensor 9	1483	296.403	0.343563	WT-VHH/12GS-WT-Fc
C17-02_Sensor 9	1484	296.603	0.343733	WT-VHH/12GS-WT-Fc
C17-02_Sensor 9	1485	296.803	0.342746	WT-VHH/12GS-WT-Fc
C17-02_Sensor 9	1486	297.003	0.343769	WT-VHH/12GS-WT-Fc
C17-02_Sensor 9	1487	297.203	0.343411	WT-VHH/12GS-WT-Fc
C17-02_Sensor 9	1488	297.403	0.343612	WT-VHH/12GS-WT-Fc
C17-02_Sensor 9	1489	297.603	0.343534	WT-VHH/12GS-WT-Fc
C17-02_Sensor 9	1490	297.803	0.34294	WT-VHH/12GS-WT-Fc
C17-02_Sensor 9	1491	298.003	0.343124	WT-VHH/12GS-WT-Fc
C17-02_Sensor 9	1492	298.203	0.343033	WT-VHH/12GS-WT-Fc
C17-02_Sensor 9	1493	298.403	0.342737	WT-VHH/12GS-WT-Fc
C17-02_Sensor 9	1494	298.603	0.342487	WT-VHH/12GS-WT-Fc
C17-02_Sensor 9	1495	298.803	0.342718	WT-VHH/12GS-WT-Fc
C17-02_Sensor 9	1496	299.003	0.342638	WT-VHH/12GS-WT-Fc
C17-02_Sensor 9	1497	299.203	0.342882	WT-VHH/12GS-WT-Fc
C17-02_Sensor 9	1498	299.403	0.34308	WT-VHH/12GS-WT-Fc
C17-02_Sensor 9	1499	299.603	0.343082	WT-VHH/12GS-WT-Fc
C17-02_Sensor 9	1500	299.803	0.34242	WT-VHH/12GS-WT-Fc
C17-02_Sensor 9	1501	300.003	0.342338	WT-VHH/12GS-WT-Fc
C17-02_Sensor 9	1502	300.203	0.34213	WT-VHH/12GS-WT-Fc
C17-02_Sensor 9	1503	300.403	0.342396	WT-VHH/12GS-WT-Fc
C17-02_Sensor 9	1504	300.603	0.343136	WT-VHH/12GS-WT-Fc
C17-02_Sensor 9	1505	300.803	0.343709	WT-VHH/12GS-WT-Fc
C17-02_Sensor 9	1506	301.003	0.344211	WT-VHH/12GS-WT-Fc
C17-02_Sensor 9	1507	301.203	0.343607	WT-VHH/12GS-WT-Fc
C17-02_Sensor 9	1508	301.403	0.343868	WT-VHH/12GS-WT-Fc
C17-02_Sensor 9	1509	301.603	0.343298	WT-VHH/12GS-WT-Fc
C17-02_Sensor 9	1510	301.803	0.342906	WT-VHH/12GS-WT-Fc
C17-02_Sensor 9	1511	302.003	0.343006	WT-VHH/12GS-WT-Fc
C17-02_Sensor 9	1512	302.203	0.342366	WT-VHH/12GS-WT-Fc
C17-02_Sensor 9	1513	302.403	0.342373	WT-VHH/12GS-WT-Fc
C17-02_Sensor 9	1514	302.603	0.342057	WT-VHH/12GS-WT-Fc
C17-02_Sensor 9	1515	302.803	0.341837	WT-VHH/12GS-WT-Fc
C17-02_Sensor 9	1516	303.003	0.341711	WT-VHH/12GS-WT-Fc
C17-02_Sensor 9	1517	303.203	0.342098	WT-VHH/12GS-WT-Fc
C17-02_Sensor 9	1518	303.403	0.341629	WT-VHH/12GS-WT-Fc
C17-02_Sensor 9	1519	303.603	0.340498	WT-VHH/12GS-WT-Fc
C17-02_Sensor 9	1520	303.803	0.341471	WT-VHH/12GS-WT-Fc
C17-02_Sensor 9	1521	304.003	0.342381	WT-VHH/12GS-WT-Fc
C17-02_Sensor 9	1522	304.203	0.343657	WT-VHH/12GS-WT-Fc
C17-02_Sensor 9	1523	304.403	0.344271	WT-VHH/12GS-WT-Fc
C17-02_Sensor 9	1524	304.603	0.345138	WT-VHH/12GS-WT-Fc
C17-02_Sensor 9	1525	304.803	0.346202	WT-VHH/12GS-WT-Fc
C17-02_Sensor 9	1526	305.003	0.345299	WT-VHH/12GS-WT-Fc
C17-02_Sensor 9	1527	305.203	0.345164	WT-VHH/12GS-WT-Fc
C17-02_Sensor 9	1528	305.403	0.345153	WT-VHH/12GS-WT-Fc
C17-02_Sensor 9	1529	305.603	0.345711	WT-VHH/12GS-WT-Fc
C17-02_Sensor 9	1530	305.803	0.345123	WT-VHH/12GS-WT-Fc
C17-02_Sensor 9	1531	306.003	0.345232	WT-VHH/12GS-WT-Fc
C17-02_Sensor 9	1532	306.203	0.345122	WT-VHH/12GS-WT-Fc
C17-02_Sensor 9	1533	306.403	0.345354	WT-VHH/12GS-WT-Fc
C17-02_Sensor 9	1534	306.603	0.345526	WT-VHH/12GS-WT-Fc
C17-02_Sensor 9	1535	306.803	0.344968	WT-VHH/12GS-WT-Fc
C17-02_Sensor 9	1536	307.003	0.343915	WT-VHH/12GS-WT-Fc
C17-02_Sensor 9	1537	307.203	0.343932	WT-VHH/12GS-WT-Fc
C17-02_Sensor 9	1538	307.403	0.343967	WT-VHH/12GS-WT-Fc
C17-02_Sensor 9	1539	307.603	0.343224	WT-VHH/12GS-WT-Fc
C17-02_Sensor 9	1540	307.803	0.343769	WT-VHH/12GS-WT-Fc
C17-02_Sensor 9	1541	308.003	0.343394	WT-VHH/12GS-WT-Fc
C17-02_Sensor 9	1542	308.203	0.34281	WT-VHH/12GS-WT-Fc
C17-02_Sensor 9	1543	308.403	0.342953	WT-VHH/12GS-WT-Fc
C17-02_Sensor 9	1544	308.603	0.342832	WT-VHH/12GS-WT-Fc
C17-02_Sensor 9	1545	308.803	0.342629	WT-VHH/12GS-WT-Fc
C17-02_Sensor 9	1546	309.003	0.341088	WT-VHH/12GS-WT-Fc
C17-02_Sensor 9	1547	309.203	0.340731	WT-VHH/12GS-WT-Fc
C17-02_Sensor 9	1548	309.403	0.340076	WT-VHH/12GS-WT-Fc
C17-02_Sensor 9	1549	309.603	0.340705	WT-VHH/12GS-WT-Fc
C17-02_Sensor 9	1550	309.803	0.33982	WT-VHH/12GS-WT-Fc
C17-02_Sensor 9	1551	310.003	0.340876	WT-VHH/12GS-WT-Fc
C17-02_Sensor 9	1552	310.203	0.341409	WT-VHH/12GS-WT-Fc
C17-02_Sensor 9	1553	310.403	0.341525	WT-VHH/12GS-WT-Fc
C17-02_Sensor 9	1554	310.603	0.341794	WT-VHH/12GS-WT-Fc
C17-02_Sensor 9	1555	310.803	0.340847	WT-VHH/12GS-WT-Fc
C17-02_Sensor 9	1556	311.003	0.341348	WT-VHH/12GS-WT-Fc
C17-02_Sensor 9	1557	311.203	0.342152	WT-VHH/12GS-WT-Fc
C17-02_Sensor 9	1558	311.403	0.342795	WT-VHH/12GS-WT-Fc
C17-02_Sensor 9	1559	311.603	0.342894	WT-VHH/12GS-WT-Fc
C17-02_Sensor 9	1560	311.803	0.342933	WT-VHH/12GS-WT-Fc
C17-02_Sensor 9	1561	312.003	0.343337	WT-VHH/12GS-WT-Fc
C17-02_Sensor 9	1562	312.203	0.343441	WT-VHH/12GS-WT-Fc
C17-02_Sensor 9	1563	312.403	0.344826	WT-VHH/12GS-WT-Fc
C17-02_Sensor 9	1564	312.603	0.344697	WT-VHH/12GS-WT-Fc
C17-02_Sensor 9	1565	312.803	0.343484	WT-VHH/12GS-WT-Fc
C17-02_Sensor 9	1566	313.003	0.343597	WT-VHH/12GS-WT-Fc
C17-02_Sensor 9	1567	313.203	0.343305	WT-VHH/12GS-WT-Fc
C17-02_Sensor 9	1568	313.403	0.343142	WT-VHH/12GS-WT-Fc
C17-02_Sensor 9	1569	313.603	0.342581	WT-VHH/12GS-WT-Fc
C17-02_Sensor 9	1570	313.803	0.341713	WT-VHH/12GS-WT-Fc
C17-02_Sensor 9	1571	314.003	0.340853	WT-VHH/12GS-WT-Fc
C17-02_Sensor 9	1572	314.203	0.339741	WT-VHH/12GS-WT-Fc
C17-02_Sensor 9	1573	314.403	0.338221	WT-VHH/12GS-WT-Fc
C17-02_Sensor 9	1574	314.603	0.337747	WT-VHH/12GS-WT-Fc
C17-02_Sensor 9	1575	314.803	0.337701	WT-VHH/12GS-WT-Fc
C17-02_Sensor 9	1576	315.003	0.337604	WT-VHH/12GS-WT-Fc
C17-02_Sensor 9	1577	315.203	0.337164	WT-VHH/12GS-WT-Fc
C17-02_Sensor 9	1578	315.403	0.337867	WT-VHH/12GS-WT-Fc
C17-02_Sensor 9	1579	315.603	0.33841	WT-VHH/12GS-WT-Fc
C17-02_Sensor 9	1580	315.803	0.338393	WT-VHH/12GS-WT-Fc
C17-02_Sensor 9	1581	316.003	0.339158	WT-VHH/12GS-WT-Fc
C17-02_Sensor 9	1582	316.203	0.34012	WT-VHH/12GS-WT-Fc
C17-02_Sensor 9	1583	316.403	0.340599	WT-VHH/12GS-WT-Fc
C17-02_Sensor 9	1584	316.603	0.341467	WT-VHH/12GS-WT-Fc
C17-02_Sensor 9	1585	316.803	0.341374	WT-VHH/12GS-WT-Fc
C17-02_Sensor 9	1586	317.003	0.342581	WT-VHH/12GS-WT-Fc
C17-02_Sensor 9	1587	317.203	0.342416	WT-VHH/12GS-WT-Fc
C17-02_Sensor 9	1588	317.403	0.343035	WT-VHH/12GS-WT-Fc
C17-02_Sensor 9	1589	317.603	0.342985	WT-VHH/12GS-WT-Fc
C17-02_Sensor 9	1590	317.803	0.342768	WT-VHH/12GS-WT-Fc
C17-02_Sensor 9	1591	318.003	0.342336	WT-VHH/12GS-WT-Fc
C17-02_Sensor 9	1592	318.203	0.34202	WT-VHH/12GS-WT-Fc
C17-02_Sensor 9	1593	318.403	0.341772	WT-VHH/12GS-WT-Fc
C17-02_Sensor 9	1594	318.603	0.34235	WT-VHH/12GS-WT-Fc
C17-02_Sensor 9	1595	318.803	0.341894	WT-VHH/12GS-WT-Fc
C17-02_Sensor 9	1596	319.003	0.340563	WT-VHH/12GS-WT-Fc
C17-02_Sensor 9	1597	319.203	0.340075	WT-VHH/12GS-WT-Fc
C17-02_Sensor 9	1598	319.403	0.340179	WT-VHH/12GS-WT-Fc
C17-02_Sensor 9	1599	319.603	0.339583	WT-VHH/12GS-WT-Fc
C17-02_Sensor 9	1600	319.803	0.340122	WT-VHH/12GS-WT-Fc
C17-02_Sensor 9	1601	320.003	0.340586	WT-VHH/12GS-WT-Fc
C17-02_Sensor 9	1602	320.203	0.340038	WT-VHH/12GS-WT-Fc
C17-02_Sensor 9	1603	320.403	0.340392	WT-VHH/12GS-WT-Fc
C17-02_Sensor 9	1604	320.603	0.34123	WT-VHH/12GS-WT-Fc
C17-02_Sensor 9	1605	320.803	0.340718	WT-VHH/12GS-WT-Fc
C17-02_Sensor 9	1606	321.003	0.340681	WT-VHH/12GS-WT-Fc
C17-02_Sensor 9	1607	321.203	0.341125	WT-VHH/12GS-WT-Fc
C17-02_Sensor 9	1608	321.403	0.340892	WT-VHH/12GS-WT-Fc
C17-02_Sensor 9	1609	321.603	0.340767	WT-VHH/12GS-WT-Fc
C17-02_Sensor 9	1610	321.803	0.340106	WT-VHH/12GS-WT-Fc
C17-02_Sensor 9	1611	322.003	0.340058	WT-VHH/12GS-WT-Fc
C17-02_Sensor 9	1612	322.203	0.339329	WT-VHH/12GS-WT-Fc
C17-02_Sensor 9	1613	322.403	0.339267	WT-VHH/12GS-WT-Fc
C17-02_Sensor 9	1614	322.603	0.339499	WT-VHH/12GS-WT-Fc
C17-02_Sensor 9	1615	322.803	0.339488	WT-VHH/12GS-WT-Fc
C17-02_Sensor 9	1616	323.003	0.339512	WT-VHH/12GS-WT-Fc
C17-02_Sensor 9	1617	323.203	0.339883	WT-VHH/12GS-WT-Fc
C17-02_Sensor 9	1618	323.403	0.340431	WT-VHH/12GS-WT-Fc
C17-02_Sensor 9	1619	323.603	0.340878	WT-VHH/12GS-WT-Fc
C17-02_Sensor 9	1620	323.803	0.342271	WT-VHH/12GS-WT-Fc
C17-02_Sensor 9	1621	324.003	0.342362	WT-VHH/12GS-WT-Fc
C17-02_Sensor 9	1622	324.203	0.342464	WT-VHH/12GS-WT-Fc
C17-02_Sensor 9	1623	324.403	0.343249	WT-VHH/12GS-WT-Fc
C17-02_Sensor 9	1624	324.603	0.343084	WT-VHH/12GS-WT-Fc
C17-02_Sensor 9	1625	324.803	0.343214	WT-VHH/12GS-WT-Fc
C17-02_Sensor 9	1626	325.003	0.342592	WT-VHH/12GS-WT-Fc
C17-02_Sensor 9	1627	325.203	0.342192	WT-VHH/12GS-WT-Fc
C17-02_Sensor 9	1628	325.403	0.341318	WT-VHH/12GS-WT-Fc
C17-02_Sensor 9	1629	325.603	0.341368	WT-VHH/12GS-WT-Fc
C17-02_Sensor 9	1630	325.803	0.341289	WT-VHH/12GS-WT-Fc
C17-02_Sensor 9	1631	326.003	0.341116	WT-VHH/12GS-WT-Fc
C17-02_Sensor 9	1632	326.203	0.340063	WT-VHH/12GS-WT-Fc
C17-02_Sensor 9	1633	326.403	0.340112	WT-VHH/12GS-WT-Fc
C17-02_Sensor 9	1634	326.603	0.341251	WT-VHH/12GS-WT-Fc
C17-02_Sensor 9	1635	326.803	0.341599	WT-VHH/12GS-WT-Fc
C17-02_Sensor 9	1636	327.003	0.341186	WT-VHH/12GS-WT-Fc
C17-02_Sensor 9	1637	327.203	0.3404	WT-VHH/12GS-WT-Fc
C17-02_Sensor 9	1638	327.403	0.3396	WT-VHH/12GS-WT-Fc
C17-02_Sensor 9	1639	327.603	0.339167	WT-VHH/12GS-WT-Fc
C17-02_Sensor 9	1640	327.803	0.339544	WT-VHH/12GS-WT-Fc
C17-02_Sensor 9	1641	328.003	0.33861	WT-VHH/12GS-WT-Fc
C17-02_Sensor 9	1642	328.203	0.338471	WT-VHH/12GS-WT-Fc
C17-02_Sensor 9	1643	328.403	0.338297	WT-VHH/12GS-WT-Fc
C17-02_Sensor 9	1644	328.603	0.336801	WT-VHH/12GS-WT-Fc
C17-02_Sensor 9	1645	328.803	0.336608	WT-VHH/12GS-WT-Fc
C17-02_Sensor 9	1646	329.003	0.336124	WT-VHH/12GS-WT-Fc
C17-02_Sensor 9	1647	329.203	0.336018	WT-VHH/12GS-WT-Fc
C17-02_Sensor 9	1648	329.403	0.336555	WT-VHH/12GS-WT-Fc
C17-02_Sensor 9	1649	329.603	0.33689	WT-VHH/12GS-WT-Fc
C17-02_Sensor 9	1650	329.803	0.338078	WT-VHH/12GS-WT-Fc
C17-02_Sensor 9	1651	330.003	0.33859	WT-VHH/12GS-WT-Fc
C17-02_Sensor 9	1652	330.203	0.339654	WT-VHH/12GS-WT-Fc
C17-02_Sensor 9	1653	330.403	0.340124	WT-VHH/12GS-WT-Fc
C17-02_Sensor 9	1654	330.603	0.341122	WT-VHH/12GS-WT-Fc
C17-02_Sensor 9	1655	330.803	0.340612	WT-VHH/12GS-WT-Fc
C17-02_Sensor 9	1656	331.003	0.340903	WT-VHH/12GS-WT-Fc
C17-02_Sensor 9	1657	331.203	0.340743	WT-VHH/12GS-WT-Fc
C17-02_Sensor 9	1658	331.403	0.341225	WT-VHH/12GS-WT-Fc
C17-02_Sensor 9	1659	331.603	0.341848	WT-VHH/12GS-WT-Fc
C17-02_Sensor 9	1660	331.803	0.341873	WT-VHH/12GS-WT-Fc
C17-02_Sensor 9	1661	332.003	0.341628	WT-VHH/12GS-WT-Fc
C17-02_Sensor 9	1662	332.203	0.342	WT-VHH/12GS-WT-Fc
C17-02_Sensor 9	1663	332.403	0.341424	WT-VHH/12GS-WT-Fc
C17-02_Sensor 9	1664	332.603	0.340751	WT-VHH/12GS-WT-Fc
C17-02_Sensor 9	1665	332.803	0.341138	WT-VHH/12GS-WT-Fc
C17-02_Sensor 9	1666	333.003	0.34154	WT-VHH/12GS-WT-Fc
C17-02_Sensor 9	1667	333.203	0.342122	WT-VHH/12GS-WT-Fc
C17-02_Sensor 9	1668	333.403	0.341994	WT-VHH/12GS-WT-Fc
C17-02_Sensor 9	1669	333.603	0.342444	WT-VHH/12GS-WT-Fc
C17-02_Sensor 9	1670	333.803	0.342661	WT-VHH/12GS-WT-Fc
C17-02_Sensor 9	1671	334.003	0.342484	WT-VHH/12GS-WT-Fc
C17-02_Sensor 9	1672	334.203	0.342589	WT-VHH/12GS-WT-Fc
C17-02_Sensor 9	1673	334.403	0.341057	WT-VHH/12GS-WT-Fc
C17-02_Sensor 9	1674	334.603	0.340906	WT-VHH/12GS-WT-Fc
C17-02_Sensor 9	1675	334.803	0.340807	WT-VHH/12GS-WT-Fc
C17-02_Sensor 9	1676	335.003	0.34135	WT-VHH/12GS-WT-Fc
C17-02_Sensor 9	1677	335.203	0.340828	WT-VHH/12GS-WT-Fc
C17-02_Sensor 9	1678	335.403	0.34082	WT-VHH/12GS-WT-Fc
C17-02_Sensor 9	1679	335.603	0.339973	WT-VHH/12GS-WT-Fc
C17-02_Sensor 9	1680	335.803	0.339279	WT-VHH/12GS-WT-Fc
C17-02_Sensor 9	1681	336.003	0.339517	WT-VHH/12GS-WT-Fc
C17-02_Sensor 9	1682	336.203	0.339578	WT-VHH/12GS-WT-Fc
C17-02_Sensor 9	1683	336.403	0.339624	WT-VHH/12GS-WT-Fc
C17-02_Sensor 9	1684	336.603	0.340096	WT-VHH/12GS-WT-Fc
C17-02_Sensor 9	1685	336.803	0.340949	WT-VHH/12GS-WT-Fc
C17-02_Sensor 9	1686	337.003	0.341261	WT-VHH/12GS-WT-Fc
C17-02_Sensor 9	1687	337.203	0.34104	WT-VHH/12GS-WT-Fc
C17-02_Sensor 9	1688	337.403	0.339835	WT-VHH/12GS-WT-Fc
C17-02_Sensor 9	1689	337.603	0.339912	WT-VHH/12GS-WT-Fc
C17-02_Sensor 9	1690	337.803	0.340358	WT-VHH/12GS-WT-Fc
C17-02_Sensor 9	1691	338.003	0.340639	WT-VHH/12GS-WT-Fc
C17-02_Sensor 9	1692	338.203	0.340689	WT-VHH/12GS-WT-Fc
C17-02_Sensor 9	1693	338.403	0.340445	WT-VHH/12GS-WT-Fc
C17-02_Sensor 9	1694	338.603	0.340357	WT-VHH/12GS-WT-Fc
C17-02_Sensor 9	1695	338.803	0.339773	WT-VHH/12GS-WT-Fc
C17-02_Sensor 9	1696	339.003	0.339472	WT-VHH/12GS-WT-Fc
C17-02_Sensor 9	1697	339.203	0.338758	WT-VHH/12GS-WT-Fc
C17-02_Sensor 9	1698	339.403	0.338809	WT-VHH/12GS-WT-Fc
C17-02_Sensor 9	1699	339.603	0.33828	WT-VHH/12GS-WT-Fc
C17-02_Sensor 9	1700	339.803	0.338749	WT-VHH/12GS-WT-Fc
C17-02_Sensor 9	1701	340.003	0.338845	WT-VHH/12GS-WT-Fc
C17-02_Sensor 9	1702	340.203	0.33944	WT-VHH/12GS-WT-Fc
C17-02_Sensor 9	1703	340.403	0.339331	WT-VHH/12GS-WT-Fc
C17-02_Sensor 9	1704	340.603	0.339638	WT-VHH/12GS-WT-Fc
C17-02_Sensor 9	1705	340.803	0.339582	WT-VHH/12GS-WT-Fc
C17-02_Sensor 9	1706	341.003	0.338447	WT-VHH/12GS-WT-Fc
C17-02_Sensor 9	1707	341.203	0.337979	WT-VHH/12GS-WT-Fc
C17-02_Sensor 9	1708	341.403	0.337982	WT-VHH/12GS-WT-Fc
C17-02_Sensor 9	1709	341.603	0.338694	WT-VHH/12GS-WT-Fc
C17-02_Sensor 9	1710	341.803	0.340147	WT-VHH/12GS-WT-Fc
C17-02_Sensor 9	1711	342.003	0.339847	WT-VHH/12GS-WT-Fc
C17-02_Sensor 9	1712	342.203	0.339459	WT-VHH/12GS-WT-Fc
C17-02_Sensor 9	1713	342.403	0.338903	WT-VHH/12GS-WT-Fc
C17-02_Sensor 9	1714	342.603	0.337651	WT-VHH/12GS-WT-Fc
C17-02_Sensor 9	1715	342.803	0.337416	WT-VHH/12GS-WT-Fc
C17-02_Sensor 9	1716	343.003	0.336898	WT-VHH/12GS-WT-Fc
C17-02_Sensor 9	1717	343.203	0.337388	WT-VHH/12GS-WT-Fc
C17-02_Sensor 9	1718	343.403	0.338151	WT-VHH/12GS-WT-Fc
C17-02_Sensor 9	1719	343.603	0.338442	WT-VHH/12GS-WT-Fc
C17-02_Sensor 9	1720	343.803	0.338949	WT-VHH/12GS-WT-Fc
C17-02_Sensor 9	1721	344.003	0.339302	WT-VHH/12GS-WT-Fc
C17-02_Sensor 9	1722	344.203	0.339483	WT-VHH/12GS-WT-Fc
C17-02_Sensor 9	1723	344.403	0.338507	WT-VHH/12GS-WT-Fc
C17-02_Sensor 9	1724	344.603	0.338862	WT-VHH/12GS-WT-Fc
C17-02_Sensor 9	1725	344.803	0.337964	WT-VHH/12GS-WT-Fc
C17-02_Sensor 9	1726	345.003	0.337323	WT-VHH/12GS-WT-Fc
C17-02_Sensor 9	1727	345.203	0.337177	WT-VHH/12GS-WT-Fc
C17-02_Sensor 9	1728	345.403	0.338115	WT-VHH/12GS-WT-Fc
C17-02_Sensor 9	1729	345.603	0.338354	WT-VHH/12GS-WT-Fc
C17-02_Sensor 9	1730	345.803	0.338808	WT-VHH/12GS-WT-Fc
C17-02_Sensor 9	1731	346.003	0.338082	WT-VHH/12GS-WT-Fc
C17-02_Sensor 9	1732	346.203	0.336797	WT-VHH/12GS-WT-Fc
C17-02_Sensor 9	1733	346.403	0.336298	WT-VHH/12GS-WT-Fc
C17-02_Sensor 9	1734	346.603	0.335788	WT-VHH/12GS-WT-Fc
C17-02_Sensor 9	1735	346.803	0.336159	WT-VHH/12GS-WT-Fc
C17-02_Sensor 9	1736	347.003	0.334975	WT-VHH/12GS-WT-Fc
C17-02_Sensor 9	1737	347.203	0.336433	WT-VHH/12GS-WT-Fc
C17-02_Sensor 9	1738	347.403	0.336741	WT-VHH/12GS-WT-Fc
C17-02_Sensor 9	1739	347.603	0.336808	WT-VHH/12GS-WT-Fc
C17-02_Sensor 9	1740	347.803	0.337402	WT-VHH/12GS-WT-Fc
C17-02_Sensor 9	1741	348.003	0.337406	WT-VHH/12GS-WT-Fc
C17-02_Sensor 9	1742	348.203	0.336695	WT-VHH/12GS-WT-Fc
C17-02_Sensor 9	1743	348.403	0.336096	WT-VHH/12GS-WT-Fc
C17-02_Sensor 9	1744	348.603	0.336039	WT-VHH/12GS-WT-Fc
C17-02_Sensor 9	1745	348.803	0.335247	WT-VHH/12GS-WT-Fc
C17-02_Sensor 9	1746	349.003	0.334697	WT-VHH/12GS-WT-Fc
C17-02_Sensor 9	1747	349.203	0.335344	WT-VHH/12GS-WT-Fc
C17-02_Sensor 9	1748	349.403	0.336543	WT-VHH/12GS-WT-Fc
C17-02_Sensor 9	1749	349.603	0.336443	WT-VHH/12GS-WT-Fc
C17-02_Sensor 9	1750	349.803	0.33727	WT-VHH/12GS-WT-Fc
C17-02_Sensor 9	1751	350.003	0.336966	WT-VHH/12GS-WT-Fc
C17-02_Sensor 9	1752	350.203	0.336916	WT-VHH/12GS-WT-Fc
C17-02_Sensor 9	1753	350.403	0.337893	WT-VHH/12GS-WT-Fc
C17-02_Sensor 9	1754	350.603	0.337931	WT-VHH/12GS-WT-Fc
C17-02_Sensor 9	1755	350.803	0.339075	WT-VHH/12GS-WT-Fc
C17-02_Sensor 9	1756	351.003	0.338741	WT-VHH/12GS-WT-Fc
C17-02_Sensor 9	1757	351.203	0.339917	WT-VHH/12GS-WT-Fc
C17-02_Sensor 9	1758	351.403	0.340211	WT-VHH/12GS-WT-Fc
C17-02_Sensor 9	1759	351.603	0.339727	WT-VHH/12GS-WT-Fc
C17-02_Sensor 9	1760	351.803	0.339331	WT-VHH/12GS-WT-Fc
C17-02_Sensor 9	1761	352.003	0.338687	WT-VHH/12GS-WT-Fc
C17-02_Sensor 9	1762	352.203	0.338134	WT-VHH/12GS-WT-Fc
C17-02_Sensor 9	1763	352.403	0.336751	WT-VHH/12GS-WT-Fc
C17-02_Sensor 9	1764	352.603	0.336152	WT-VHH/12GS-WT-Fc
C17-02_Sensor 9	1765	352.803	0.335263	WT-VHH/12GS-WT-Fc
C17-02_Sensor 9	1766	353.003	0.334523	WT-VHH/12GS-WT-Fc
C17-02_Sensor 9	1767	353.203	0.334023	WT-VHH/12GS-WT-Fc
C17-02_Sensor 9	1768	353.403	0.333994	WT-VHH/12GS-WT-Fc
C17-02_Sensor 9	1769	353.603	0.333362	WT-VHH/12GS-WT-Fc
C17-02_Sensor 9	1770	353.803	0.332706	WT-VHH/12GS-WT-Fc
C17-02_Sensor 9	1771	354.003	0.332321	WT-VHH/12GS-WT-Fc
C17-02_Sensor 9	1772	354.203	0.33267	WT-VHH/12GS-WT-Fc
C17-02_Sensor 9	1773	354.403	0.332675	WT-VHH/12GS-WT-Fc
C17-02_Sensor 9	1774	354.603	0.333561	WT-VHH/12GS-WT-Fc
C17-02_Sensor 9	1775	354.803	0.334214	WT-VHH/12GS-WT-Fc
C17-02_Sensor 9	1776	355.003	0.333926	WT-VHH/12GS-WT-Fc
C17-02_Sensor 9	1777	355.203	0.33463	WT-VHH/12GS-WT-Fc
C17-02_Sensor 9	1778	355.403	0.335107	WT-VHH/12GS-WT-Fc
C17-02_Sensor 9	1779	355.603	0.334842	WT-VHH/12GS-WT-Fc
C17-02_Sensor 9	1780	355.803	0.33535	WT-VHH/12GS-WT-Fc
C17-02_Sensor 9	1781	356.003	0.33605	WT-VHH/12GS-WT-Fc
C17-02_Sensor 9	1782	356.203	0.336482	WT-VHH/12GS-WT-Fc
C17-02_Sensor 9	1783	356.403	0.335775	WT-VHH/12GS-WT-Fc
C17-02_Sensor 9	1784	356.603	0.336561	WT-VHH/12GS-WT-Fc
C17-02_Sensor 9	1785	356.803	0.336683	WT-VHH/12GS-WT-Fc
C17-02_Sensor 9	1786	357.003	0.336642	WT-VHH/12GS-WT-Fc
C17-02_Sensor 9	1787	357.203	0.336529	WT-VHH/12GS-WT-Fc
C17-02_Sensor 9	1788	357.403	0.337147	WT-VHH/12GS-WT-Fc
C17-02_Sensor 9	1789	357.603	0.337196	WT-VHH/12GS-WT-Fc
C17-02_Sensor 9	1790	357.803	0.337045	WT-VHH/12GS-WT-Fc
C17-02_Sensor 9	1791	358.003	0.337729	WT-VHH/12GS-WT-Fc
C17-02_Sensor 9	1792	358.203	0.337738	WT-VHH/12GS-WT-Fc
C17-02_Sensor 9	1793	358.403	0.337574	WT-VHH/12GS-WT-Fc
C17-02_Sensor 9	1794	358.603	0.337555	WT-VHH/12GS-WT-Fc
C17-02_Sensor 9	1795	358.803	0.33736	WT-VHH/12GS-WT-Fc
C17-02_Sensor 9	1796	359.003	0.337326	WT-VHH/12GS-WT-Fc
C17-02_Sensor 9	1797	359.203	0.337643	WT-VHH/12GS-WT-Fc
C17-02_Sensor 9	1798	359.403	0.336649	WT-VHH/12GS-WT-Fc
C17-02_Sensor 9	1799	359.603	0.336284	WT-VHH/12GS-WT-Fc
C17-02_Sensor 9	1800	359.803	0.336542	WT-VHH/12GS-WT-Fc
C17-02_Sensor 9	1801	360.003	0.335848	WT-VHH/12GS-WT-Fc
C17-02_Sensor 9	1802	360.203	0.335462	WT-VHH/12GS-WT-Fc
C17-02_Sensor 9	1803	360.403	0.334944	WT-VHH/12GS-WT-Fc
C17-02_Sensor 9	1804	360.603	0.335318	WT-VHH/12GS-WT-Fc
C17-02_Sensor 9	1805	360.803	0.334917	WT-VHH/12GS-WT-Fc
C17-02_Sensor 9	1806	361.003	0.335245	WT-VHH/12GS-WT-Fc
C17-02_Sensor 9	1807	361.203	0.335399	WT-VHH/12GS-WT-Fc
C17-02_Sensor 9	1808	361.403	0.335938	WT-VHH/12GS-WT-Fc
C17-02_Sensor 9	1809	361.603	0.335877	WT-VHH/12GS-WT-Fc
C17-02_Sensor 9	1810	361.803	0.335208	WT-VHH/12GS-WT-Fc
C17-02_Sensor 9	1811	362.003	0.335309	WT-VHH/12GS-WT-Fc
C17-02_Sensor 9	1812	362.203	0.335394	WT-VHH/12GS-WT-Fc
C17-02_Sensor 9	1813	362.403	0.335537	WT-VHH/12GS-WT-Fc
C17-02_Sensor 9	1814	362.603	0.335083	WT-VHH/12GS-WT-Fc
C17-02_Sensor 9	1815	362.803	0.335889	WT-VHH/12GS-WT-Fc
C17-02_Sensor 9	1816	363.003	0.335505	WT-VHH/12GS-WT-Fc
C17-02_Sensor 9	1817	363.203	0.334898	WT-VHH/12GS-WT-Fc
C17-02_Sensor 9	1818	363.403	0.334418	WT-VHH/12GS-WT-Fc
C17-02_Sensor 9	1819	363.603	0.334605	WT-VHH/12GS-WT-Fc
C17-02_Sensor 9	1820	363.803	0.334991	WT-VHH/12GS-WT-Fc
C17-02_Sensor 9	1821	364.003	0.334425	WT-VHH/12GS-WT-Fc
C17-02_Sensor 9	1822	364.203	0.333996	WT-VHH/12GS-WT-Fc
C17-02_Sensor 9	1823	364.403	0.334595	WT-VHH/12GS-WT-Fc
C17-02_Sensor 9	1824	364.603	0.334946	WT-VHH/12GS-WT-Fc
C17-02_Sensor 9	1825	364.803	0.334876	WT-VHH/12GS-WT-Fc
C17-02_Sensor 9	1826	365.003	0.335691	WT-VHH/12GS-WT-Fc
C17-02_Sensor 9	1827	365.203	0.336131	WT-VHH/12GS-WT-Fc
C17-02_Sensor 9	1828	365.403	0.336558	WT-VHH/12GS-WT-Fc
C17-02_Sensor 9	1829	365.603	0.336777	WT-VHH/12GS-WT-Fc
C17-02_Sensor 9	1830	365.803	0.336876	WT-VHH/12GS-WT-Fc
C17-02_Sensor 9	1831	366.003	0.337563	WT-VHH/12GS-WT-Fc
C17-02_Sensor 9	1832	366.203	0.338089	WT-VHH/12GS-WT-Fc
C17-02_Sensor 9	1833	366.403	0.338323	WT-VHH/12GS-WT-Fc
C17-02_Sensor 9	1834	366.603	0.338298	WT-VHH/12GS-WT-Fc
C17-02_Sensor 9	1835	366.803	0.338896	WT-VHH/12GS-WT-Fc
C17-02_Sensor 9	1836	367.003	0.337905	WT-VHH/12GS-WT-Fc
C17-02_Sensor 9	1837	367.203	0.336272	WT-VHH/12GS-WT-Fc
C17-02_Sensor 9	1838	367.403	0.335833	WT-VHH/12GS-WT-Fc
C17-02_Sensor 9	1839	367.603	0.335186	WT-VHH/12GS-WT-Fc
C17-02_Sensor 9	1840	367.803	0.335563	WT-VHH/12GS-WT-Fc
C17-02_Sensor 9	1841	368.003	0.334292	WT-VHH/12GS-WT-Fc
C17-02_Sensor 9	1842	368.203	0.334174	WT-VHH/12GS-WT-Fc
C17-02_Sensor 9	1843	368.403	0.334277	WT-VHH/12GS-WT-Fc
C17-02_Sensor 9	1844	368.603	0.334003	WT-VHH/12GS-WT-Fc
C17-02_Sensor 9	1845	368.803	0.33359	WT-VHH/12GS-WT-Fc
C17-02_Sensor 9	1846	369.003	0.33426	WT-VHH/12GS-WT-Fc
C17-02_Sensor 9	1847	369.203	0.334709	WT-VHH/12GS-WT-Fc
C17-02_Sensor 9	1848	369.403	0.335141	WT-VHH/12GS-WT-Fc
C17-02_Sensor 9	1849	369.603	0.335252	WT-VHH/12GS-WT-Fc
C17-02_Sensor 9	1850	369.803	0.33545	WT-VHH/12GS-WT-Fc
C17-02_Sensor 9	1851	370.003	0.335632	WT-VHH/12GS-WT-Fc
C17-02_Sensor 9	1852	370.203	0.335673	WT-VHH/12GS-WT-Fc
C17-02_Sensor 9	1853	370.403	0.336169	WT-VHH/12GS-WT-Fc
C17-02_Sensor 9	1854	370.603	0.336209	WT-VHH/12GS-WT-Fc
C17-02_Sensor 9	1855	370.803	0.335532	WT-VHH/12GS-WT-Fc
C17-02_Sensor 9	1856	371.003	0.335485	WT-VHH/12GS-WT-Fc
C17-02_Sensor 9	1857	371.203	0.335204	WT-VHH/12GS-WT-Fc
C17-02_Sensor 9	1858	371.403	0.335579	WT-VHH/12GS-WT-Fc
C17-02_Sensor 9	1859	371.603	0.336229	WT-VHH/12GS-WT-Fc
C17-02_Sensor 9	1860	371.803	0.336657	WT-VHH/12GS-WT-Fc
C17-02_Sensor 9	1861	372.003	0.336653	WT-VHH/12GS-WT-Fc
C17-02_Sensor 9	1862	372.203	0.337536	WT-VHH/12GS-WT-Fc
C17-02_Sensor 9	1863	372.403	0.336816	WT-VHH/12GS-WT-Fc
C17-02_Sensor 9	1864	372.603	0.337107	WT-VHH/12GS-WT-Fc
C17-02_Sensor 9	1865	372.803	0.337302	WT-VHH/12GS-WT-Fc
C17-02_Sensor 9	1866	373.003	0.337077	WT-VHH/12GS-WT-Fc
C17-02_Sensor 9	1867	373.203	0.33686	WT-VHH/12GS-WT-Fc
C17-02_Sensor 9	1868	373.403	0.336833	WT-VHH/12GS-WT-Fc
C17-02_Sensor 9	1869	373.603	0.336441	WT-VHH/12GS-WT-Fc
C17-02_Sensor 9	1870	373.803	0.336623	WT-VHH/12GS-WT-Fc
C17-02_Sensor 9	1871	374.003	0.335985	WT-VHH/12GS-WT-Fc
C17-02_Sensor 9	1872	374.203	0.335902	WT-VHH/12GS-WT-Fc
C17-02_Sensor 9	1873	374.403	0.336087	WT-VHH/12GS-WT-Fc
C17-02_Sensor 9	1874	374.603	0.335428	WT-VHH/12GS-WT-Fc
C17-02_Sensor 9	1875	374.803	0.335561	WT-VHH/12GS-WT-Fc
C17-02_Sensor 9	1876	375.003	0.336534	WT-VHH/12GS-WT-Fc
C17-02_Sensor 9	1877	375.203	0.336229	WT-VHH/12GS-WT-Fc
C17-02_Sensor 9	1878	375.403	0.335904	WT-VHH/12GS-WT-Fc
C17-02_Sensor 9	1879	375.603	0.335951	WT-VHH/12GS-WT-Fc
C17-02_Sensor 9	1880	375.803	0.337158	WT-VHH/12GS-WT-Fc
C17-02_Sensor 9	1881	376.003	0.337074	WT-VHH/12GS-WT-Fc
C17-02_Sensor 9	1882	376.203	0.337213	WT-VHH/12GS-WT-Fc
C17-02_Sensor 9	1883	376.403	0.336741	WT-VHH/12GS-WT-Fc
C17-02_Sensor 9	1884	376.603	0.337025	WT-VHH/12GS-WT-Fc
C17-02_Sensor 9	1885	376.803	0.336344	WT-VHH/12GS-WT-Fc
C17-02_Sensor 9	1886	377.003	0.336076	WT-VHH/12GS-WT-Fc
C17-02_Sensor 9	1887	377.203	0.336221	WT-VHH/12GS-WT-Fc
C17-02_Sensor 9	1888	377.403	0.335952	WT-VHH/12GS-WT-Fc
C17-02_Sensor 9	1889	377.603	0.335477	WT-VHH/12GS-WT-Fc
C17-02_Sensor 9	1890	377.803	0.335372	WT-VHH/12GS-WT-Fc
C17-02_Sensor 9	1891	378.003	0.335407	WT-VHH/12GS-WT-Fc
C17-02_Sensor 9	1892	378.203	0.335969	WT-VHH/12GS-WT-Fc
C17-02_Sensor 9	1893	378.403	0.335443	WT-VHH/12GS-WT-Fc
C17-02_Sensor 9	1894	378.603	0.334879	WT-VHH/12GS-WT-Fc
C17-02_Sensor 9	1895	378.803	0.33472	WT-VHH/12GS-WT-Fc
C17-02_Sensor 9	1896	379.003	0.334679	WT-VHH/12GS-WT-Fc
C17-02_Sensor 9	1897	379.203	0.334566	WT-VHH/12GS-WT-Fc
C17-02_Sensor 9	1898	379.403	0.333769	WT-VHH/12GS-WT-Fc
C17-02_Sensor 9	1899	379.603	0.333305	WT-VHH/12GS-WT-Fc
C17-02_Sensor 9	1900	379.803	0.33405	WT-VHH/12GS-WT-Fc
C17-02_Sensor 9	1901	380.003	0.333483	WT-VHH/12GS-WT-Fc
C17-02_Sensor 9	1902	380.203	0.333998	WT-VHH/12GS-WT-Fc
C17-02_Sensor 9	1903	380.403	0.334038	WT-VHH/12GS-WT-Fc
C17-02_Sensor 9	1904	380.603	0.334682	WT-VHH/12GS-WT-Fc
C17-02_Sensor 9	1905	380.803	0.333859	WT-VHH/12GS-WT-Fc
C17-02_Sensor 9	1906	381.003	0.333919	WT-VHH/12GS-WT-Fc
C17-02_Sensor 9	1907	381.203	0.333213	WT-VHH/12GS-WT-Fc
C17-02_Sensor 9	1908	381.403	0.33323	WT-VHH/12GS-WT-Fc
C17-02_Sensor 9	1909	381.603	0.333469	WT-VHH/12GS-WT-Fc
C17-02_Sensor 9	1910	381.803	0.334073	WT-VHH/12GS-WT-Fc
C17-02_Sensor 9	1911	382.003	0.334476	WT-VHH/12GS-WT-Fc
C17-02_Sensor 9	1912	382.203	0.334717	WT-VHH/12GS-WT-Fc
C17-02_Sensor 9	1913	382.403	0.333754	WT-VHH/12GS-WT-Fc
C17-02_Sensor 9	1914	382.603	0.333638	WT-VHH/12GS-WT-Fc
C17-02_Sensor 9	1915	382.803	0.333447	WT-VHH/12GS-WT-Fc
C17-02_Sensor 9	1916	383.003	0.333942	WT-VHH/12GS-WT-Fc
C17-02_Sensor 9	1917	383.203	0.333336	WT-VHH/12GS-WT-Fc
C17-02_Sensor 9	1918	383.403	0.3325	WT-VHH/12GS-WT-Fc
C17-02_Sensor 9	1919	383.603	0.333097	WT-VHH/12GS-WT-Fc
C17-02_Sensor 9	1920	383.803	0.333843	WT-VHH/12GS-WT-Fc
C17-02_Sensor 9	1921	384.003	0.334574	WT-VHH/12GS-WT-Fc
C17-02_Sensor 9	1922	384.203	0.334824	WT-VHH/12GS-WT-Fc
C17-02_Sensor 9	1923	384.403	0.334925	WT-VHH/12GS-WT-Fc
C17-02_Sensor 9	1924	384.603	0.334386	WT-VHH/12GS-WT-Fc
C17-02_Sensor 9	1925	384.803	0.333039	WT-VHH/12GS-WT-Fc
C17-02_Sensor 9	1926	385.003	0.333554	WT-VHH/12GS-WT-Fc
C17-02_Sensor 9	1927	385.203	0.334111	WT-VHH/12GS-WT-Fc
C17-02_Sensor 9	1928	385.403	0.334904	WT-VHH/12GS-WT-Fc
C17-02_Sensor 9	1929	385.603	0.334747	WT-VHH/12GS-WT-Fc
C17-02_Sensor 9	1930	385.803	0.335254	WT-VHH/12GS-WT-Fc
C17-02_Sensor 9	1931	386.003	0.335109	WT-VHH/12GS-WT-Fc
C17-02_Sensor 9	1932	386.203	0.335714	WT-VHH/12GS-WT-Fc
C17-02_Sensor 9	1933	386.403	0.335621	WT-VHH/12GS-WT-Fc
C17-02_Sensor 9	1934	386.603	0.336262	WT-VHH/12GS-WT-Fc
C17-02_Sensor 9	1935	386.803	0.335552	WT-VHH/12GS-WT-Fc
C17-02_Sensor 9	1936	387.003	0.336183	WT-VHH/12GS-WT-Fc
C17-02_Sensor 9	1937	387.203	0.335834	WT-VHH/12GS-WT-Fc
C17-02_Sensor 9	1938	387.403	0.336532	WT-VHH/12GS-WT-Fc
C17-02_Sensor 9	1939	387.603	0.337732	WT-VHH/12GS-WT-Fc
C17-02_Sensor 9	1940	387.803	0.337384	WT-VHH/12GS-WT-Fc
C17-02_Sensor 9	1941	388.003	0.337846	WT-VHH/12GS-WT-Fc
C17-02_Sensor 9	1942	388.203	0.337791	WT-VHH/12GS-WT-Fc
C17-02_Sensor 9	1943	388.403	0.33702	WT-VHH/12GS-WT-Fc
C17-02_Sensor 9	1944	388.603	0.336022	WT-VHH/12GS-WT-Fc
C17-02_Sensor 9	1945	388.803	0.335918	WT-VHH/12GS-WT-Fc
C17-02_Sensor 9	1946	389.003	0.335795	WT-VHH/12GS-WT-Fc
C17-02_Sensor 9	1947	389.203	0.33554	WT-VHH/12GS-WT-Fc
C17-02_Sensor 9	1948	389.403	0.335216	WT-VHH/12GS-WT-Fc
C17-02_Sensor 9	1949	389.603	0.33438	WT-VHH/12GS-WT-Fc
C17-02_Sensor 9	1950	389.803	0.334683	WT-VHH/12GS-WT-Fc
C17-02_Sensor 9	1951	390.003	0.333543	WT-VHH/12GS-WT-Fc
C17-02_Sensor 9	1952	390.203	0.333812	WT-VHH/12GS-WT-Fc
C17-02_Sensor 9	1953	390.403	0.333902	WT-VHH/12GS-WT-Fc
C17-02_Sensor 9	1954	390.603	0.334098	WT-VHH/12GS-WT-Fc
C17-02_Sensor 9	1955	390.803	0.333582	WT-VHH/12GS-WT-Fc
C17-02_Sensor 9	1956	391.003	0.334328	WT-VHH/12GS-WT-Fc
C17-02_Sensor 9	1957	391.203	0.334218	WT-VHH/12GS-WT-Fc
C17-02_Sensor 9	1958	391.403	0.335161	WT-VHH/12GS-WT-Fc
C17-02_Sensor 9	1959	391.603	0.335725	WT-VHH/12GS-WT-Fc
C17-02_Sensor 9	1960	391.803	0.335646	WT-VHH/12GS-WT-Fc
C17-02_Sensor 9	1961	392.003	0.33641	WT-VHH/12GS-WT-Fc
C17-02_Sensor 9	1962	392.203	0.335981	WT-VHH/12GS-WT-Fc
C17-02_Sensor 9	1963	392.403	0.335118	WT-VHH/12GS-WT-Fc
C17-02_Sensor 9	1964	392.603	0.335238	WT-VHH/12GS-WT-Fc
C17-02_Sensor 9	1965	392.803	0.33473	WT-VHH/12GS-WT-Fc
C17-02_Sensor 9	1966	393.003	0.334433	WT-VHH/12GS-WT-Fc
C17-02_Sensor 9	1967	393.203	0.334116	WT-VHH/12GS-WT-Fc
C17-02_Sensor 9	1968	393.403	0.333661	WT-VHH/12GS-WT-Fc
C17-02_Sensor 9	1969	393.603	0.33242	WT-VHH/12GS-WT-Fc
C17-02_Sensor 9	1970	393.803	0.332987	WT-VHH/12GS-WT-Fc
C17-02_Sensor 9	1971	394.003	0.332729	WT-VHH/12GS-WT-Fc
C17-02_Sensor 9	1972	394.203	0.332694	WT-VHH/12GS-WT-Fc
C17-02_Sensor 9	1973	394.403	0.333034	WT-VHH/12GS-WT-Fc
C17-02_Sensor 9	1974	394.603	0.333392	WT-VHH/12GS-WT-Fc
C17-02_Sensor 9	1975	394.803	0.333037	WT-VHH/12GS-WT-Fc
C17-02_Sensor 9	1976	395.003	0.332054	WT-VHH/12GS-WT-Fc
C17-02_Sensor 9	1977	395.203	0.332441	WT-VHH/12GS-WT-Fc
C17-02_Sensor 9	1978	395.403	0.332882	WT-VHH/12GS-WT-Fc
C17-02_Sensor 9	1979	395.603	0.333018	WT-VHH/12GS-WT-Fc
C17-02_Sensor 9	1980	395.803	0.332777	WT-VHH/12GS-WT-Fc
C17-02_Sensor 9	1981	396.003	0.333953	WT-VHH/12GS-WT-Fc
C17-02_Sensor 9	1982	396.203	0.333675	WT-VHH/12GS-WT-Fc
C17-02_Sensor 9	1983	396.403	0.334604	WT-VHH/12GS-WT-Fc
C17-02_Sensor 9	1984	396.603	0.335646	WT-VHH/12GS-WT-Fc
C17-02_Sensor 9	1985	396.803	0.335695	WT-VHH/12GS-WT-Fc
C17-02_Sensor 9	1986	397.003	0.336158	WT-VHH/12GS-WT-Fc
C17-02_Sensor 9	1987	397.203	0.336181	WT-VHH/12GS-WT-Fc
C17-02_Sensor 9	1988	397.403	0.335775	WT-VHH/12GS-WT-Fc
C17-02_Sensor 9	1989	397.603	0.335618	WT-VHH/12GS-WT-Fc
C17-02_Sensor 9	1990	397.803	0.336463	WT-VHH/12GS-WT-Fc
C17-02_Sensor 9	1991	398.003	0.336395	WT-VHH/12GS-WT-Fc
C17-02_Sensor 9	1992	398.203	0.336061	WT-VHH/12GS-WT-Fc
C17-02_Sensor 9	1993	398.403	0.33545	WT-VHH/12GS-WT-Fc
C17-02_Sensor 9	1994	398.603	0.335436	WT-VHH/12GS-WT-Fc
C17-02_Sensor 9	1995	398.803	0.335064	WT-VHH/12GS-WT-Fc
C17-02_Sensor 9	1996	399.003	0.334058	WT-VHH/12GS-WT-Fc
C17-02_Sensor 9	1997	399.203	0.334714	WT-VHH/12GS-WT-Fc
C17-02_Sensor 9	1998	399.403	0.334074	WT-VHH/12GS-WT-Fc
C17-02_Sensor 9	1999	399.603	0.333683	WT-VHH/12GS-WT-Fc
[truncated: 77,201 more rows]

## Sheet: SupFig S4C
	MFI AF647 (SN) of GFP+ cells / MFI AF647 of GFP- cells
	PBS	Flu_M2e VHH-23-Fc	WT-VHH/12GS-WT-Fc	VHH_S56A/12GS-WT-Fc
	1.33601	1.27437	4.8571	6.78711
	MFI AF647 (SN) of GFP- cells
	PBS	Flu_M2e VHH-23-Fc	WT-VHH/12GS-WT-Fc	VHH_S56A/12GS-WT-Fc
	371.657	1687.29	384.882	460.55
	MFI AF647 (SN) of GFP+ cells
	PBS	Flu_M2e VHH-23-Fc	WT-VHH/12GS-WT-Fc	VHH_S56A/12GS-WT-Fc
	496.538	2150.24	1869.41	3125.8

## Sheet: SupFig S6A
			monomeric humVHH				monomeric humVHH_S56A				GBP	GBP
		60	1.11	0.991	1.327		1.106	1.148	1.411		0.216	0.382
		20	1.163	1.035	1.18		1.266	1.196	1.416		0.181	0.199
		6.66667	1.18	1.079	1.134		1.288	1.277	1.506		0.164	0.115
		2.22222	1.164	1.122	1.232		1.041	1.222	1.28		0.156	0.095
		0.740741	1.241	1.135	1.23		1.237	1.259	1.392		0.147	0.083
		0.246914	1.074	1.154	1.166		1.251	1.258	1.323		0.128	0.079
		0.0823045	1.151	1.246	1.078		1.34	1.355	1.326		0.144	0.077
		0.0274348	0.987	0.981	1.17		1.326	1.341	1.196		0.128	0.082
		0.00914495	0.852	0.819	0.833		1.062	1.105	1.155		0.141	0.08
		0.00304832	0.409	0.428	0.451		0.877	1.081	0.896		0.119	0.083
		0.00101611	0.176	0.169	0.21		0.478	0.556	0.532		0.109	0.088
		0.000338702	0.145	0.111	0.118		0.173	0.235	0.228		0.13	0.112

## Sheet: SupFig SB
Analyte	Immobilized	koff	koff SD	n
VHH72-h1-S56A_FLAG-HIS	SARS-CoV-1-RBD-mFc1	0.0022385	0.000129401	2
VHH72-h1-S56A_FLAG-HIS	SARS-CoV-2-RBD-mFc1	0.0187	0.00132936	2
VHH72-h1_FLAG-HIS	SARS-CoV-1-RBD-mFc1	0.008174	9.05097e-05	2
VHH72-h1_FLAG-HIS	SARS-CoV-2-RBD-mFc1	0.07515	0.0103662	2
Dataset	Time (s)	Response (nm)	Sample	Type
Sensor 1	0	0.0110692	SARS-CoV-1 RBD - VHH72-h1-S56A	Data
Sensor 1	0.5	0.0152247	SARS-CoV-1 RBD - VHH72-h1-S56A	Data
Sensor 1	1	0.0195915	SARS-CoV-1 RBD - VHH72-h1-S56A	Data
Sensor 1	1.5	0.0245994	SARS-CoV-1 RBD - VHH72-h1-S56A	Data
Sensor 1	2	0.0297933	SARS-CoV-1 RBD - VHH72-h1-S56A	Data
Sensor 1	2.5	0.0354028	SARS-CoV-1 RBD - VHH72-h1-S56A	Data
Sensor 1	3	0.0410874	SARS-CoV-1 RBD - VHH72-h1-S56A	Data
Sensor 1	3.5	0.046475	SARS-CoV-1 RBD - VHH72-h1-S56A	Data
Sensor 1	4	0.0518639	SARS-CoV-1 RBD - VHH72-h1-S56A	Data
Sensor 1	4.5	0.0573236	SARS-CoV-1 RBD - VHH72-h1-S56A	Data
Sensor 1	5	0.0619509	SARS-CoV-1 RBD - VHH72-h1-S56A	Data
Sensor 1	5.5	0.0659644	SARS-CoV-1 RBD - VHH72-h1-S56A	Data
Sensor 1	6	0.0700364	SARS-CoV-1 RBD - VHH72-h1-S56A	Data
Sensor 1	6.5	0.0736981	SARS-CoV-1 RBD - VHH72-h1-S56A	Data
Sensor 1	7	0.0772606	SARS-CoV-1 RBD - VHH72-h1-S56A	Data
Sensor 1	7.5	0.0804028	SARS-CoV-1 RBD - VHH72-h1-S56A	Data
Sensor 1	8	0.0841659	SARS-CoV-1 RBD - VHH72-h1-S56A	Data
Sensor 1	8.5	0.0869837	SARS-CoV-1 RBD - VHH72-h1-S56A	Data
Sensor 1	9	0.0901516	SARS-CoV-1 RBD - VHH72-h1-S56A	Data
Sensor 1	9.5	0.0930153	SARS-CoV-1 RBD - VHH72-h1-S56A	Data
Sensor 1	10	0.0967538	SARS-CoV-1 RBD - VHH72-h1-S56A	Data
Sensor 1	10.5	0.0996306	SARS-CoV-1 RBD - VHH72-h1-S56A	Data
Sensor 1	11	0.102355	SARS-CoV-1 RBD - VHH72-h1-S56A	Data
Sensor 1	11.5	0.104788	SARS-CoV-1 RBD - VHH72-h1-S56A	Data
Sensor 1	12	0.106641	SARS-CoV-1 RBD - VHH72-h1-S56A	Data
Sensor 1	12.5	0.10824	SARS-CoV-1 RBD - VHH72-h1-S56A	Data
Sensor 1	13	0.109616	SARS-CoV-1 RBD - VHH72-h1-S56A	Data
Sensor 1	13.5	0.111495	SARS-CoV-1 RBD - VHH72-h1-S56A	Data
Sensor 1	14	0.112748	SARS-CoV-1 RBD - VHH72-h1-S56A	Data
Sensor 1	14.5	0.11443	SARS-CoV-1 RBD - VHH72-h1-S56A	Data
Sensor 1	15	0.115346	SARS-CoV-1 RBD - VHH72-h1-S56A	Data
Sensor 1	15.5	0.116776	SARS-CoV-1 RBD - VHH72-h1-S56A	Data
Sensor 1	16	0.118069	SARS-CoV-1 RBD - VHH72-h1-S56A	Data
Sensor 1	16.5	0.118582	SARS-CoV-1 RBD - VHH72-h1-S56A	Data
Sensor 1	17	0.119766	SARS-CoV-1 RBD - VHH72-h1-S56A	Data
Sensor 1	17.5	0.121287	SARS-CoV-1 RBD - VHH72-h1-S56A	Data
Sensor 1	18	0.12334	SARS-CoV-1 RBD - VHH72-h1-S56A	Data
Sensor 1	18.5	0.124375	SARS-CoV-1 RBD - VHH72-h1-S56A	Data
Sensor 1	19	0.125853	SARS-CoV-1 RBD - VHH72-h1-S56A	Data
Sensor 1	19.5	0.127357	SARS-CoV-1 RBD - VHH72-h1-S56A	Data
Sensor 1	20	0.129519	SARS-CoV-1 RBD - VHH72-h1-S56A	Data
Sensor 1	20.5	0.130549	SARS-CoV-1 RBD - VHH72-h1-S56A	Data
Sensor 1	21	0.132121	SARS-CoV-1 RBD - VHH72-h1-S56A	Data
Sensor 1	21.5	0.132961	SARS-CoV-1 RBD - VHH72-h1-S56A	Data
Sensor 1	22	0.133773	SARS-CoV-1 RBD - VHH72-h1-S56A	Data
Sensor 1	22.5	0.134553	SARS-CoV-1 RBD - VHH72-h1-S56A	Data
Sensor 1	23	0.135747	SARS-CoV-1 RBD - VHH72-h1-S56A	Data
Sensor 1	23.5	0.13662	SARS-CoV-1 RBD - VHH72-h1-S56A	Data
Sensor 1	24	0.136719	SARS-CoV-1 RBD - VHH72-h1-S56A	Data
Sensor 1	24.5	0.137825	SARS-CoV-1 RBD - VHH72-h1-S56A	Data
Sensor 1	25	0.138087	SARS-CoV-1 RBD - VHH72-h1-S56A	Data
Sensor 1	25.5	0.138359	SARS-CoV-1 RBD - VHH72-h1-S56A	Data
Sensor 1	26	0.137721	SARS-CoV-1 RBD - VHH72-h1-S56A	Data
Sensor 1	26.5	0.137554	SARS-CoV-1 RBD - VHH72-h1-S56A	Data
Sensor 1	27	0.137931	SARS-CoV-1 RBD - VHH72-h1-S56A	Data
Sensor 1	27.5	0.137479	SARS-CoV-1 RBD - VHH72-h1-S56A	Data
Sensor 1	28	0.137252	SARS-CoV-1 RBD - VHH72-h1-S56A	Data
Sensor 1	28.5	0.136895	SARS-CoV-1 RBD - VHH72-h1-S56A	Data
Sensor 1	29	0.136794	SARS-CoV-1 RBD - VHH72-h1-S56A	Data
Sensor 1	29.5	0.136706	SARS-CoV-1 RBD - VHH72-h1-S56A	Data
Sensor 1	30	0.136966	SARS-CoV-1 RBD - VHH72-h1-S56A	Data
Sensor 1	30.5	0.136979	SARS-CoV-1 RBD - VHH72-h1-S56A	Data
Sensor 1	31	0.137307	SARS-CoV-1 RBD - VHH72-h1-S56A	Data
Sensor 1	31.5	0.137297	SARS-CoV-1 RBD - VHH72-h1-S56A	Data
Sensor 1	32	0.137965	SARS-CoV-1 RBD - VHH72-h1-S56A	Data
Sensor 1	32.5	0.138719	SARS-CoV-1 RBD - VHH72-h1-S56A	Data
Sensor 1	33	0.139781	SARS-CoV-1 RBD - VHH72-h1-S56A	Data
Sensor 1	33.5	0.140402	SARS-CoV-1 RBD - VHH72-h1-S56A	Data
Sensor 1	34	0.140872	SARS-CoV-1 RBD - VHH72-h1-S56A	Data
Sensor 1	34.5	0.141461	SARS-CoV-1 RBD - VHH72-h1-S56A	Data
Sensor 1	35	0.141599	SARS-CoV-1 RBD - VHH72-h1-S56A	Data
Sensor 1	35.5	0.141616	SARS-CoV-1 RBD - VHH72-h1-S56A	Data
Sensor 1	36	0.141866	SARS-CoV-1 RBD - VHH72-h1-S56A	Data
Sensor 1	36.5	0.142317	SARS-CoV-1 RBD - VHH72-h1-S56A	Data
Sensor 1	37	0.142059	SARS-CoV-1 RBD - VHH72-h1-S56A	Data
Sensor 1	37.5	0.141933	SARS-CoV-1 RBD - VHH72-h1-S56A	Data
Sensor 1	38	0.142167	SARS-CoV-1 RBD - VHH72-h1-S56A	Data
Sensor 1	38.5	0.142485	SARS-CoV-1 RBD - VHH72-h1-S56A	Data
Sensor 1	39	0.142269	SARS-CoV-1 RBD - VHH72-h1-S56A	Data
Sensor 1	39.5	0.142026	SARS-CoV-1 RBD - VHH72-h1-S56A	Data
Sensor 1	40	0.141838	SARS-CoV-1 RBD - VHH72-h1-S56A	Data
Sensor 1	40.5	0.141735	SARS-CoV-1 RBD - VHH72-h1-S56A	Data
Sensor 1	41	0.14156	SARS-CoV-1 RBD - VHH72-h1-S56A	Data
Sensor 1	41.5	0.141777	SARS-CoV-1 RBD - VHH72-h1-S56A	Data
Sensor 1	42	0.142287	SARS-CoV-1 RBD - VHH72-h1-S56A	Data
Sensor 1	42.5	0.14275	SARS-CoV-1 RBD - VHH72-h1-S56A	Data
Sensor 1	43	0.142512	SARS-CoV-1 RBD - VHH72-h1-S56A	Data
Sensor 1	43.5	0.142382	SARS-CoV-1 RBD - VHH72-h1-S56A	Data
Sensor 1	44	0.14164	SARS-CoV-1 RBD - VHH72-h1-S56A	Data
Sensor 1	44.5	0.141916	SARS-CoV-1 RBD - VHH72-h1-S56A	Data
Sensor 1	45	0.141917	SARS-CoV-1 RBD - VHH72-h1-S56A	Data
Sensor 1	45.5	0.141627	SARS-CoV-1 RBD - VHH72-h1-S56A	Data
Sensor 1	46	0.141769	SARS-CoV-1 RBD - VHH72-h1-S56A	Data
Sensor 1	46.5	0.141988	SARS-CoV-1 RBD - VHH72-h1-S56A	Data
Sensor 1	47	0.141954	SARS-CoV-1 RBD - VHH72-h1-S56A	Data
Sensor 1	47.5	0.142625	SARS-CoV-1 RBD - VHH72-h1-S56A	Data
Sensor 1	48	0.142693	SARS-CoV-1 RBD - VHH72-h1-S56A	Data
Sensor 1	48.5	0.14237	SARS-CoV-1 RBD - VHH72-h1-S56A	Data
Sensor 1	49	0.1421	SARS-CoV-1 RBD - VHH72-h1-S56A	Data
Sensor 1	49.5	0.142758	SARS-CoV-1 RBD - VHH72-h1-S56A	Data
Sensor 1	50	0.142541	SARS-CoV-1 RBD - VHH72-h1-S56A	Data
Sensor 1	50.5	0.142796	SARS-CoV-1 RBD - VHH72-h1-S56A	Data
Sensor 1	51	0.143394	SARS-CoV-1 RBD - VHH72-h1-S56A	Data
Sensor 1	51.5	0.143801	SARS-CoV-1 RBD - VHH72-h1-S56A	Data
Sensor 1	52	0.143956	SARS-CoV-1 RBD - VHH72-h1-S56A	Data
Sensor 1	52.5	0.144379	SARS-CoV-1 RBD - VHH72-h1-S56A	Data
Sensor 1	53	0.144021	SARS-CoV-1 RBD - VHH72-h1-S56A	Data
Sensor 1	53.5	0.144256	SARS-CoV-1 RBD - VHH72-h1-S56A	Data
Sensor 1	54	0.144966	SARS-CoV-1 RBD - VHH72-h1-S56A	Data
Sensor 1	54.5	0.146036	SARS-CoV-1 RBD - VHH72-h1-S56A	Data
Sensor 1	55	0.146455	SARS-CoV-1 RBD - VHH72-h1-S56A	Data
Sensor 1	55.5	0.146985	SARS-CoV-1 RBD - VHH72-h1-S56A	Data
Sensor 1	56	0.147628	SARS-CoV-1 RBD - VHH72-h1-S56A	Data
Sensor 1	56.5	0.148245	SARS-CoV-1 RBD - VHH72-h1-S56A	Data
Sensor 1	57	0.148027	SARS-CoV-1 RBD - VHH72-h1-S56A	Data
Sensor 1	57.5	0.148651	SARS-CoV-1 RBD - VHH72-h1-S56A	Data
Sensor 1	58	0.148037	SARS-CoV-1 RBD - VHH72-h1-S56A	Data
Sensor 1	58.5	0.147362	SARS-CoV-1 RBD - VHH72-h1-S56A	Data
Sensor 1	59	0.14744	SARS-CoV-1 RBD - VHH72-h1-S56A	Data
Sensor 1	59.5	0.146904	SARS-CoV-1 RBD - VHH72-h1-S56A	Data
Sensor 1	60	0.146174	SARS-CoV-1 RBD - VHH72-h1-S56A	Data
Sensor 1	60.5	0.14605	SARS-CoV-1 RBD - VHH72-h1-S56A	Data
Sensor 1	61	0.145974	SARS-CoV-1 RBD - VHH72-h1-S56A	Data
Sensor 1	61.5	0.145256	SARS-CoV-1 RBD - VHH72-h1-S56A	Data
Sensor 1	62	0.144689	SARS-CoV-1 RBD - VHH72-h1-S56A	Data
Sensor 1	62.5	0.144426	SARS-CoV-1 RBD - VHH72-h1-S56A	Data
Sensor 1	63	0.144027	SARS-CoV-1 RBD - VHH72-h1-S56A	Data
Sensor 1	63.5	0.144056	SARS-CoV-1 RBD - VHH72-h1-S56A	Data
Sensor 1	64	0.144796	SARS-CoV-1 RBD - VHH72-h1-S56A	Data
Sensor 1	64.5	0.145046	SARS-CoV-1 RBD - VHH72-h1-S56A	Data
Sensor 1	65	0.145283	SARS-CoV-1 RBD - VHH72-h1-S56A	Data
Sensor 1	65.5	0.145777	SARS-CoV-1 RBD - VHH72-h1-S56A	Data
Sensor 1	66	0.146108	SARS-CoV-1 RBD - VHH72-h1-S56A	Data
Sensor 1	66.5	0.146254	SARS-CoV-1 RBD - VHH72-h1-S56A	Data
Sensor 1	67	0.146531	SARS-CoV-1 RBD - VHH72-h1-S56A	Data
Sensor 1	67.5	0.146957	SARS-CoV-1 RBD - VHH72-h1-S56A	Data
Sensor 1	68	0.146792	SARS-CoV-1 RBD - VHH72-h1-S56A	Data
Sensor 1	68.5	0.146683	SARS-CoV-1 RBD - VHH72-h1-S56A	Data
Sensor 1	69	0.146778	SARS-CoV-1 RBD - VHH72-h1-S56A	Data
Sensor 1	69.5	0.1467	SARS-CoV-1 RBD - VHH72-h1-S56A	Data
Sensor 1	70	0.147185	SARS-CoV-1 RBD - VHH72-h1-S56A	Data
Sensor 1	70.5	0.147289	SARS-CoV-1 RBD - VHH72-h1-S56A	Data
Sensor 1	71	0.147634	SARS-CoV-1 RBD - VHH72-h1-S56A	Data
Sensor 1	71.5	0.147735	SARS-CoV-1 RBD - VHH72-h1-S56A	Data
Sensor 1	72	0.147236	SARS-CoV-1 RBD - VHH72-h1-S56A	Data
Sensor 1	72.5	0.147427	SARS-CoV-1 RBD - VHH72-h1-S56A	Data
Sensor 1	73	0.147175	SARS-CoV-1 RBD - VHH72-h1-S56A	Data
Sensor 1	73.5	0.146582	SARS-CoV-1 RBD - VHH72-h1-S56A	Data
Sensor 1	74	0.146195	SARS-CoV-1 RBD - VHH72-h1-S56A	Data
Sensor 1	74.5	0.14557	SARS-CoV-1 RBD - VHH72-h1-S56A	Data
Sensor 1	75	0.145495	SARS-CoV-1 RBD - VHH72-h1-S56A	Data
Sensor 1	75.5	0.145161	SARS-CoV-1 RBD - VHH72-h1-S56A	Data
Sensor 1	76	0.144858	SARS-CoV-1 RBD - VHH72-h1-S56A	Data
Sensor 1	76.5	0.144995	SARS-CoV-1 RBD - VHH72-h1-S56A	Data
Sensor 1	77	0.14498	SARS-CoV-1 RBD - VHH72-h1-S56A	Data
Sensor 1	77.5	0.144727	SARS-CoV-1 RBD - VHH72-h1-S56A	Data
Sensor 1	78	0.144449	SARS-CoV-1 RBD - VHH72-h1-S56A	Data
Sensor 1	78.5	0.143784	SARS-CoV-1 RBD - VHH72-h1-S56A	Data
Sensor 1	79	0.143674	SARS-CoV-1 RBD - VHH72-h1-S56A	Data
Sensor 1	79.5	0.143639	SARS-CoV-1 RBD - VHH72-h1-S56A	Data
Sensor 1	80	0.14388	SARS-CoV-1 RBD - VHH72-h1-S56A	Data
Sensor 1	80.5	0.144228	SARS-CoV-1 RBD - VHH72-h1-S56A	Data
Sensor 1	81	0.144873	SARS-CoV-1 RBD - VHH72-h1-S56A	Data
Sensor 1	81.5	0.145054	SARS-CoV-1 RBD - VHH72-h1-S56A	Data
Sensor 1	82	0.145197	SARS-CoV-1 RBD - VHH72-h1-S56A	Data
Sensor 1	82.5	0.145449	SARS-CoV-1 RBD - VHH72-h1-S56A	Data
Sensor 1	83	0.145219	SARS-CoV-1 RBD - VHH72-h1-S56A	Data
Sensor 1	83.5	0.145139	SARS-CoV-1 RBD - VHH72-h1-S56A	Data
Sensor 1	84	0.145043	SARS-CoV-1 RBD - VHH72-h1-S56A	Data
Sensor 1	84.5	0.144851	SARS-CoV-1 RBD - VHH72-h1-S56A	Data
Sensor 1	85	0.145472	SARS-CoV-1 RBD - VHH72-h1-S56A	Data
Sensor 1	85.5	0.145969	SARS-CoV-1 RBD - VHH72-h1-S56A	Data
Sensor 1	86	0.146647	SARS-CoV-1 RBD - VHH72-h1-S56A	Data
Sensor 1	86.5	0.147365	SARS-CoV-1 RBD - VHH72-h1-S56A	Data
Sensor 1	87	0.147374	SARS-CoV-1 RBD - VHH72-h1-S56A	Data
Sensor 1	87.5	0.147736	SARS-CoV-1 RBD - VHH72-h1-S56A	Data
Sensor 1	88	0.148148	SARS-CoV-1 RBD - VHH72-h1-S56A	Data
Sensor 1	88.5	0.147814	SARS-CoV-1 RBD - VHH72-h1-S56A	Data
Sensor 1	89	0.147892	SARS-CoV-1 RBD - VHH72-h1-S56A	Data
Sensor 1	89.5	0.147935	SARS-CoV-1 RBD - VHH72-h1-S56A	Data
Sensor 1	90	0.147681	SARS-CoV-1 RBD - VHH72-h1-S56A	Data
Sensor 1	90.5	0.146918	SARS-CoV-1 RBD - VHH72-h1-S56A	Data
Sensor 1	91	0.147226	SARS-CoV-1 RBD - VHH72-h1-S56A	Data
Sensor 1	91.5	0.147171	SARS-CoV-1 RBD - VHH72-h1-S56A	Data
Sensor 1	92	0.147093	SARS-CoV-1 RBD - VHH72-h1-S56A	Data
Sensor 1	92.5	0.146143	SARS-CoV-1 RBD - VHH72-h1-S56A	Data
Sensor 1	93	0.146072	SARS-CoV-1 RBD - VHH72-h1-S56A	Data
Sensor 1	93.5	0.145543	SARS-CoV-1 RBD - VHH72-h1-S56A	Data
Sensor 1	94	0.144737	SARS-CoV-1 RBD - VHH72-h1-S56A	Data
Sensor 1	94.5	0.144616	SARS-CoV-1 RBD - VHH72-h1-S56A	Data
Sensor 1	95	0.144724	SARS-CoV-1 RBD - VHH72-h1-S56A	Data
Sensor 1	95.5	0.144838	SARS-CoV-1 RBD - VHH72-h1-S56A	Data
Sensor 1	96	0.144564	SARS-CoV-1 RBD - VHH72-h1-S56A	Data
Sensor 1	96.5	0.145018	SARS-CoV-1 RBD - VHH72-h1-S56A	Data
Sensor 1	97	0.145105	SARS-CoV-1 RBD - VHH72-h1-S56A	Data
Sensor 1	97.5	0.145364	SARS-CoV-1 RBD - VHH72-h1-S56A	Data
Sensor 1	98	0.145813	SARS-CoV-1 RBD - VHH72-h1-S56A	Data
Sensor 1	98.5	0.145401	SARS-CoV-1 RBD - VHH72-h1-S56A	Data
Sensor 1	99	0.144679	SARS-CoV-1 RBD - VHH72-h1-S56A	Data
Sensor 1	99.5	0.144621	SARS-CoV-1 RBD - VHH72-h1-S56A	Data
Sensor 1	100	0.144309	SARS-CoV-1 RBD - VHH72-h1-S56A	Data
Sensor 1	100.5	0.144667	SARS-CoV-1 RBD - VHH72-h1-S56A	Data
Sensor 1	101	0.145755	SARS-CoV-1 RBD - VHH72-h1-S56A	Data
Sensor 1	101.5	0.145856	SARS-CoV-1 RBD - VHH72-h1-S56A	Data
Sensor 1	102	0.145695	SARS-CoV-1 RBD - VHH72-h1-S56A	Data
Sensor 1	102.5	0.145776	SARS-CoV-1 RBD - VHH72-h1-S56A	Data
Sensor 1	103	0.146534	SARS-CoV-1 RBD - VHH72-h1-S56A	Data
Sensor 1	103.5	0.146691	SARS-CoV-1 RBD - VHH72-h1-S56A	Data
Sensor 1	104	0.146773	SARS-CoV-1 RBD - VHH72-h1-S56A	Data
Sensor 1	104.5	0.147217	SARS-CoV-1 RBD - VHH72-h1-S56A	Data
Sensor 1	105	0.146989	SARS-CoV-1 RBD - VHH72-h1-S56A	Data
Sensor 1	105.5	0.147158	SARS-CoV-1 RBD - VHH72-h1-S56A	Data
Sensor 1	106	0.147206	SARS-CoV-1 RBD - VHH72-h1-S56A	Data
Sensor 1	106.5	0.14751	SARS-CoV-1 RBD - VHH72-h1-S56A	Data
Sensor 1	107	0.147647	SARS-CoV-1 RBD - VHH72-h1-S56A	Data
Sensor 1	107.5	0.147363	SARS-CoV-1 RBD - VHH72-h1-S56A	Data
Sensor 1	108	0.14712	SARS-CoV-1 RBD - VHH72-h1-S56A	Data
Sensor 1	108.5	0.146794	SARS-CoV-1 RBD - VHH72-h1-S56A	Data
Sensor 1	109	0.146197	SARS-CoV-1 RBD - VHH72-h1-S56A	Data
Sensor 1	109.5	0.146629	SARS-CoV-1 RBD - VHH72-h1-S56A	Data
Sensor 1	110	0.146808	SARS-CoV-1 RBD - VHH72-h1-S56A	Data
Sensor 1	110.5	0.146642	SARS-CoV-1 RBD - VHH72-h1-S56A	Data
Sensor 1	111	0.146208	SARS-CoV-1 RBD - VHH72-h1-S56A	Data
Sensor 1	111.5	0.145676	SARS-CoV-1 RBD - VHH72-h1-S56A	Data
Sensor 1	112	0.14523	SARS-CoV-1 RBD - VHH72-h1-S56A	Data
Sensor 1	112.5	0.145551	SARS-CoV-1 RBD - VHH72-h1-S56A	Data
Sensor 1	113	0.146117	SARS-CoV-1 RBD - VHH72-h1-S56A	Data
Sensor 1	113.5	0.145635	SARS-CoV-1 RBD - VHH72-h1-S56A	Data
Sensor 1	114	0.145382	SARS-CoV-1 RBD - VHH72-h1-S56A	Data
Sensor 1	114.5	0.145483	SARS-CoV-1 RBD - VHH72-h1-S56A	Data
Sensor 1	115	0.145337	SARS-CoV-1 RBD - VHH72-h1-S56A	Data
Sensor 1	115.5	0.145455	SARS-CoV-1 RBD - VHH72-h1-S56A	Data
Sensor 1	116	0.145268	SARS-CoV-1 RBD - VHH72-h1-S56A	Data
Sensor 1	116.5	0.14528	SARS-CoV-1 RBD - VHH72-h1-S56A	Data
Sensor 1	117	0.145309	SARS-CoV-1 RBD - VHH72-h1-S56A	Data
Sensor 1	117.5	0.144888	SARS-CoV-1 RBD - VHH72-h1-S56A	Data
Sensor 1	118	0.145077	SARS-CoV-1 RBD - VHH72-h1-S56A	Data
Sensor 1	118.5	0.145355	SARS-CoV-1 RBD - VHH72-h1-S56A	Data
Sensor 1	119	0.145143	SARS-CoV-1 RBD - VHH72-h1-S56A	Data
Sensor 1	119.5	0.145235	SARS-CoV-1 RBD - VHH72-h1-S56A	Data
Sensor 1	119.995	0.145235	SARS-CoV-1 RBD - VHH72-h1-S56A	Data
Sensor 1	120.495	0.14442	SARS-CoV-1 RBD - VHH72-h1-S56A	Data
Sensor 1	120.995	0.143887	SARS-CoV-1 RBD - VHH72-h1-S56A	Data
Sensor 1	121.495	0.143611	SARS-CoV-1 RBD - VHH72-h1-S56A	Data
Sensor 1	121.995	0.143156	SARS-CoV-1 RBD - VHH72-h1-S56A	Data
Sensor 1	122.495	0.142663	SARS-CoV-1 RBD - VHH72-h1-S56A	Data
Sensor 1	122.995	0.142157	SARS-CoV-1 RBD - VHH72-h1-S56A	Data
Sensor 1	123.495	0.141248	SARS-CoV-1 RBD - VHH72-h1-S56A	Data
Sensor 1	123.995	0.141113	SARS-CoV-1 RBD - VHH72-h1-S56A	Data
Sensor 1	124.495	0.140795	SARS-CoV-1 RBD - VHH72-h1-S56A	Data
Sensor 1	124.995	0.140192	SARS-CoV-1 RBD - VHH72-h1-S56A	Data
Sensor 1	125.495	0.139687	SARS-CoV-1 RBD - VHH72-h1-S56A	Data
Sensor 1	125.995	0.13985	SARS-CoV-1 RBD - VHH72-h1-S56A	Data
Sensor 1	126.495	0.139363	SARS-CoV-1 RBD - VHH72-h1-S56A	Data
Sensor 1	126.995	0.139084	SARS-CoV-1 RBD - VHH72-h1-S56A	Data
Sensor 1	127.495	0.139225	SARS-CoV-1 RBD - VHH72-h1-S56A	Data
Sensor 1	127.995	0.138836	SARS-CoV-1 RBD - VHH72-h1-S56A	Data
Sensor 1	128.495	0.138409	SARS-CoV-1 RBD - VHH72-h1-S56A	Data
Sensor 1	128.995	0.139243	SARS-CoV-1 RBD - VHH72-h1-S56A	Data
Sensor 1	129.495	0.139505	SARS-CoV-1 RBD - VHH72-h1-S56A	Data
Sensor 1	129.995	0.139272	SARS-CoV-1 RBD - VHH72-h1-S56A	Data
Sensor 1	130.495	0.139356	SARS-CoV-1 RBD - VHH72-h1-S56A	Data
Sensor 1	130.995	0.139653	SARS-CoV-1 RBD - VHH72-h1-S56A	Data
Sensor 1	131.495	0.139804	SARS-CoV-1 RBD - VHH72-h1-S56A	Data
Sensor 1	131.995	0.139824	SARS-CoV-1 RBD - VHH72-h1-S56A	Data
Sensor 1	132.495	0.140019	SARS-CoV-1 RBD - VHH72-h1-S56A	Data
Sensor 1	132.995	0.140104	SARS-CoV-1 RBD - VHH72-h1-S56A	Data
Sensor 1	133.495	0.139831	SARS-CoV-1 RBD - VHH72-h1-S56A	Data
Sensor 1	133.995	0.139933	SARS-CoV-1 RBD - VHH72-h1-S56A	Data
Sensor 1	134.495	0.13906	SARS-CoV-1 RBD - VHH72-h1-S56A	Data
Sensor 1	134.995	0.138434	SARS-CoV-1 RBD - VHH72-h1-S56A	Data
Sensor 1	135.495	0.137993	SARS-CoV-1 RBD - VHH72-h1-S56A	Data
Sensor 1	135.995	0.13816	SARS-CoV-1 RBD - VHH72-h1-S56A	Data
Sensor 1	136.495	0.137944	SARS-CoV-1 RBD - VHH72-h1-S56A	Data
Sensor 1	136.995	0.137985	SARS-CoV-1 RBD - VHH72-h1-S56A	Data
Sensor 1	137.495	0.137826	SARS-CoV-1 RBD - VHH72-h1-S56A	Data
Sensor 1	137.995	0.137115	SARS-CoV-1 RBD - VHH72-h1-S56A	Data
Sensor 1	138.495	0.136939	SARS-CoV-1 RBD - VHH72-h1-S56A	Data
Sensor 1	138.995	0.136961	SARS-CoV-1 RBD - VHH72-h1-S56A	Data
Sensor 1	139.495	0.136821	SARS-CoV-1 RBD - VHH72-h1-S56A	Data
Sensor 1	139.995	0.136686	SARS-CoV-1 RBD - VHH72-h1-S56A	Data
Sensor 1	140.495	0.136323	SARS-CoV-1 RBD - VHH72-h1-S56A	Data
Sensor 1	140.995	0.135874	SARS-CoV-1 RBD - VHH72-h1-S56A	Data
Sensor 1	141.495	0.135692	SARS-CoV-1 RBD - VHH72-h1-S56A	Data
Sensor 1	141.995	0.1361	SARS-CoV-1 RBD - VHH72-h1-S56A	Data
Sensor 1	142.495	0.13591	SARS-CoV-1 RBD - VHH72-h1-S56A	Data
Sensor 1	142.995	0.135552	SARS-CoV-1 RBD - VHH72-h1-S56A	Data
Sensor 1	143.495	0.13519	SARS-CoV-1 RBD - VHH72-h1-S56A	Data
Sensor 1	143.995	0.135062	SARS-CoV-1 RBD - VHH72-h1-S56A	Data
Sensor 1	144.495	0.134628	SARS-CoV-1 RBD - VHH72-h1-S56A	Data
Sensor 1	144.995	0.134835	SARS-CoV-1 RBD - VHH72-h1-S56A	Data
Sensor 1	145.495	0.134855	SARS-CoV-1 RBD - VHH72-h1-S56A	Data
Sensor 1	145.995	0.135181	SARS-CoV-1 RBD - VHH72-h1-S56A	Data
Sensor 1	146.495	0.13489	SARS-CoV-1 RBD - VHH72-h1-S56A	Data
Sensor 1	146.995	0.135087	SARS-CoV-1 RBD - VHH72-h1-S56A	Data
Sensor 1	147.495	0.13488	SARS-CoV-1 RBD - VHH72-h1-S56A	Data
Sensor 1	147.995	0.134946	SARS-CoV-1 RBD - VHH72-h1-S56A	Data
Sensor 1	148.495	0.135381	SARS-CoV-1 RBD - VHH72-h1-S56A	Data
Sensor 1	148.995	0.13575	SARS-CoV-1 RBD - VHH72-h1-S56A	Data
Sensor 1	149.495	0.136385	SARS-CoV-1 RBD - VHH72-h1-S56A	Data
Sensor 1	149.995	0.136752	SARS-CoV-1 RBD - VHH72-h1-S56A	Data
Sensor 1	150.495	0.136663	SARS-CoV-1 RBD - VHH72-h1-S56A	Data
Sensor 1	150.995	0.136381	SARS-CoV-1 RBD - VHH72-h1-S56A	Data
Sensor 1	151.495	0.136261	SARS-CoV-1 RBD - VHH72-h1-S56A	Data
Sensor 1	151.995	0.136212	SARS-CoV-1 RBD - VHH72-h1-S56A	Data
Sensor 1	152.495	0.135818	SARS-CoV-1 RBD - VHH72-h1-S56A	Data
Sensor 1	152.995	0.135713	SARS-CoV-1 RBD - VHH72-h1-S56A	Data
Sensor 1	153.495	0.135379	SARS-CoV-1 RBD - VHH72-h1-S56A	Data
Sensor 1	153.995	0.134808	SARS-CoV-1 RBD - VHH72-h1-S56A	Data
Sensor 1	154.495	0.134038	SARS-CoV-1 RBD - VHH72-h1-S56A	Data
Sensor 1	154.995	0.133762	SARS-CoV-1 RBD - VHH72-h1-S56A	Data
Sensor 1	155.495	0.133904	SARS-CoV-1 RBD - VHH72-h1-S56A	Data
Sensor 1	155.995	0.133984	SARS-CoV-1 RBD - VHH72-h1-S56A	Data
Sensor 1	156.495	0.134199	SARS-CoV-1 RBD - VHH72-h1-S56A	Data
Sensor 1	156.995	0.135052	SARS-CoV-1 RBD - VHH72-h1-S56A	Data
Sensor 1	157.495	0.135236	SARS-CoV-1 RBD - VHH72-h1-S56A	Data
Sensor 1	157.995	0.135354	SARS-CoV-1 RBD - VHH72-h1-S56A	Data
Sensor 1	158.495	0.135557	SARS-CoV-1 RBD - VHH72-h1-S56A	Data
Sensor 1	158.995	0.13581	SARS-CoV-1 RBD - VHH72-h1-S56A	Data
Sensor 1	159.495	0.135374	SARS-CoV-1 RBD - VHH72-h1-S56A	Data
Sensor 1	159.995	0.135404	SARS-CoV-1 RBD - VHH72-h1-S56A	Data
Sensor 1	160.495	0.135101	SARS-CoV-1 RBD - VHH72-h1-S56A	Data
Sensor 1	160.995	0.134275	SARS-CoV-1 RBD - VHH72-h1-S56A	Data
Sensor 1	161.495	0.13407	SARS-CoV-1 RBD - VHH72-h1-S56A	Data
Sensor 1	161.995	0.133899	SARS-CoV-1 RBD - VHH72-h1-S56A	Data
Sensor 1	162.495	0.133538	SARS-CoV-1 RBD - VHH72-h1-S56A	Data
Sensor 1	162.995	0.132529	SARS-CoV-1 RBD - VHH72-h1-S56A	Data
Sensor 1	163.495	0.132235	SARS-CoV-1 RBD - VHH72-h1-S56A	Data
Sensor 1	163.995	0.132121	SARS-CoV-1 RBD - VHH72-h1-S56A	Data
Sensor 1	164.495	0.132321	SARS-CoV-1 RBD - VHH72-h1-S56A	Data
Sensor 1	164.995	0.13246	SARS-CoV-1 RBD - VHH72-h1-S56A	Data
Sensor 1	165.495	0.132678	SARS-CoV-1 RBD - VHH72-h1-S56A	Data
Sensor 1	165.995	0.13276	SARS-CoV-1 RBD - VHH72-h1-S56A	Data
Sensor 1	166.495	0.132873	SARS-CoV-1 RBD - VHH72-h1-S56A	Data
Sensor 1	166.995	0.1327	SARS-CoV-1 RBD - VHH72-h1-S56A	Data
Sensor 1	167.495	0.132787	SARS-CoV-1 RBD - VHH72-h1-S56A	Data
Sensor 1	167.995	0.132346	SARS-CoV-1 RBD - VHH72-h1-S56A	Data
Sensor 1	168.495	0.132322	SARS-CoV-1 RBD - VHH72-h1-S56A	Data
Sensor 1	168.995	0.131896	SARS-CoV-1 RBD - VHH72-h1-S56A	Data
Sensor 1	169.495	0.130777	SARS-CoV-1 RBD - VHH72-h1-S56A	Data
Sensor 1	169.995	0.131089	SARS-CoV-1 RBD - VHH72-h1-S56A	Data
Sensor 1	170.495	0.130912	SARS-CoV-1 RBD - VHH72-h1-S56A	Data
Sensor 1	170.995	0.130336	SARS-CoV-1 RBD - VHH72-h1-S56A	Data
Sensor 1	171.495	0.130711	SARS-CoV-1 RBD - VHH72-h1-S56A	Data
Sensor 1	171.995	0.130393	SARS-CoV-1 RBD - VHH72-h1-S56A	Data
Sensor 1	172.495	0.129976	SARS-CoV-1 RBD - VHH72-h1-S56A	Data
Sensor 1	172.995	0.129503	SARS-CoV-1 RBD - VHH72-h1-S56A	Data
Sensor 1	173.495	0.13036	SARS-CoV-1 RBD - VHH72-h1-S56A	Data
Sensor 1	173.995	0.130445	SARS-CoV-1 RBD - VHH72-h1-S56A	Data
Sensor 1	174.495	0.130316	SARS-CoV-1 RBD - VHH72-h1-S56A	Data
Sensor 1	174.995	0.130225	SARS-CoV-1 RBD - VHH72-h1-S56A	Data
Sensor 1	175.495	0.129884	SARS-CoV-1 RBD - VHH72-h1-S56A	Data
Sensor 1	175.995	0.12957	SARS-CoV-1 RBD - VHH72-h1-S56A	Data
Sensor 1	176.495	0.129534	SARS-CoV-1 RBD - VHH72-h1-S56A	Data
Sensor 1	176.995	0.129044	SARS-CoV-1 RBD - VHH72-h1-S56A	Data
Sensor 1	177.495	0.129039	SARS-CoV-1 RBD - VHH72-h1-S56A	Data
Sensor 1	177.995	0.128518	SARS-CoV-1 RBD - VHH72-h1-S56A	Data
Sensor 1	178.495	0.128013	SARS-CoV-1 RBD - VHH72-h1-S56A	Data
Sensor 1	178.995	0.127738	SARS-CoV-1 RBD - VHH72-h1-S56A	Data
Sensor 1	179.495	0.127353	SARS-CoV-1 RBD - VHH72-h1-S56A	Data
Sensor 1	179.995	0.12773	SARS-CoV-1 RBD - VHH72-h1-S56A	Data
Sensor 1	180.495	0.12821	SARS-CoV-1 RBD - VHH72-h1-S56A	Data
Sensor 1	180.995	0.128178	SARS-CoV-1 RBD - VHH72-h1-S56A	Data
Sensor 1	181.495	0.128249	SARS-CoV-1 RBD - VHH72-h1-S56A	Data
Sensor 1	181.995	0.128228	SARS-CoV-1 RBD - VHH72-h1-S56A	Data
Sensor 1	182.495	0.128021	SARS-CoV-1 RBD - VHH72-h1-S56A	Data
Sensor 1	182.995	0.127904	SARS-CoV-1 RBD - VHH72-h1-S56A	Data
Sensor 1	183.495	0.12832	SARS-CoV-1 RBD - VHH72-h1-S56A	Data
Sensor 1	183.995	0.127929	SARS-CoV-1 RBD - VHH72-h1-S56A	Data
Sensor 1	184.495	0.127815	SARS-CoV-1 RBD - VHH72-h1-S56A	Data
Sensor 1	184.995	0.127618	SARS-CoV-1 RBD - VHH72-h1-S56A	Data
Sensor 1	185.495	0.127207	SARS-CoV-1 RBD - VHH72-h1-S56A	Data
Sensor 1	185.995	0.126691	SARS-CoV-1 RBD - VHH72-h1-S56A	Data
Sensor 1	186.495	0.126805	SARS-CoV-1 RBD - VHH72-h1-S56A	Data
Sensor 1	186.995	0.126301	SARS-CoV-1 RBD - VHH72-h1-S56A	Data
Sensor 1	187.495	0.125851	SARS-CoV-1 RBD - VHH72-h1-S56A	Data
Sensor 1	187.995	0.125293	SARS-CoV-1 RBD - VHH72-h1-S56A	Data
Sensor 1	188.495	0.124697	SARS-CoV-1 RBD - VHH72-h1-S56A	Data
Sensor 1	188.995	0.124803	SARS-CoV-1 RBD - VHH72-h1-S56A	Data
Sensor 1	189.495	0.124762	SARS-CoV-1 RBD - VHH72-h1-S56A	Data
Sensor 1	189.995	0.125098	SARS-CoV-1 RBD - VHH72-h1-S56A	Data
Sensor 1	190.495	0.125072	SARS-CoV-1 RBD - VHH72-h1-S56A	Data
Sensor 1	190.995	0.125104	SARS-CoV-1 RBD - VHH72-h1-S56A	Data
Sensor 1	191.495	0.125053	SARS-CoV-1 RBD - VHH72-h1-S56A	Data
Sensor 1	191.995	0.125067	SARS-CoV-1 RBD - VHH72-h1-S56A	Data
Sensor 1	192.495	0.125267	SARS-CoV-1 RBD - VHH72-h1-S56A	Data
Sensor 1	192.995	0.125224	SARS-CoV-1 RBD - VHH72-h1-S56A	Data
Sensor 1	193.495	0.125278	SARS-CoV-1 RBD - VHH72-h1-S56A	Data
Sensor 1	193.995	0.125378	SARS-CoV-1 RBD - VHH72-h1-S56A	Data
Sensor 1	194.495	0.125663	SARS-CoV-1 RBD - VHH72-h1-S56A	Data
Sensor 1	194.995	0.125106	SARS-CoV-1 RBD - VHH72-h1-S56A	Data
Sensor 1	195.495	0.125621	SARS-CoV-1 RBD - VHH72-h1-S56A	Data
Sensor 1	195.995	0.125259	SARS-CoV-1 RBD - VHH72-h1-S56A	Data
Sensor 1	196.495	0.125208	SARS-CoV-1 RBD - VHH72-h1-S56A	Data
Sensor 1	196.995	0.125256	SARS-CoV-1 RBD - VHH72-h1-S56A	Data
Sensor 1	197.495	0.125097	SARS-CoV-1 RBD - VHH72-h1-S56A	Data
Sensor 1	197.995	0.125157	SARS-CoV-1 RBD - VHH72-h1-S56A	Data
Sensor 1	198.495	0.125415	SARS-CoV-1 RBD - VHH72-h1-S56A	Data
Sensor 1	198.995	0.125792	SARS-CoV-1 RBD - VHH72-h1-S56A	Data
Sensor 1	199.495	0.125688	SARS-CoV-1 RBD - VHH72-h1-S56A	Data
Sensor 1	199.995	0.125752	SARS-CoV-1 RBD - VHH72-h1-S56A	Data
Sensor 1	200.495	0.125976	SARS-CoV-1 RBD - VHH72-h1-S56A	Data
Sensor 1	200.995	0.126262	SARS-CoV-1 RBD - VHH72-h1-S56A	Data
Sensor 1	201.495	0.126261	SARS-CoV-1 RBD - VHH72-h1-S56A	Data
Sensor 1	201.995	0.125811	SARS-CoV-1 RBD - VHH72-h1-S56A	Data
Sensor 1	202.495	0.125608	SARS-CoV-1 RBD - VHH72-h1-S56A	Data
Sensor 1	202.995	0.124997	SARS-CoV-1 RBD - VHH72-h1-S56A	Data
Sensor 1	203.495	0.124759	SARS-CoV-1 RBD - VHH72-h1-S56A	Data
Sensor 1	203.995	0.124525	SARS-CoV-1 RBD - VHH72-h1-S56A	Data
Sensor 1	204.495	0.124424	SARS-CoV-1 RBD - VHH72-h1-S56A	Data
Sensor 1	204.995	0.124183	SARS-CoV-1 RBD - VHH72-h1-S56A	Data
Sensor 1	205.495	0.124691	SARS-CoV-1 RBD - VHH72-h1-S56A	Data
Sensor 1	205.995	0.124128	SARS-CoV-1 RBD - VHH72-h1-S56A	Data
Sensor 1	206.495	0.124306	SARS-CoV-1 RBD - VHH72-h1-S56A	Data
Sensor 1	206.995	0.124818	SARS-CoV-1 RBD - VHH72-h1-S56A	Data
Sensor 1	207.495	0.125013	SARS-CoV-1 RBD - VHH72-h1-S56A	Data
Sensor 1	207.995	0.124979	SARS-CoV-1 RBD - VHH72-h1-S56A	Data
Sensor 1	208.495	0.125151	SARS-CoV-1 RBD - VHH72-h1-S56A	Data
Sensor 1	208.995	0.125023	SARS-CoV-1 RBD - VHH72-h1-S56A	Data
Sensor 1	209.495	0.124957	SARS-CoV-1 RBD - VHH72-h1-S56A	Data
Sensor 1	209.995	0.125281	SARS-CoV-1 RBD - VHH72-h1-S56A	Data
Sensor 1	210.495	0.125179	SARS-CoV-1 RBD - VHH72-h1-S56A	Data
Sensor 1	210.995	0.124705	SARS-CoV-1 RBD - VHH72-h1-S56A	Data
Sensor 1	211.495	0.124171	SARS-CoV-1 RBD - VHH72-h1-S56A	Data
Sensor 1	211.995	0.123745	SARS-CoV-1 RBD - VHH72-h1-S56A	Data
Sensor 1	212.495	0.123616	SARS-CoV-1 RBD - VHH72-h1-S56A	Data
Sensor 1	212.995	0.123387	SARS-CoV-1 RBD - VHH72-h1-S56A	Data
Sensor 1	213.495	0.1228	SARS-CoV-1 RBD - VHH72-h1-S56A	Data
Sensor 1	213.995	0.122518	SARS-CoV-1 RBD - VHH72-h1-S56A	Data
Sensor 1	214.495	0.12249	SARS-CoV-1 RBD - VHH72-h1-S56A	Data
Sensor 1	214.995	0.122404	SARS-CoV-1 RBD - VHH72-h1-S56A	Data
Sensor 1	215.495	0.12263	SARS-CoV-1 RBD - VHH72-h1-S56A	Data
Sensor 1	215.995	0.122896	SARS-CoV-1 RBD - VHH72-h1-S56A	Data
Sensor 1	216.495	0.123067	SARS-CoV-1 RBD - VHH72-h1-S56A	Data
Sensor 1	216.995	0.123162	SARS-CoV-1 RBD - VHH72-h1-S56A	Data
Sensor 1	217.495	0.122719	SARS-CoV-1 RBD - VHH72-h1-S56A	Data
Sensor 1	217.995	0.122622	SARS-CoV-1 RBD - VHH72-h1-S56A	Data
Sensor 1	218.495	0.122195	SARS-CoV-1 RBD - VHH72-h1-S56A	Data
Sensor 1	218.995	0.122626	SARS-CoV-1 RBD - VHH72-h1-S56A	Data
Sensor 1	219.495	0.122754	SARS-CoV-1 RBD - VHH72-h1-S56A	Data
Sensor 1	219.995	0.122983	SARS-CoV-1 RBD - VHH72-h1-S56A	Data
Sensor 1	220.495	0.122646	SARS-CoV-1 RBD - VHH72-h1-S56A	Data
Sensor 1	220.995	0.122358	SARS-CoV-1 RBD - VHH72-h1-S56A	Data
Sensor 1	221.495	0.122308	SARS-CoV-1 RBD - VHH72-h1-S56A	Data
Sensor 1	221.995	0.122311	SARS-CoV-1 RBD - VHH72-h1-S56A	Data
Sensor 1	222.495	0.121946	SARS-CoV-1 RBD - VHH72-h1-S56A	Data
Sensor 1	222.995	0.12157	SARS-CoV-1 RBD - VHH72-h1-S56A	Data
Sensor 1	223.495	0.121257	SARS-CoV-1 RBD - VHH72-h1-S56A	Data
Sensor 1	223.995	0.121311	SARS-CoV-1 RBD - VHH72-h1-S56A	Data
Sensor 1	224.495	0.121505	SARS-CoV-1 RBD - VHH72-h1-S56A	Data
Sensor 1	224.995	0.121514	SARS-CoV-1 RBD - VHH72-h1-S56A	Data
Sensor 1	225.495	0.122008	SARS-CoV-1 RBD - VHH72-h1-S56A	Data
Sensor 1	225.995	0.121984	SARS-CoV-1 RBD - VHH72-h1-S56A	Data
Sensor 1	226.495	0.121451	SARS-CoV-1 RBD - VHH72-h1-S56A	Data
Sensor 1	226.995	0.121351	SARS-CoV-1 RBD - VHH72-h1-S56A	Data
Sensor 1	227.495	0.121097	SARS-CoV-1 RBD - VHH72-h1-S56A	Data
Sensor 1	227.995	0.121034	SARS-CoV-1 RBD - VHH72-h1-S56A	Data
Sensor 1	228.495	0.120683	SARS-CoV-1 RBD - VHH72-h1-S56A	Data
Sensor 1	228.995	0.121457	SARS-CoV-1 RBD - VHH72-h1-S56A	Data
Sensor 1	229.495	0.121092	SARS-CoV-1 RBD - VHH72-h1-S56A	Data
Sensor 1	229.995	0.120706	SARS-CoV-1 RBD - VHH72-h1-S56A	Data
Sensor 1	230.495	0.119601	SARS-CoV-1 RBD - VHH72-h1-S56A	Data
Sensor 1	230.995	0.119531	SARS-CoV-1 RBD - VHH72-h1-S56A	Data
Sensor 1	231.495	0.119375	SARS-CoV-1 RBD - VHH72-h1-S56A	Data
Sensor 1	231.995	0.118678	SARS-CoV-1 RBD - VHH72-h1-S56A	Data
Sensor 1	232.495	0.118612	SARS-CoV-1 RBD - VHH72-h1-S56A	Data
Sensor 1	232.995	0.118111	SARS-CoV-1 RBD - VHH72-h1-S56A	Data
Sensor 1	233.495	0.117681	SARS-CoV-1 RBD - VHH72-h1-S56A	Data
Sensor 1	233.995	0.117788	SARS-CoV-1 RBD - VHH72-h1-S56A	Data
Sensor 1	234.495	0.118045	SARS-CoV-1 RBD - VHH72-h1-S56A	Data
Sensor 1	234.995	0.11819	SARS-CoV-1 RBD - VHH72-h1-S56A	Data
Sensor 1	235.495	0.11834	SARS-CoV-1 RBD - VHH72-h1-S56A	Data
Sensor 1	235.995	0.118006	SARS-CoV-1 RBD - VHH72-h1-S56A	Data
Sensor 1	236.495	0.118143	SARS-CoV-1 RBD - VHH72-h1-S56A	Data
Sensor 1	236.995	0.118764	SARS-CoV-1 RBD - VHH72-h1-S56A	Data
Sensor 1	237.495	0.119085	SARS-CoV-1 RBD - VHH72-h1-S56A	Data
Sensor 1	237.995	0.118502	SARS-CoV-1 RBD - VHH72-h1-S56A	Data
Sensor 1	238.495	0.118462	SARS-CoV-1 RBD - VHH72-h1-S56A	Data
Sensor 1	238.995	0.118471	SARS-CoV-1 RBD - VHH72-h1-S56A	Data
Sensor 1	239.495	0.118087	SARS-CoV-1 RBD - VHH72-h1-S56A	Data
Sensor 1	239.995	0.117771	SARS-CoV-1 RBD - VHH72-h1-S56A	Data
Sensor 1	240.495	0.117261	SARS-CoV-1 RBD - VHH72-h1-S56A	Data
Sensor 1	240.995	0.117486	SARS-CoV-1 RBD - VHH72-h1-S56A	Data
Sensor 1	241.495	0.117268	SARS-CoV-1 RBD - VHH72-h1-S56A	Data
Sensor 1	241.995	0.116343	SARS-CoV-1 RBD - VHH72-h1-S56A	Data
Sensor 1	242.495	0.116439	SARS-CoV-1 RBD - VHH72-h1-S56A	Data
Sensor 1	242.995	0.115794	SARS-CoV-1 RBD - VHH72-h1-S56A	Data
Sensor 1	243.495	0.116357	SARS-CoV-1 RBD - VHH72-h1-S56A	Data
Sensor 1	243.995	0.116952	SARS-CoV-1 RBD - VHH72-h1-S56A	Data
Sensor 1	244.495	0.117292	SARS-CoV-1 RBD - VHH72-h1-S56A	Data
Sensor 1	244.995	0.117501	SARS-CoV-1 RBD - VHH72-h1-S56A	Data
Sensor 1	245.495	0.117315	SARS-CoV-1 RBD - VHH72-h1-S56A	Data
Sensor 1	245.995	0.117237	SARS-CoV-1 RBD - VHH72-h1-S56A	Data
Sensor 1	246.495	0.117231	SARS-CoV-1 RBD - VHH72-h1-S56A	Data
Sensor 1	246.995	0.11715	SARS-CoV-1 RBD - VHH72-h1-S56A	Data
Sensor 1	247.495	0.116786	SARS-CoV-1 RBD - VHH72-h1-S56A	Data
Sensor 1	247.995	0.116553	SARS-CoV-1 RBD - VHH72-h1-S56A	Data
Sensor 1	248.495	0.117137	SARS-CoV-1 RBD - VHH72-h1-S56A	Data
Sensor 1	248.995	0.117006	SARS-CoV-1 RBD - VHH72-h1-S56A	Data
Sensor 1	249.495	0.116988	SARS-CoV-1 RBD - VHH72-h1-S56A	Data
Sensor 1	249.995	0.117193	SARS-CoV-1 RBD - VHH72-h1-S56A	Data
Sensor 1	250.495	0.116499	SARS-CoV-1 RBD - VHH72-h1-S56A	Data
Sensor 1	250.995	0.116183	SARS-CoV-1 RBD - VHH72-h1-S56A	Data
Sensor 1	251.495	0.116185	SARS-CoV-1 RBD - VHH72-h1-S56A	Data
Sensor 1	251.995	0.115529	SARS-CoV-1 RBD - VHH72-h1-S56A	Data
Sensor 1	252.495	0.115608	SARS-CoV-1 RBD - VHH72-h1-S56A	Data
Sensor 1	252.995	0.114672	SARS-CoV-1 RBD - VHH72-h1-S56A	Data
Sensor 1	253.495	0.115	SARS-CoV-1 RBD - VHH72-h1-S56A	Data
Sensor 1	253.995	0.114605	SARS-CoV-1 RBD - VHH72-h1-S56A	Data
Sensor 1	254.495	0.114209	SARS-CoV-1 RBD - VHH72-h1-S56A	Data
Sensor 1	254.995	0.113378	SARS-CoV-1 RBD - VHH72-h1-S56A	Data
Sensor 1	255.495	0.113103	SARS-CoV-1 RBD - VHH72-h1-S56A	Data
Sensor 1	255.995	0.112398	SARS-CoV-1 RBD - VHH72-h1-S56A	Data
Sensor 1	256.495	0.112045	SARS-CoV-1 RBD - VHH72-h1-S56A	Data
Sensor 1	256.995	0.112251	SARS-CoV-1 RBD - VHH72-h1-S56A	Data
Sensor 1	257.495	0.112212	SARS-CoV-1 RBD - VHH72-h1-S56A	Data
Sensor 1	257.995	0.112586	SARS-CoV-1 RBD - VHH72-h1-S56A	Data
Sensor 1	258.495	0.112615	SARS-CoV-1 RBD - VHH72-h1-S56A	Data
Sensor 1	258.995	0.112525	SARS-CoV-1 RBD - VHH72-h1-S56A	Data
Sensor 1	259.495	0.112443	SARS-CoV-1 RBD - VHH72-h1-S56A	Data
Sensor 1	259.995	0.112547	SARS-CoV-1 RBD - VHH72-h1-S56A	Data
Sensor 1	260.495	0.112102	SARS-CoV-1 RBD - VHH72-h1-S56A	Data
Sensor 1	260.995	0.112469	SARS-CoV-1 RBD - VHH72-h1-S56A	Data
Sensor 1	261.495	0.112946	SARS-CoV-1 RBD - VHH72-h1-S56A	Data
Sensor 1	261.995	0.11266	SARS-CoV-1 RBD - VHH72-h1-S56A	Data
Sensor 1	262.495	0.113207	SARS-CoV-1 RBD - VHH72-h1-S56A	Data
Sensor 1	262.995	0.113383	SARS-CoV-1 RBD - VHH72-h1-S56A	Data
Sensor 1	263.495	0.11413	SARS-CoV-1 RBD - VHH72-h1-S56A	Data
Sensor 1	263.995	0.113889	SARS-CoV-1 RBD - VHH72-h1-S56A	Data
Sensor 1	264.495	0.113768	SARS-CoV-1 RBD - VHH72-h1-S56A	Data
Sensor 1	264.995	0.113707	SARS-CoV-1 RBD - VHH72-h1-S56A	Data
Sensor 1	265.495	0.11444	SARS-CoV-1 RBD - VHH72-h1-S56A	Data
Sensor 1	265.995	0.114588	SARS-CoV-1 RBD - VHH72-h1-S56A	Data
Sensor 1	266.495	0.114482	SARS-CoV-1 RBD - VHH72-h1-S56A	Data
Sensor 1	266.995	0.113989	SARS-CoV-1 RBD - VHH72-h1-S56A	Data
Sensor 1	267.495	0.11346	SARS-CoV-1 RBD - VHH72-h1-S56A	Data
Sensor 1	267.995	0.113665	SARS-CoV-1 RBD - VHH72-h1-S56A	Data
Sensor 1	268.495	0.11338	SARS-CoV-1 RBD - VHH72-h1-S56A	Data
Sensor 1	268.995	0.113036	SARS-CoV-1 RBD - VHH72-h1-S56A	Data
Sensor 1	269.495	0.112331	SARS-CoV-1 RBD - VHH72-h1-S56A	Data
Sensor 1	269.995	0.111712	SARS-CoV-1 RBD - VHH72-h1-S56A	Data
Sensor 1	270.495	0.111147	SARS-CoV-1 RBD - VHH72-h1-S56A	Data
Sensor 1	270.995	0.110829	SARS-CoV-1 RBD - VHH72-h1-S56A	Data
Sensor 1	271.495	0.110246	SARS-CoV-1 RBD - VHH72-h1-S56A	Data
Sensor 1	271.995	0.110312	SARS-CoV-1 RBD - VHH72-h1-S56A	Data
Sensor 1	272.495	0.110641	SARS-CoV-1 RBD - VHH72-h1-S56A	Data
Sensor 1	272.995	0.110252	SARS-CoV-1 RBD - VHH72-h1-S56A	Data
Sensor 1	273.495	0.11007	SARS-CoV-1 RBD - VHH72-h1-S56A	Data
Sensor 1	273.995	0.109494	SARS-CoV-1 RBD - VHH72-h1-S56A	Data
Sensor 1	274.495	0.109577	SARS-CoV-1 RBD - VHH72-h1-S56A	Data
Sensor 1	274.995	0.109969	SARS-CoV-1 RBD - VHH72-h1-S56A	Data
Sensor 1	275.495	0.1105	SARS-CoV-1 RBD - VHH72-h1-S56A	Data
Sensor 1	275.995	0.110409	SARS-CoV-1 RBD - VHH72-h1-S56A	Data
Sensor 1	276.495	0.1106	SARS-CoV-1 RBD - VHH72-h1-S56A	Data
Sensor 1	276.995	0.11107	SARS-CoV-1 RBD - VHH72-h1-S56A	Data
Sensor 1	277.495	0.111733	SARS-CoV-1 RBD - VHH72-h1-S56A	Data
Sensor 1	277.995	0.112521	SARS-CoV-1 RBD - VHH72-h1-S56A	Data
Sensor 1	278.495	0.112357	SARS-CoV-1 RBD - VHH72-h1-S56A	Data
Sensor 1	278.995	0.112884	SARS-CoV-1 RBD - VHH72-h1-S56A	Data
Sensor 1	279.495	0.112714	SARS-CoV-1 RBD - VHH72-h1-S56A	Data
Sensor 1	279.995	0.112613	SARS-CoV-1 RBD - VHH72-h1-S56A	Data
Sensor 1	280.495	0.112393	SARS-CoV-1 RBD - VHH72-h1-S56A	Data
Sensor 1	280.995	0.112569	SARS-CoV-1 RBD - VHH72-h1-S56A	Data
Sensor 1	281.495	0.11242	SARS-CoV-1 RBD - VHH72-h1-S56A	Data
Sensor 1	281.995	0.112206	SARS-CoV-1 RBD - VHH72-h1-S56A	Data
Sensor 1	282.495	0.111855	SARS-CoV-1 RBD - VHH72-h1-S56A	Data
Sensor 1	282.995	0.111689	SARS-CoV-1 RBD - VHH72-h1-S56A	Data
Sensor 1	283.495	0.111465	SARS-CoV-1 RBD - VHH72-h1-S56A	Data
Sensor 1	283.995	0.111159	SARS-CoV-1 RBD - VHH72-h1-S56A	Data
Sensor 1	284.495	0.111268	SARS-CoV-1 RBD - VHH72-h1-S56A	Data
Sensor 1	284.995	0.110841	SARS-CoV-1 RBD - VHH72-h1-S56A	Data
Sensor 1	285.495	0.110513	SARS-CoV-1 RBD - VHH72-h1-S56A	Data
Sensor 1	285.995	0.110117	SARS-CoV-1 RBD - VHH72-h1-S56A	Data
Sensor 1	286.495	0.110312	SARS-CoV-1 RBD - VHH72-h1-S56A	Data
Sensor 1	286.995	0.109685	SARS-CoV-1 RBD - VHH72-h1-S56A	Data
Sensor 1	287.495	0.109573	SARS-CoV-1 RBD - VHH72-h1-S56A	Data
Sensor 1	287.995	0.110021	SARS-CoV-1 RBD - VHH72-h1-S56A	Data
Sensor 1	288.495	0.109879	SARS-CoV-1 RBD - VHH72-h1-S56A	Data
Sensor 1	288.995	0.110024	SARS-CoV-1 RBD - VHH72-h1-S56A	Data
Sensor 1	289.495	0.109598	SARS-CoV-1 RBD - VHH72-h1-S56A	Data
Sensor 1	289.995	0.109788	SARS-CoV-1 RBD - VHH72-h1-S56A	Data
Sensor 1	290.495	0.109687	SARS-CoV-1 RBD - VHH72-h1-S56A	Data
Sensor 1	290.995	0.10979	SARS-CoV-1 RBD - VHH72-h1-S56A	Data
Sensor 1	291.495	0.109887	SARS-CoV-1 RBD - VHH72-h1-S56A	Data
Sensor 1	291.995	0.110082	SARS-CoV-1 RBD - VHH72-h1-S56A	Data
Sensor 1	292.495	0.110327	SARS-CoV-1 RBD - VHH72-h1-S56A	Data
Sensor 1	292.995	0.110143	SARS-CoV-1 RBD - VHH72-h1-S56A	Data
Sensor 1	293.495	0.109919	SARS-CoV-1 RBD - VHH72-h1-S56A	Data
Sensor 1	293.995	0.109739	SARS-CoV-1 RBD - VHH72-h1-S56A	Data
Sensor 1	294.495	0.109275	SARS-CoV-1 RBD - VHH72-h1-S56A	Data
Sensor 1	294.995	0.108625	SARS-CoV-1 RBD - VHH72-h1-S56A	Data
Sensor 1	295.495	0.108858	SARS-CoV-1 RBD - VHH72-h1-S56A	Data
Sensor 1	295.995	0.108312	SARS-CoV-1 RBD - VHH72-h1-S56A	Data
Sensor 1	296.495	0.108045	SARS-CoV-1 RBD - VHH72-h1-S56A	Data
Sensor 1	296.995	0.107977	SARS-CoV-1 RBD - VHH72-h1-S56A	Data
Sensor 1	297.495	0.108112	SARS-CoV-1 RBD - VHH72-h1-S56A	Data
Sensor 1	297.995	0.108153	SARS-CoV-1 RBD - VHH72-h1-S56A	Data
Sensor 1	298.495	0.107234	SARS-CoV-1 RBD - VHH72-h1-S56A	Data
Sensor 1	298.995	0.107278	SARS-CoV-1 RBD - VHH72-h1-S56A	Data
Sensor 1	299.495	0.107665	SARS-CoV-1 RBD - VHH72-h1-S56A	Data
Sensor 1	299.995	0.108287	SARS-CoV-1 RBD - VHH72-h1-S56A	Data
Sensor 1	300.495	0.108571	SARS-CoV-1 RBD - VHH72-h1-S56A	Data
Sensor 1	300.995	0.108819	SARS-CoV-1 RBD - VHH72-h1-S56A	Data
Sensor 1	301.495	0.108941	SARS-CoV-1 RBD - VHH72-h1-S56A	Data
Sensor 1	301.995	0.108724	SARS-CoV-1 RBD - VHH72-h1-S56A	Data
Sensor 1	302.495	0.108525	SARS-CoV-1 RBD - VHH72-h1-S56A	Data
Sensor 1	302.995	0.108455	SARS-CoV-1 RBD - VHH72-h1-S56A	Data
Sensor 1	303.495	0.108207	SARS-CoV-1 RBD - VHH72-h1-S56A	Data
Sensor 1	303.995	0.107993	SARS-CoV-1 RBD - VHH72-h1-S56A	Data
Sensor 1	304.495	0.107795	SARS-CoV-1 RBD - VHH72-h1-S56A	Data
Sensor 1	304.995	0.107579	SARS-CoV-1 RBD - VHH72-h1-S56A	Data
Sensor 1	305.495	0.107538	SARS-CoV-1 RBD - VHH72-h1-S56A	Data
Sensor 1	305.995	0.107115	SARS-CoV-1 RBD - VHH72-h1-S56A	Data
Sensor 1	306.495	0.10702	SARS-CoV-1 RBD - VHH72-h1-S56A	Data
Sensor 1	306.995	0.106921	SARS-CoV-1 RBD - VHH72-h1-S56A	Data
Sensor 1	307.495	0.105868	SARS-CoV-1 RBD - VHH72-h1-S56A	Data
Sensor 1	307.995	0.10607	SARS-CoV-1 RBD - VHH72-h1-S56A	Data
Sensor 1	308.495	0.105765	SARS-CoV-1 RBD - VHH72-h1-S56A	Data
Sensor 1	308.995	0.106099	SARS-CoV-1 RBD - VHH72-h1-S56A	Data
Sensor 1	309.495	0.105897	SARS-CoV-1 RBD - VHH72-h1-S56A	Data
Sensor 1	309.995	0.106368	SARS-CoV-1 RBD - VHH72-h1-S56A	Data
Sensor 1	310.495	0.106253	SARS-CoV-1 RBD - VHH72-h1-S56A	Data
Sensor 1	310.995	0.106583	SARS-CoV-1 RBD - VHH72-h1-S56A	Data
Sensor 1	311.495	0.105823	SARS-CoV-1 RBD - VHH72-h1-S56A	Data
Sensor 1	311.995	0.106093	SARS-CoV-1 RBD - VHH72-h1-S56A	Data
Sensor 1	312.495	0.106224	SARS-CoV-1 RBD - VHH72-h1-S56A	Data
Sensor 1	312.995	0.1065	SARS-CoV-1 RBD - VHH72-h1-S56A	Data
Sensor 1	313.495	0.106508	SARS-CoV-1 RBD - VHH72-h1-S56A	Data
Sensor 1	313.995	0.10683	SARS-CoV-1 RBD - VHH72-h1-S56A	Data
Sensor 1	314.495	0.106693	SARS-CoV-1 RBD - VHH72-h1-S56A	Data
Sensor 1	314.995	0.106359	SARS-CoV-1 RBD - VHH72-h1-S56A	Data
Sensor 1	315.495	0.10665	SARS-CoV-1 RBD - VHH72-h1-S56A	Data
Sensor 1	315.995	0.106783	SARS-CoV-1 RBD - VHH72-h1-S56A	Data
Sensor 1	316.495	0.106622	SARS-CoV-1 RBD - VHH72-h1-S56A	Data
Sensor 1	316.995	0.106767	SARS-CoV-1 RBD - VHH72-h1-S56A	Data
Sensor 1	317.495	0.106247	SARS-CoV-1 RBD - VHH72-h1-S56A	Data
Sensor 1	317.995	0.106423	SARS-CoV-1 RBD - VHH72-h1-S56A	Data
Sensor 1	318.495	0.105903	SARS-CoV-1 RBD - VHH72-h1-S56A	Data
Sensor 1	318.995	0.105665	SARS-CoV-1 RBD - VHH72-h1-S56A	Data
Sensor 1	319.495	0.105315	SARS-CoV-1 RBD - VHH72-h1-S56A	Data
Sensor 1	319.995	0.105466	SARS-CoV-1 RBD - VHH72-h1-S56A	Data
Sensor 1	320.495	0.105261	SARS-CoV-1 RBD - VHH72-h1-S56A	Data
Sensor 1	320.995	0.104745	SARS-CoV-1 RBD - VHH72-h1-S56A	Data
Sensor 1	321.495	0.104148	SARS-CoV-1 RBD - VHH72-h1-S56A	Data
Sensor 1	321.995	0.104298	SARS-CoV-1 RBD - VHH72-h1-S56A	Data
Sensor 1	322.495	0.104476	SARS-CoV-1 RBD - VHH72-h1-S56A	Data
Sensor 1	322.995	0.105131	SARS-CoV-1 RBD - VHH72-h1-S56A	Data
Sensor 1	323.495	0.105058	SARS-CoV-1 RBD - VHH72-h1-S56A	Data
Sensor 1	323.995	0.104956	SARS-CoV-1 RBD - VHH72-h1-S56A	Data
Sensor 1	324.495	0.105166	SARS-CoV-1 RBD - VHH72-h1-S56A	Data
Sensor 1	324.995	0.105413	SARS-CoV-1 RBD - VHH72-h1-S56A	Data
Sensor 1	325.495	0.105605	SARS-CoV-1 RBD - VHH72-h1-S56A	Data
Sensor 1	325.995	0.105477	SARS-CoV-1 RBD - VHH72-h1-S56A	Data
Sensor 1	326.495	0.105726	SARS-CoV-1 RBD - VHH72-h1-S56A	Data
Sensor 1	326.995	0.105997	SARS-CoV-1 RBD - VHH72-h1-S56A	Data
Sensor 1	327.495	0.105865	SARS-CoV-1 RBD - VHH72-h1-S56A	Data
Sensor 1	327.995	0.106108	SARS-CoV-1 RBD - VHH72-h1-S56A	Data
Sensor 1	328.495	0.106367	SARS-CoV-1 RBD - VHH72-h1-S56A	Data
Sensor 1	328.995	0.105981	SARS-CoV-1 RBD - VHH72-h1-S56A	Data
Sensor 1	329.495	0.105464	SARS-CoV-1 RBD - VHH72-h1-S56A	Data
Sensor 1	329.995	0.105173	SARS-CoV-1 RBD - VHH72-h1-S56A	Data
Sensor 1	330.495	0.104918	SARS-CoV-1 RBD - VHH72-h1-S56A	Data
Sensor 1	330.995	0.104501	SARS-CoV-1 RBD - VHH72-h1-S56A	Data
Sensor 1	331.495	0.104691	SARS-CoV-1 RBD - VHH72-h1-S56A	Data
Sensor 1	331.995	0.104453	SARS-CoV-1 RBD - VHH72-h1-S56A	Data
Sensor 1	332.495	0.104478	SARS-CoV-1 RBD - VHH72-h1-S56A	Data
Sensor 1	332.995	0.104177	SARS-CoV-1 RBD - VHH72-h1-S56A	Data
Sensor 1	333.495	0.103667	SARS-CoV-1 RBD - VHH72-h1-S56A	Data
Sensor 1	333.995	0.103643	SARS-CoV-1 RBD - VHH72-h1-S56A	Data
Sensor 1	334.495	0.103924	SARS-CoV-1 RBD - VHH72-h1-S56A	Data
Sensor 1	334.995	0.103587	SARS-CoV-1 RBD - VHH72-h1-S56A	Data
Sensor 1	335.495	0.103381	SARS-CoV-1 RBD - VHH72-h1-S56A	Data
Sensor 1	335.995	0.103304	SARS-CoV-1 RBD - VHH72-h1-S56A	Data
Sensor 1	336.495	0.103318	SARS-CoV-1 RBD - VHH72-h1-S56A	Data
Sensor 1	336.995	0.103441	SARS-CoV-1 RBD - VHH72-h1-S56A	Data
Sensor 1	337.495	0.103547	SARS-CoV-1 RBD - VHH72-h1-S56A	Data
Sensor 1	337.995	0.104238	SARS-CoV-1 RBD - VHH72-h1-S56A	Data
Sensor 1	338.495	0.10393	SARS-CoV-1 RBD - VHH72-h1-S56A	Data
Sensor 1	338.995	0.103696	SARS-CoV-1 RBD - VHH72-h1-S56A	Data
Sensor 1	339.495	0.103478	SARS-CoV-1 RBD - VHH72-h1-S56A	Data
Sensor 1	339.995	0.103512	SARS-CoV-1 RBD - VHH72-h1-S56A	Data
Sensor 1	340.495	0.10356	SARS-CoV-1 RBD - VHH72-h1-S56A	Data
Sensor 1	340.995	0.104146	SARS-CoV-1 RBD - VHH72-h1-S56A	Data
Sensor 1	341.495	0.104036	SARS-CoV-1 RBD - VHH72-h1-S56A	Data
Sensor 1	341.995	0.103678	SARS-CoV-1 RBD - VHH72-h1-S56A	Data
Sensor 1	342.495	0.103209	SARS-CoV-1 RBD - VHH72-h1-S56A	Data
Sensor 1	342.995	0.103354	SARS-CoV-1 RBD - VHH72-h1-S56A	Data
Sensor 1	343.495	0.103446	SARS-CoV-1 RBD - VHH72-h1-S56A	Data
Sensor 1	343.995	0.103578	SARS-CoV-1 RBD - VHH72-h1-S56A	Data
Sensor 1	344.495	0.103351	SARS-CoV-1 RBD - VHH72-h1-S56A	Data
Sensor 1	344.995	0.103229	SARS-CoV-1 RBD - VHH72-h1-S56A	Data
Sensor 1	345.495	0.102617	SARS-CoV-1 RBD - VHH72-h1-S56A	Data
Sensor 1	345.995	0.102112	SARS-CoV-1 RBD - VHH72-h1-S56A	Data
Sensor 1	346.495	0.101592	SARS-CoV-1 RBD - VHH72-h1-S56A	Data
Sensor 1	346.995	0.101519	SARS-CoV-1 RBD - VHH72-h1-S56A	Data
Sensor 1	347.495	0.100924	SARS-CoV-1 RBD - VHH72-h1-S56A	Data
Sensor 1	347.995	0.100848	SARS-CoV-1 RBD - VHH72-h1-S56A	Data
Sensor 1	348.495	0.100595	SARS-CoV-1 RBD - VHH72-h1-S56A	Data
Sensor 1	348.995	0.100391	SARS-CoV-1 RBD - VHH72-h1-S56A	Data
Sensor 1	349.495	0.100043	SARS-CoV-1 RBD - VHH72-h1-S56A	Data
Sensor 1	349.995	0.10044	SARS-CoV-1 RBD - VHH72-h1-S56A	Data
Sensor 1	350.495	0.0999074	SARS-CoV-1 RBD - VHH72-h1-S56A	Data
Sensor 1	350.995	0.100385	SARS-CoV-1 RBD - VHH72-h1-S56A	Data
Sensor 1	351.495	0.100053	SARS-CoV-1 RBD - VHH72-h1-S56A	Data
Sensor 1	351.995	0.100134	SARS-CoV-1 RBD - VHH72-h1-S56A	Data
Sensor 1	352.495	0.100405	SARS-CoV-1 RBD - VHH72-h1-S56A	Data
Sensor 1	352.995	0.100947	SARS-CoV-1 RBD - VHH72-h1-S56A	Data
Sensor 1	353.495	0.101356	SARS-CoV-1 RBD - VHH72-h1-S56A	Data
Sensor 1	353.995	0.101325	SARS-CoV-1 RBD - VHH72-h1-S56A	Data
Sensor 1	354.495	0.101245	SARS-CoV-1 RBD - VHH72-h1-S56A	Data
Sensor 1	354.995	0.101263	SARS-CoV-1 RBD - VHH72-h1-S56A	Data
Sensor 1	355.495	0.100798	SARS-CoV-1 RBD - VHH72-h1-S56A	Data
Sensor 1	355.995	0.100723	SARS-CoV-1 RBD - VHH72-h1-S56A	Data
Sensor 1	356.495	0.100461	SARS-CoV-1 RBD - VHH72-h1-S56A	Data
Sensor 1	356.995	0.100832	SARS-CoV-1 RBD - VHH72-h1-S56A	Data
Sensor 1	357.495	0.100538	SARS-CoV-1 RBD - VHH72-h1-S56A	Data
Sensor 1	357.995	0.100869	SARS-CoV-1 RBD - VHH72-h1-S56A	Data
Sensor 1	358.495	0.1016	SARS-CoV-1 RBD - VHH72-h1-S56A	Data
Sensor 1	358.995	0.100647	SARS-CoV-1 RBD - VHH72-h1-S56A	Data
Sensor 1	359.495	0.101081	SARS-CoV-1 RBD - VHH72-h1-S56A	Data
Sensor 1	359.995	0.101313	SARS-CoV-1 RBD - VHH72-h1-S56A	Data
Sensor 1	360.495	0.100839	SARS-CoV-1 RBD - VHH72-h1-S56A	Data
Sensor 1	360.995	0.101085	SARS-CoV-1 RBD - VHH72-h1-S56A	Data
Sensor 1	361.495	0.101013	SARS-CoV-1 RBD - VHH72-h1-S56A	Data
Sensor 1	361.995	0.100792	SARS-CoV-1 RBD - VHH72-h1-S56A	Data
Sensor 1	362.495	0.10035	SARS-CoV-1 RBD - VHH72-h1-S56A	Data
Sensor 1	362.995	0.100121	SARS-CoV-1 RBD - VHH72-h1-S56A	Data
Sensor 1	363.495	0.10025	SARS-CoV-1 RBD - VHH72-h1-S56A	Data
Sensor 1	363.995	0.099631	SARS-CoV-1 RBD - VHH72-h1-S56A	Data
Sensor 1	364.495	0.0991591	SARS-CoV-1 RBD - VHH72-h1-S56A	Data
Sensor 1	364.995	0.0989754	SARS-CoV-1 RBD - VHH72-h1-S56A	Data
Sensor 1	365.495	0.0986909	SARS-CoV-1 RBD - VHH72-h1-S56A	Data
Sensor 1	365.995	0.0989038	SARS-CoV-1 RBD - VHH72-h1-S56A	Data
Sensor 1	366.495	0.0984992	SARS-CoV-1 RBD - VHH72-h1-S56A	Data
Sensor 1	366.995	0.0982054	SARS-CoV-1 RBD - VHH72-h1-S56A	Data
Sensor 1	367.495	0.09782	SARS-CoV-1 RBD - VHH72-h1-S56A	Data
Sensor 1	367.995	0.0977626	SARS-CoV-1 RBD - VHH72-h1-S56A	Data
Sensor 1	368.495	0.0980903	SARS-CoV-1 RBD - VHH72-h1-S56A	Data
Sensor 1	368.995	0.0977816	SARS-CoV-1 RBD - VHH72-h1-S56A	Data
Sensor 1	369.495	0.0983325	SARS-CoV-1 RBD - VHH72-h1-S56A	Data
Sensor 1	369.995	0.0983574	SARS-CoV-1 RBD - VHH72-h1-S56A	Data
Sensor 1	370.495	0.0982736	SARS-CoV-1 RBD - VHH72-h1-S56A	Data
Sensor 1	370.995	0.0982026	SARS-CoV-1 RBD - VHH72-h1-S56A	Data
Sensor 1	371.495	0.0985807	SARS-CoV-1 RBD - VHH72-h1-S56A	Data
Sensor 1	371.995	0.098572	SARS-CoV-1 RBD - VHH72-h1-S56A	Data
Sensor 1	372.495	0.0986245	SARS-CoV-1 RBD - VHH72-h1-S56A	Data
Sensor 1	372.995	0.0990216	SARS-CoV-1 RBD - VHH72-h1-S56A	Data
Sensor 1	373.495	0.0989566	SARS-CoV-1 RBD - VHH72-h1-S56A	Data
Sensor 1	373.995	0.09931	SARS-CoV-1 RBD - VHH72-h1-S56A	Data
Sensor 1	374.495	0.0996726	SARS-CoV-1 RBD - VHH72-h1-S56A	Data
Sensor 1	374.995	0.100117	SARS-CoV-1 RBD - VHH72-h1-S56A	Data
Sensor 1	375.495	0.100108	SARS-CoV-1 RBD - VHH72-h1-S56A	Data
Sensor 1	375.995	0.100065	SARS-CoV-1 RBD - VHH72-h1-S56A	Data
Sensor 1	376.495	0.0997929	SARS-CoV-1 RBD - VHH72-h1-S56A	Data
Sensor 1	376.995	0.0994631	SARS-CoV-1 RBD - VHH72-h1-S56A	Data
Sensor 1	377.495	0.0994983	SARS-CoV-1 RBD - VHH72-h1-S56A	Data
Sensor 1	377.995	0.0994992	SARS-CoV-1 RBD - VHH72-h1-S56A	Data
Sensor 1	378.495	0.0991577	SARS-CoV-1 RBD - VHH72-h1-S56A	Data
Sensor 1	378.995	0.0988443	SARS-CoV-1 RBD - VHH72-h1-S56A	Data
Sensor 1	379.495	0.098314	SARS-CoV-1 RBD - VHH72-h1-S56A	Data
Sensor 1	379.995	0.0981931	SARS-CoV-1 RBD - VHH72-h1-S56A	Data
Sensor 1	380.495	0.0975266	SARS-CoV-1 RBD - VHH72-h1-S56A	Data
Sensor 1	380.995	0.0972688	SARS-CoV-1 RBD - VHH72-h1-S56A	Data
Sensor 1	381.495	0.0969913	SARS-CoV-1 RBD - VHH72-h1-S56A	Data
Sensor 1	381.995	0.0968095	SARS-CoV-1 RBD - VHH72-h1-S56A	Data
Sensor 1	382.495	0.0961586	SARS-CoV-1 RBD - VHH72-h1-S56A	Data
Sensor 1	382.995	0.0951276	SARS-CoV-1 RBD - VHH72-h1-S56A	Data
Sensor 1	383.495	0.0954254	SARS-CoV-1 RBD - VHH72-h1-S56A	Data
Sensor 1	383.995	0.0956542	SARS-CoV-1 RBD - VHH72-h1-S56A	Data
Sensor 1	384.495	0.0960528	SARS-CoV-1 RBD - VHH72-h1-S56A	Data
Sensor 1	384.995	0.0964935	SARS-CoV-1 RBD - VHH72-h1-S56A	Data
Sensor 1	385.495	0.0971085	SARS-CoV-1 RBD - VHH72-h1-S56A	Data
Sensor 1	385.995	0.0972855	SARS-CoV-1 RBD - VHH72-h1-S56A	Data
Sensor 1	386.495	0.0975551	SARS-CoV-1 RBD - VHH72-h1-S56A	Data
Sensor 1	386.995	0.0971401	SARS-CoV-1 RBD - VHH72-h1-S56A	Data
Sensor 1	387.495	0.0979709	SARS-CoV-1 RBD - VHH72-h1-S56A	Data
Sensor 1	387.995	0.097947	SARS-CoV-1 RBD - VHH72-h1-S56A	Data
Sensor 1	388.495	0.0978411	SARS-CoV-1 RBD - VHH72-h1-S56A	Data
Sensor 1	388.995	0.0978996	SARS-CoV-1 RBD - VHH72-h1-S56A	Data
Sensor 1	389.495	0.0975162	SARS-CoV-1 RBD - VHH72-h1-S56A	Data
Sensor 1	389.995	0.0973106	SARS-CoV-1 RBD - VHH72-h1-S56A	Data
Sensor 1	390.495	0.0973292	SARS-CoV-1 RBD - VHH72-h1-S56A	Data
Sensor 1	390.995	0.0967535	SARS-CoV-1 RBD - VHH72-h1-S56A	Data
Sensor 1	391.495	0.096457	SARS-CoV-1 RBD - VHH72-h1-S56A	Data
Sensor 1	391.995	0.0957976	SARS-CoV-1 RBD - VHH72-h1-S56A	Data
Sensor 1	392.495	0.0947255	SARS-CoV-1 RBD - VHH72-h1-S56A	Data
Sensor 1	392.995	0.0941055	SARS-CoV-1 RBD - VHH72-h1-S56A	Data
Sensor 1	393.495	0.094816	SARS-CoV-1 RBD - VHH72-h1-S56A	Data
Sensor 1	393.995	0.0946175	SARS-CoV-1 RBD - VHH72-h1-S56A	Data
Sensor 1	394.495	0.0951013	SARS-CoV-1 RBD - VHH72-h1-S56A	Data
Sensor 1	394.995	0.0949374	SARS-CoV-1 RBD - VHH72-h1-S56A	Data
Sensor 1	395.495	0.0950534	SARS-CoV-1 RBD - VHH72-h1-S56A	Data
Sensor 1	395.995	0.0950585	SARS-CoV-1 RBD - VHH72-h1-S56A	Data
Sensor 1	396.495	0.0945029	SARS-CoV-1 RBD - VHH72-h1-S56A	Data
Sensor 1	396.995	0.0945937	SARS-CoV-1 RBD - VHH72-h1-S56A	Data
Sensor 1	397.495	0.0950319	SARS-CoV-1 RBD - VHH72-h1-S56A	Data
Sensor 1	397.995	0.0946154	SARS-CoV-1 RBD - VHH72-h1-S56A	Data
Sensor 1	398.495	0.0948425	SARS-CoV-1 RBD - VHH72-h1-S56A	Data
Sensor 1	398.995	0.0950761	SARS-CoV-1 RBD - VHH72-h1-S56A	Data
Sensor 1	399.495	0.0954613	SARS-CoV-1 RBD - VHH72-h1-S56A	Data
Sensor 1	399.995	0.0957414	SARS-CoV-1 RBD - VHH72-h1-S56A	Data
Sensor 1	400.495	0.0961067	SARS-CoV-1 RBD - VHH72-h1-S56A	Data
Sensor 1	400.995	0.0955001	SARS-CoV-1 RBD - VHH72-h1-S56A	Data
Sensor 1	401.495	0.0955905	SARS-CoV-1 RBD - VHH72-h1-S56A	Data
Sensor 1	401.995	0.095249	SARS-CoV-1 RBD - VHH72-h1-S56A	Data
Sensor 1	402.495	0.0952828	SARS-CoV-1 RBD - VHH72-h1-S56A	Data
Sensor 1	402.995	0.0952189	SARS-CoV-1 RBD - VHH72-h1-S56A	Data
Sensor 1	403.495	0.0950374	SARS-CoV-1 RBD - VHH72-h1-S56A	Data
Sensor 1	403.995	0.0946923	SARS-CoV-1 RBD - VHH72-h1-S56A	Data
Sensor 1	404.495	0.0941662	SARS-CoV-1 RBD - VHH72-h1-S56A	Data
Sensor 1	404.995	0.0938657	SARS-CoV-1 RBD - VHH72-h1-S56A	Data
Sensor 1	405.495	0.0937138	SARS-CoV-1 RBD - VHH72-h1-S56A	Data
Sensor 1	405.995	0.092986	SARS-CoV-1 RBD - VHH72-h1-S56A	Data
Sensor 1	406.495	0.0919565	SARS-CoV-1 RBD - VHH72-h1-S56A	Data
Sensor 1	406.995	0.0921607	SARS-CoV-1 RBD - VHH72-h1-S56A	Data
Sensor 1	407.495	0.0925502	SARS-CoV-1 RBD - VHH72-h1-S56A	Data
Sensor 1	407.995	0.092404	SARS-CoV-1 RBD - VHH72-h1-S56A	Data
Sensor 1	408.495	0.0923837	SARS-CoV-1 RBD - VHH72-h1-S56A	Data
Sensor 1	408.995	0.0932268	SARS-CoV-1 RBD - VHH72-h1-S56A	Data
Sensor 1	409.495	0.0934613	SARS-CoV-1 RBD - VHH72-h1-S56A	Data
Sensor 1	409.995	0.0938809	SARS-CoV-1 RBD - VHH72-h1-S56A	Data
Sensor 1	410.495	0.0943084	SARS-CoV-1 RBD - VHH72-h1-S56A	Data
Sensor 1	410.995	0.0940771	SARS-CoV-1 RBD - VHH72-h1-S56A	Data
Sensor 1	411.495	0.0939824	SARS-CoV-1 RBD - VHH72-h1-S56A	Data
Sensor 1	411.995	0.0941899	SARS-CoV-1 RBD - VHH72-h1-S56A	Data
Sensor 1	412.495	0.094334	SARS-CoV-1 RBD - VHH72-h1-S56A	Data
Sensor 1	412.995	0.094091	SARS-CoV-1 RBD - VHH72-h1-S56A	Data
Sensor 1	413.495	0.0931399	SARS-CoV-1 RBD - VHH72-h1-S56A	Data
Sensor 1	413.995	0.0931976	SARS-CoV-1 RBD - VHH72-h1-S56A	Data
Sensor 1	414.495	0.0927947	SARS-CoV-1 RBD - VHH72-h1-S56A	Data
Sensor 1	414.995	0.0924681	SARS-CoV-1 RBD - VHH72-h1-S56A	Data
Sensor 1	415.495	0.0921644	SARS-CoV-1 RBD - VHH72-h1-S56A	Data
Sensor 1	415.995	0.0914149	SARS-CoV-1 RBD - VHH72-h1-S56A	Data
Sensor 1	416.495	0.0909207	SARS-CoV-1 RBD - VHH72-h1-S56A	Data
Sensor 1	416.995	0.0906837	SARS-CoV-1 RBD - VHH72-h1-S56A	Data
Sensor 1	417.495	0.0898157	SARS-CoV-1 RBD - VHH72-h1-S56A	Data
Sensor 1	417.995	0.0890522	SARS-CoV-1 RBD - VHH72-h1-S56A	Data
Sensor 1	418.495	0.0891048	SARS-CoV-1 RBD - VHH72-h1-S56A	Data
Sensor 1	418.995	0.0897168	SARS-CoV-1 RBD - VHH72-h1-S56A	Data
Sensor 1	419.495	0.0891251	SARS-CoV-1 RBD - VHH72-h1-S56A	Data
Sensor 1	419.995	0.0899824	SARS-CoV-1 RBD - VHH72-h1-S56A	Data
Sensor 1	420.495	0.0903869	SARS-CoV-1 RBD - VHH72-h1-S56A	Data
Sensor 1	420.995	0.0901469	SARS-CoV-1 RBD - VHH72-h1-S56A	Data
Sensor 1	421.495	0.0909092	SARS-CoV-1 RBD - VHH72-h1-S56A	Data
Sensor 1	421.995	0.0914692	SARS-CoV-1 RBD - VHH72-h1-S56A	Data
Sensor 1	422.495	0.0921608	SARS-CoV-1 RBD - VHH72-h1-S56A	Data
Sensor 1	422.995	0.0923921	SARS-CoV-1 RBD - VHH72-h1-S56A	Data
Sensor 1	423.495	0.0928076	SARS-CoV-1 RBD - VHH72-h1-S56A	Data
Sensor 1	423.995	0.0941194	SARS-CoV-1 RBD - VHH72-h1-S56A	Data
Sensor 1	424.495	0.094492	SARS-CoV-1 RBD - VHH72-h1-S56A	Data
Sensor 1	424.995	0.0945173	SARS-CoV-1 RBD - VHH72-h1-S56A	Data
Sensor 1	425.495	0.0943274	SARS-CoV-1 RBD - VHH72-h1-S56A	Data
Sensor 1	425.995	0.0934252	SARS-CoV-1 RBD - VHH72-h1-S56A	Data
Sensor 1	426.495	0.0928735	SARS-CoV-1 RBD - VHH72-h1-S56A	Data
Sensor 1	426.995	0.0922153	SARS-CoV-1 RBD - VHH72-h1-S56A	Data
Sensor 1	427.495	0.0920231	SARS-CoV-1 RBD - VHH72-h1-S56A	Data
Sensor 1	427.995	0.0925952	SARS-CoV-1 RBD - VHH72-h1-S56A	Data
Sensor 1	428.495	0.0922324	SARS-CoV-1 RBD - VHH72-h1-S56A	Data
Sensor 1	428.995	0.0916358	SARS-CoV-1 RBD - VHH72-h1-S56A	Data
Sensor 1	429.495	0.0907865	SARS-CoV-1 RBD - VHH72-h1-S56A	Data
Sensor 1	429.995	0.0905848	SARS-CoV-1 RBD - VHH72-h1-S56A	Data
Sensor 1	430.495	0.0896378	SARS-CoV-1 RBD - VHH72-h1-S56A	Data
Sensor 1	430.995	0.0887707	SARS-CoV-1 RBD - VHH72-h1-S56A	Data
Sensor 1	431.495	0.088633	SARS-CoV-1 RBD - VHH72-h1-S56A	Data
Sensor 1	431.995	0.0885486	SARS-CoV-1 RBD - VHH72-h1-S56A	Data
Sensor 1	432.495	0.0886663	SARS-CoV-1 RBD - VHH72-h1-S56A	Data
Sensor 1	432.995	0.0888682	SARS-CoV-1 RBD - VHH72-h1-S56A	Data
Sensor 1	433.495	0.089374	SARS-CoV-1 RBD - VHH72-h1-S56A	Data
Sensor 1	433.995	0.0901517	SARS-CoV-1 RBD - VHH72-h1-S56A	Data
Sensor 1	434.495	0.0901148	SARS-CoV-1 RBD - VHH72-h1-S56A	Data
Sensor 1	434.995	0.0899124	SARS-CoV-1 RBD - VHH72-h1-S56A	Data
Sensor 1	435.495	0.0900059	SARS-CoV-1 RBD - VHH72-h1-S56A	Data
Sensor 1	435.995	0.0903714	SARS-CoV-1 RBD - VHH72-h1-S56A	Data
Sensor 1	436.495	0.0910771	SARS-CoV-1 RBD - VHH72-h1-S56A	Data
Sensor 1	436.995	0.0917198	SARS-CoV-1 RBD - VHH72-h1-S56A	Data
Sensor 1	437.495	0.0919407	SARS-CoV-1 RBD - VHH72-h1-S56A	Data
Sensor 1	437.995	0.0921447	SARS-CoV-1 RBD - VHH72-h1-S56A	Data
Sensor 1	438.495	0.0919998	SARS-CoV-1 RBD - VHH72-h1-S56A	Data
Sensor 1	438.995	0.0919455	SARS-CoV-1 RBD - VHH72-h1-S56A	Data
Sensor 1	439.495	0.0913777	SARS-CoV-1 RBD - VHH72-h1-S56A	Data
Sensor 1	439.995	0.0911459	SARS-CoV-1 RBD - VHH72-h1-S56A	Data
Sensor 1	440.495	0.0911291	SARS-CoV-1 RBD - VHH72-h1-S56A	Data
Sensor 1	440.995	0.0912025	SARS-CoV-1 RBD - VHH72-h1-S56A	Data
Sensor 1	441.495	0.0910837	SARS-CoV-1 RBD - VHH72-h1-S56A	Data
Sensor 1	441.995	0.0913714	SARS-CoV-1 RBD - VHH72-h1-S56A	Data
Sensor 1	442.495	0.0914499	SARS-CoV-1 RBD - VHH72-h1-S56A	Data
Sensor 1	442.995	0.0913547	SARS-CoV-1 RBD - VHH72-h1-S56A	Data
Sensor 1	443.495	0.0914066	SARS-CoV-1 RBD - VHH72-h1-S56A	Data
Sensor 1	443.995	0.0915616	SARS-CoV-1 RBD - VHH72-h1-S56A	Data
Sensor 1	444.495	0.0912745	SARS-CoV-1 RBD - VHH72-h1-S56A	Data
Sensor 1	444.995	0.0917044	SARS-CoV-1 RBD - VHH72-h1-S56A	Data
Sensor 1	445.495	0.0912682	SARS-CoV-1 RBD - VHH72-h1-S56A	Data
Sensor 1	445.995	0.0915197	SARS-CoV-1 RBD - VHH72-h1-S56A	Data
Sensor 1	446.495	0.0912965	SARS-CoV-1 RBD - VHH72-h1-S56A	Data
Sensor 1	446.995	0.0908554	SARS-CoV-1 RBD - VHH72-h1-S56A	Data
Sensor 1	447.495	0.090258	SARS-CoV-1 RBD - VHH72-h1-S56A	Data
Sensor 1	447.995	0.0900259	SARS-CoV-1 RBD - VHH72-h1-S56A	Data
Sensor 1	448.495	0.0898387	SARS-CoV-1 RBD - VHH72-h1-S56A	Data
Sensor 1	448.995	0.0897899	SARS-CoV-1 RBD - VHH72-h1-S56A	Data
Sensor 1	449.495	0.089888	SARS-CoV-1 RBD - VHH72-h1-S56A	Data
Sensor 1	449.995	0.0900238	SARS-CoV-1 RBD - VHH72-h1-S56A	Data
Sensor 1	450.495	0.0897556	SARS-CoV-1 RBD - VHH72-h1-S56A	Data
Sensor 1	450.995	0.0894689	SARS-CoV-1 RBD - VHH72-h1-S56A	Data
Sensor 1	451.495	0.0893852	SARS-CoV-1 RBD - VHH72-h1-S56A	Data
Sensor 1	451.995	0.0896814	SARS-CoV-1 RBD - VHH72-h1-S56A	Data
Sensor 1	452.495	0.0891908	SARS-CoV-1 RBD - VHH72-h1-S56A	Data
Sensor 1	452.995	0.088985	SARS-CoV-1 RBD - VHH72-h1-S56A	Data
Sensor 1	453.495	0.0890939	SARS-CoV-1 RBD - VHH72-h1-S56A	Data
Sensor 1	453.995	0.0890917	SARS-CoV-1 RBD - VHH72-h1-S56A	Data
Sensor 1	454.495	0.0895482	SARS-CoV-1 RBD - VHH72-h1-S56A	Data
Sensor 1	454.995	0.0893056	SARS-CoV-1 RBD - VHH72-h1-S56A	Data
Sensor 1	455.495	0.0885069	SARS-CoV-1 RBD - VHH72-h1-S56A	Data
Sensor 1	455.995	0.0886239	SARS-CoV-1 RBD - VHH72-h1-S56A	Data
Sensor 1	456.495	0.0885569	SARS-CoV-1 RBD - VHH72-h1-S56A	Data
Sensor 1	456.995	0.0880306	SARS-CoV-1 RBD - VHH72-h1-S56A	Data
Sensor 1	457.495	0.088062	SARS-CoV-1 RBD - VHH72-h1-S56A	Data
Sensor 1	457.995	0.0875208	SARS-CoV-1 RBD - VHH72-h1-S56A	Data
Sensor 1	458.495	0.0878623	SARS-CoV-1 RBD - VHH72-h1-S56A	Data
Sensor 1	458.995	0.0881456	SARS-CoV-1 RBD - VHH72-h1-S56A	Data
Sensor 1	459.495	0.0886585	SARS-CoV-1 RBD - VHH72-h1-S56A	Data
Sensor 1	459.995	0.088657	SARS-CoV-1 RBD - VHH72-h1-S56A	Data
Sensor 1	460.495	0.0888814	SARS-CoV-1 RBD - VHH72-h1-S56A	Data
Sensor 1	460.995	0.0890076	SARS-CoV-1 RBD - VHH72-h1-S56A	Data
Sensor 1	461.495	0.0896916	SARS-CoV-1 RBD - VHH72-h1-S56A	Data
Sensor 1	461.995	0.0900709	SARS-CoV-1 RBD - VHH72-h1-S56A	Data
Sensor 1	462.495	0.0894953	SARS-CoV-1 RBD - VHH72-h1-S56A	Data
Sensor 1	462.995	0.0899537	SARS-CoV-1 RBD - VHH72-h1-S56A	Data
Sensor 1	463.495	0.0901562	SARS-CoV-1 RBD - VHH72-h1-S56A	Data
Sensor 1	463.995	0.0900998	SARS-CoV-1 RBD - VHH72-h1-S56A	Data
Sensor 1	464.495	0.0901232	SARS-CoV-1 RBD - VHH72-h1-S56A	Data
Sensor 1	464.995	0.0900993	SARS-CoV-1 RBD - VHH72-h1-S56A	Data
Sensor 1	465.495	0.0897122	SARS-CoV-1 RBD - VHH72-h1-S56A	Data
Sensor 1	465.995	0.0902267	SARS-CoV-1 RBD - VHH72-h1-S56A	Data
Sensor 1	466.495	0.0902229	SARS-CoV-1 RBD - VHH72-h1-S56A	Data
Sensor 1	466.995	0.0897906	SARS-CoV-1 RBD - VHH72-h1-S56A	Data
Sensor 1	467.495	0.0902606	SARS-CoV-1 RBD - VHH72-h1-S56A	Data
Sensor 1	467.995	0.0901752	SARS-CoV-1 RBD - VHH72-h1-S56A	Data
Sensor 1	468.495	0.0904686	SARS-CoV-1 RBD - VHH72-h1-S56A	Data
Sensor 1	468.995	0.0901583	SARS-CoV-1 RBD - VHH72-h1-S56A	Data
Sensor 1	469.495	0.0900783	SARS-CoV-1 RBD - VHH72-h1-S56A	Data
Sensor 1	469.995	0.0894913	SARS-CoV-1 RBD - VHH72-h1-S56A	Data
Sensor 1	470.495	0.0895735	SARS-CoV-1 RBD - VHH72-h1-S56A	Data
Sensor 1	470.995	0.0893506	SARS-CoV-1 RBD - VHH72-h1-S56A	Data
Sensor 1	471.495	0.0893011	SARS-CoV-1 RBD - VHH72-h1-S56A	Data
Sensor 1	471.995	0.0884043	SARS-CoV-1 RBD - VHH72-h1-S56A	Data
Sensor 1	472.495	0.0878195	SARS-CoV-1 RBD - VHH72-h1-S56A	Data
Sensor 1	472.995	0.0876736	SARS-CoV-1 RBD - VHH72-h1-S56A	Data
Sensor 1	473.495	0.0876523	SARS-CoV-1 RBD - VHH72-h1-S56A	Data
Sensor 1	473.995	0.0873509	SARS-CoV-1 RBD - VHH72-h1-S56A	Data
Sensor 1	474.495	0.0870378	SARS-CoV-1 RBD - VHH72-h1-S56A	Data
Sensor 1	474.995	0.087136	SARS-CoV-1 RBD - VHH72-h1-S56A	Data
Sensor 1	475.495	0.0866427	SARS-CoV-1 RBD - VHH72-h1-S56A	Data
Sensor 1	475.995	0.086995	SARS-CoV-1 RBD - VHH72-h1-S56A	Data
Sensor 1	476.495	0.0868029	SARS-CoV-1 RBD - VHH72-h1-S56A	Data
Sensor 1	476.995	0.0864859	SARS-CoV-1 RBD - VHH72-h1-S56A	Data
Sensor 1	477.495	0.0865861	SARS-CoV-1 RBD - VHH72-h1-S56A	Data
Sensor 1	477.995	0.0860652	SARS-CoV-1 RBD - VHH72-h1-S56A	Data
Sensor 1	478.495	0.0858064	SARS-CoV-1 RBD - VHH72-h1-S56A	Data
Sensor 1	478.995	0.0857202	SARS-CoV-1 RBD - VHH72-h1-S56A	Data
Sensor 1	479.495	0.0856294	SARS-CoV-1 RBD - VHH72-h1-S56A	Data
Sensor 1	479.995	0.0861139	SARS-CoV-1 RBD - VHH72-h1-S56A	Data
Sensor 1	480.495	0.0863512	SARS-CoV-1 RBD - VHH72-h1-S56A	Data
Sensor 1	480.995	0.0863002	SARS-CoV-1 RBD - VHH72-h1-S56A	Data
Sensor 1	481.495	0.0864576	SARS-CoV-1 RBD - VHH72-h1-S56A	Data
Sensor 1	481.995	0.0869634	SARS-CoV-1 RBD - VHH72-h1-S56A	Data
Sensor 1	482.495	0.0878207	SARS-CoV-1 RBD - VHH72-h1-S56A	Data
Sensor 1	482.995	0.0879365	SARS-CoV-1 RBD - VHH72-h1-S56A	Data
Sensor 1	483.495	0.087975	SARS-CoV-1 RBD - VHH72-h1-S56A	Data
Sensor 1	483.995	0.0881737	SARS-CoV-1 RBD - VHH72-h1-S56A	Data
Sensor 1	484.495	0.0877969	SARS-CoV-1 RBD - VHH72-h1-S56A	Data
Sensor 1	484.995	0.0883426	SARS-CoV-1 RBD - VHH72-h1-S56A	Data
Sensor 1	485.495	0.0876541	SARS-CoV-1 RBD - VHH72-h1-S56A	Data
Sensor 1	485.995	0.0864598	SARS-CoV-1 RBD - VHH72-h1-S56A	Data
Sensor 1	486.495	0.0862151	SARS-CoV-1 RBD - VHH72-h1-S56A	Data
Sensor 1	486.995	0.0850362	SARS-CoV-1 RBD - VHH72-h1-S56A	Data
Sensor 1	487.495	0.084336	SARS-CoV-1 RBD - VHH72-h1-S56A	Data
Sensor 1	487.995	0.0836894	SARS-CoV-1 RBD - VHH72-h1-S56A	Data
Sensor 1	488.495	0.0836659	SARS-CoV-1 RBD - VHH72-h1-S56A	Data
Sensor 1	488.995	0.08372	SARS-CoV-1 RBD - VHH72-h1-S56A	Data
Sensor 1	489.495	0.0839074	SARS-CoV-1 RBD - VHH72-h1-S56A	Data
Sensor 1	489.995	0.0838546	SARS-CoV-1 RBD - VHH72-h1-S56A	Data
Sensor 1	490.495	0.0831116	SARS-CoV-1 RBD - VHH72-h1-S56A	Data
Sensor 1	490.995	0.0832379	SARS-CoV-1 RBD - VHH72-h1-S56A	Data
Sensor 1	491.495	0.0837764	SARS-CoV-1 RBD - VHH72-h1-S56A	Data
Sensor 1	491.995	0.0843786	SARS-CoV-1 RBD - VHH72-h1-S56A	Data
Sensor 1	492.495	0.0842254	SARS-CoV-1 RBD - VHH72-h1-S56A	Data
Sensor 1	492.995	0.0845451	SARS-CoV-1 RBD - VHH72-h1-S56A	Data
Sensor 1	493.495	0.0843309	SARS-CoV-1 RBD - VHH72-h1-S56A	Data
Sensor 1	493.995	0.0850062	SARS-CoV-1 RBD - VHH72-h1-S56A	Data
Sensor 1	494.495	0.0848226	SARS-CoV-1 RBD - VHH72-h1-S56A	Data
Sensor 1	494.995	0.0850964	SARS-CoV-1 RBD - VHH72-h1-S56A	Data
Sensor 1	495.495	0.0843286	SARS-CoV-1 RBD - VHH72-h1-S56A	Data
Sensor 1	495.995	0.0840314	SARS-CoV-1 RBD - VHH72-h1-S56A	Data
Sensor 1	496.495	0.0845539	SARS-CoV-1 RBD - VHH72-h1-S56A	Data
Sensor 1	496.995	0.0836912	SARS-CoV-1 RBD - VHH72-h1-S56A	Data
Sensor 1	497.495	0.0836469	SARS-CoV-1 RBD - VHH72-h1-S56A	Data
Sensor 1	497.995	0.0841334	SARS-CoV-1 RBD - VHH72-h1-S56A	Data
Sensor 1	498.495	0.0847034	SARS-CoV-1 RBD - VHH72-h1-S56A	Data
Sensor 1	498.995	0.0850584	SARS-CoV-1 RBD - VHH72-h1-S56A	Data
Sensor 1	499.495	0.0852079	SARS-CoV-1 RBD - VHH72-h1-S56A	Data
Sensor 1	499.995	0.0844268	SARS-CoV-1 RBD - VHH72-h1-S56A	Data
Sensor 1	500.495	0.0835858	SARS-CoV-1 RBD - VHH72-h1-S56A	Data
Sensor 1	500.995	0.0833745	SARS-CoV-1 RBD - VHH72-h1-S56A	Data
Sensor 1	501.495	0.0840858	SARS-CoV-1 RBD - VHH72-h1-S56A	Data
Sensor 1	501.995	0.0840012	SARS-CoV-1 RBD - VHH72-h1-S56A	Data
Sensor 1	502.495	0.0836909	SARS-CoV-1 RBD - VHH72-h1-S56A	Data
Sensor 1	502.995	0.0835283	SARS-CoV-1 RBD - VHH72-h1-S56A	Data
Sensor 1	503.495	0.0831345	SARS-CoV-1 RBD - VHH72-h1-S56A	Data
Sensor 1	503.995	0.0837749	SARS-CoV-1 RBD - VHH72-h1-S56A	Data
Sensor 1	504.495	0.0836513	SARS-CoV-1 RBD - VHH72-h1-S56A	Data
Sensor 1	504.995	0.083656	SARS-CoV-1 RBD - VHH72-h1-S56A	Data
Sensor 1	505.495	0.0836188	SARS-CoV-1 RBD - VHH72-h1-S56A	Data
Sensor 1	505.995	0.0835094	SARS-CoV-1 RBD - VHH72-h1-S56A	Data
Sensor 1	506.495	0.0838129	SARS-CoV-1 RBD - VHH72-h1-S56A	Data
Sensor 1	506.995	0.0832477	SARS-CoV-1 RBD - VHH72-h1-S56A	Data
Sensor 1	507.495	0.0835121	SARS-CoV-1 RBD - VHH72-h1-S56A	Data
Sensor 1	507.995	0.0841062	SARS-CoV-1 RBD - VHH72-h1-S56A	Data
Sensor 1	508.495	0.0842358	SARS-CoV-1 RBD - VHH72-h1-S56A	Data
Sensor 1	508.995	0.0840247	SARS-CoV-1 RBD - VHH72-h1-S56A	Data
Sensor 1	509.495	0.0838494	SARS-CoV-1 RBD - VHH72-h1-S56A	Data
Sensor 1	509.995	0.083808	SARS-CoV-1 RBD - VHH72-h1-S56A	Data
Sensor 1	510.495	0.0831691	SARS-CoV-1 RBD - VHH72-h1-S56A	Data
Sensor 1	510.995	0.0830512	SARS-CoV-1 RBD - VHH72-h1-S56A	Data
Sensor 1	511.495	0.0826793	SARS-CoV-1 RBD - VHH72-h1-S56A	Data
Sensor 1	511.995	0.0818722	SARS-CoV-1 RBD - VHH72-h1-S56A	Data
Sensor 1	512.495	0.081279	SARS-CoV-1 RBD - VHH72-h1-S56A	Data
Sensor 1	512.995	0.0811525	SARS-CoV-1 RBD - VHH72-h1-S56A	Data
Sensor 1	513.495	0.0816781	SARS-CoV-1 RBD - VHH72-h1-S56A	Data
Sensor 1	513.995	0.0815845	SARS-CoV-1 RBD - VHH72-h1-S56A	Data
Sensor 1	514.495	0.0813889	SARS-CoV-1 RBD - VHH72-h1-S56A	Data
Sensor 1	514.995	0.0816066	SARS-CoV-1 RBD - VHH72-h1-S56A	Data
Sensor 1	515.495	0.0814391	SARS-CoV-1 RBD - VHH72-h1-S56A	Data
Sensor 1	515.995	0.0822536	SARS-CoV-1 RBD - VHH72-h1-S56A	Data
Sensor 1	516.495	0.0822173	SARS-CoV-1 RBD - VHH72-h1-S56A	Data
Sensor 1	516.995	0.0817678	SARS-CoV-1 RBD - VHH72-h1-S56A	Data
Sensor 1	517.495	0.0824476	SARS-CoV-1 RBD - VHH72-h1-S56A	Data
Sensor 1	517.995	0.0833826	SARS-CoV-1 RBD - VHH72-h1-S56A	Data
Sensor 1	518.495	0.0835232	SARS-CoV-1 RBD - VHH72-h1-S56A	Data
Sensor 1	518.995	0.0836666	SARS-CoV-1 RBD - VHH72-h1-S56A	Data
Sensor 1	519.495	0.0831593	SARS-CoV-1 RBD - VHH72-h1-S56A	Data
Sensor 1	519.995	0.082869	SARS-CoV-1 RBD - VHH72-h1-S56A	Data
Sensor 1	520.495	0.0824272	SARS-CoV-1 RBD - VHH72-h1-S56A	Data
Sensor 1	520.995	0.0823367	SARS-CoV-1 RBD - VHH72-h1-S56A	Data
Sensor 1	521.495	0.0818816	SARS-CoV-1 RBD - VHH72-h1-S56A	Data
Sensor 1	521.995	0.0821282	SARS-CoV-1 RBD - VHH72-h1-S56A	Data
Sensor 1	522.495	0.0825722	SARS-CoV-1 RBD - VHH72-h1-S56A	Data
Sensor 1	522.995	0.0829125	SARS-CoV-1 RBD - VHH72-h1-S56A	Data
Sensor 1	523.495	0.0828579	SARS-CoV-1 RBD - VHH72-h1-S56A	Data
Sensor 1	523.995	0.0828512	SARS-CoV-1 RBD - VHH72-h1-S56A	Data
Sensor 1	524.495	0.0830589	SARS-CoV-1 RBD - VHH72-h1-S56A	Data
Sensor 1	524.995	0.0832758	SARS-CoV-1 RBD - VHH72-h1-S56A	Data
Sensor 1	525.495	0.0827398	SARS-CoV-1 RBD - VHH72-h1-S56A	Data
Sensor 1	525.995	0.0831951	SARS-CoV-1 RBD - VHH72-h1-S56A	Data
Sensor 1	526.495	0.0822144	SARS-CoV-1 RBD - VHH72-h1-S56A	Data
Sensor 1	526.995	0.0826244	SARS-CoV-1 RBD - VHH72-h1-S56A	Data
Sensor 1	527.495	0.0831111	SARS-CoV-1 RBD - VHH72-h1-S56A	Data
Sensor 1	527.995	0.0829384	SARS-CoV-1 RBD - VHH72-h1-S56A	Data
Sensor 1	528.495	0.0821354	SARS-CoV-1 RBD - VHH72-h1-S56A	Data
Sensor 1	528.995	0.0817608	SARS-CoV-1 RBD - VHH72-h1-S56A	Data
Sensor 1	529.495	0.0809886	SARS-CoV-1 RBD - VHH72-h1-S56A	Data
Sensor 1	529.995	0.0811793	SARS-CoV-1 RBD - VHH72-h1-S56A	Data
Sensor 1	530.495	0.0814784	SARS-CoV-1 RBD - VHH72-h1-S56A	Data
Sensor 1	530.995	0.0817039	SARS-CoV-1 RBD - VHH72-h1-S56A	Data
Sensor 1	531.495	0.0815898	SARS-CoV-1 RBD - VHH72-h1-S56A	Data
Sensor 1	531.995	0.0819623	SARS-CoV-1 RBD - VHH72-h1-S56A	Data
Sensor 1	532.495	0.082118	SARS-CoV-1 RBD - VHH72-h1-S56A	Data
Sensor 1	532.995	0.0818456	SARS-CoV-1 RBD - VHH72-h1-S56A	Data
Sensor 1	533.495	0.0815052	SARS-CoV-1 RBD - VHH72-h1-S56A	Data
Sensor 1	533.995	0.081726	SARS-CoV-1 RBD - VHH72-h1-S56A	Data
Sensor 1	534.495	0.081475	SARS-CoV-1 RBD - VHH72-h1-S56A	Data
Sensor 1	534.995	0.0813243	SARS-CoV-1 RBD - VHH72-h1-S56A	Data
Sensor 1	535.495	0.0810001	SARS-CoV-1 RBD - VHH72-h1-S56A	Data
Sensor 1	535.995	0.0809725	SARS-CoV-1 RBD - VHH72-h1-S56A	Data
Sensor 1	536.495	0.0803671	SARS-CoV-1 RBD - VHH72-h1-S56A	Data
Sensor 1	536.995	0.0808288	SARS-CoV-1 RBD - VHH72-h1-S56A	Data
Sensor 1	537.495	0.0801782	SARS-CoV-1 RBD - VHH72-h1-S56A	Data
Sensor 1	537.995	0.0796804	SARS-CoV-1 RBD - VHH72-h1-S56A	Data
Sensor 1	538.495	0.0793106	SARS-CoV-1 RBD - VHH72-h1-S56A	Data
Sensor 1	538.995	0.0791859	SARS-CoV-1 RBD - VHH72-h1-S56A	Data
Sensor 1	539.495	0.0795391	SARS-CoV-1 RBD - VHH72-h1-S56A	Data
Sensor 1	539.995	0.0799224	SARS-CoV-1 RBD - VHH72-h1-S56A	Data
Sensor 1	540.495	0.0803056	SARS-CoV-1 RBD - VHH72-h1-S56A	Data
Sensor 1	540.995	0.0805554	SARS-CoV-1 RBD - VHH72-h1-S56A	Data
Sensor 1	541.495	0.0811442	SARS-CoV-1 RBD - VHH72-h1-S56A	Data
Sensor 1	541.995	0.0812132	SARS-CoV-1 RBD - VHH72-h1-S56A	Data
Sensor 1	542.495	0.0812917	SARS-CoV-1 RBD - VHH72-h1-S56A	Data
Sensor 1	542.995	0.0815599	SARS-CoV-1 RBD - VHH72-h1-S56A	Data
Sensor 1	543.495	0.0816387	SARS-CoV-1 RBD - VHH72-h1-S56A	Data
Sensor 1	543.995	0.0817461	SARS-CoV-1 RBD - VHH72-h1-S56A	Data
Sensor 1	544.495	0.0816153	SARS-CoV-1 RBD - VHH72-h1-S56A	Data
Sensor 1	544.995	0.0814349	SARS-CoV-1 RBD - VHH72-h1-S56A	Data
Sensor 1	545.495	0.0813499	SARS-CoV-1 RBD - VHH72-h1-S56A	Data
Sensor 1	545.995	0.0804956	SARS-CoV-1 RBD - VHH72-h1-S56A	Data
Sensor 1	546.495	0.0794668	SARS-CoV-1 RBD - VHH72-h1-S56A	Data
Sensor 1	546.995	0.0789148	SARS-CoV-1 RBD - VHH72-h1-S56A	Data
Sensor 1	547.495	0.0778909	SARS-CoV-1 RBD - VHH72-h1-S56A	Data
Sensor 1	547.995	0.0777012	SARS-CoV-1 RBD - VHH72-h1-S56A	Data
Sensor 1	548.495	0.0775861	SARS-CoV-1 RBD - VHH72-h1-S56A	Data
Sensor 1	548.995	0.0775855	SARS-CoV-1 RBD - VHH72-h1-S56A	Data
Sensor 1	549.495	0.0779122	SARS-CoV-1 RBD - VHH72-h1-S56A	Data
Sensor 1	549.995	0.0780508	SARS-CoV-1 RBD - VHH72-h1-S56A	Data
Sensor 1	550.495	0.0783409	SARS-CoV-1 RBD - VHH72-h1-S56A	Data
Sensor 1	550.995	0.0790019	SARS-CoV-1 RBD - VHH72-h1-S56A	Data
Sensor 1	551.495	0.0797744	SARS-CoV-1 RBD - VHH72-h1-S56A	Data
Sensor 1	551.995	0.0800746	SARS-CoV-1 RBD - VHH72-h1-S56A	Data
Sensor 1	552.495	0.0805768	SARS-CoV-1 RBD - VHH72-h1-S56A	Data
Sensor 1	552.995	0.0807339	SARS-CoV-1 RBD - VHH72-h1-S56A	Data
Sensor 1	553.495	0.080264	SARS-CoV-1 RBD - VHH72-h1-S56A	Data
Sensor 1	553.995	0.0803154	SARS-CoV-1 RBD - VHH72-h1-S56A	Data
Sensor 1	554.495	0.0804972	SARS-CoV-1 RBD - VHH72-h1-S56A	Data
Sensor 1	554.995	0.0803271	SARS-CoV-1 RBD - VHH72-h1-S56A	Data
Sensor 1	555.495	0.079767	SARS-CoV-1 RBD - VHH72-h1-S56A	Data
Sensor 1	555.995	0.0790172	SARS-CoV-1 RBD - VHH72-h1-S56A	Data
Sensor 1	556.495	0.0785873	SARS-CoV-1 RBD - VHH72-h1-S56A	Data
Sensor 1	556.995	0.078247	SARS-CoV-1 RBD - VHH72-h1-S56A	Data
Sensor 1	557.495	0.0780658	SARS-CoV-1 RBD - VHH72-h1-S56A	Data
Sensor 1	557.995	0.077926	SARS-CoV-1 RBD - VHH72-h1-S56A	Data
Sensor 1	558.495	0.0774326	SARS-CoV-1 RBD - VHH72-h1-S56A	Data
Sensor 1	558.995	0.076891	SARS-CoV-1 RBD - VHH72-h1-S56A	Data
Sensor 1	559.495	0.0768403	SARS-CoV-1 RBD - VHH72-h1-S56A	Data
Sensor 1	559.995	0.0771632	SARS-CoV-1 RBD - VHH72-h1-S56A	Data
Sensor 1	560.495	0.0773283	SARS-CoV-1 RBD - VHH72-h1-S56A	Data
Sensor 1	560.995	0.0777228	SARS-CoV-1 RBD - VHH72-h1-S56A	Data
Sensor 1	561.495	0.0777454	SARS-CoV-1 RBD - VHH72-h1-S56A	Data
Sensor 1	561.995	0.0782246	SARS-CoV-1 RBD - VHH72-h1-S56A	Data
Sensor 1	562.495	0.0781589	SARS-CoV-1 RBD - VHH72-h1-S56A	Data
Sensor 1	562.995	0.0782095	SARS-CoV-1 RBD - VHH72-h1-S56A	Data
Sensor 1	563.495	0.0780626	SARS-CoV-1 RBD - VHH72-h1-S56A	Data
Sensor 1	563.995	0.0782487	SARS-CoV-1 RBD - VHH72-h1-S56A	Data
Sensor 1	564.495	0.0779828	SARS-CoV-1 RBD - VHH72-h1-S56A	Data
Sensor 1	564.995	0.0774578	SARS-CoV-1 RBD - VHH72-h1-S56A	Data
Sensor 1	565.495	0.0773064	SARS-CoV-1 RBD - VHH72-h1-S56A	Data
Sensor 1	565.995	0.0776756	SARS-CoV-1 RBD - VHH72-h1-S56A	Data
Sensor 1	566.495	0.0775711	SARS-CoV-1 RBD - VHH72-h1-S56A	Data
Sensor 1	566.995	0.0774571	SARS-CoV-1 RBD - VHH72-h1-S56A	Data
Sensor 1	567.495	0.0772503	SARS-CoV-1 RBD - VHH72-h1-S56A	Data
Sensor 1	567.995	0.0772821	SARS-CoV-1 RBD - VHH72-h1-S56A	Data
Sensor 1	568.495	0.0772111	SARS-CoV-1 RBD - VHH72-h1-S56A	Data
Sensor 1	568.995	0.0775005	SARS-CoV-1 RBD - VHH72-h1-S56A	Data
Sensor 1	569.495	0.0781635	SARS-CoV-1 RBD - VHH72-h1-S56A	Data
Sensor 1	569.995	0.0786708	SARS-CoV-1 RBD - VHH72-h1-S56A	Data
Sensor 1	570.495	0.0789462	SARS-CoV-1 RBD - VHH72-h1-S56A	Data
Sensor 1	570.995	0.0791423	SARS-CoV-1 RBD - VHH72-h1-S56A	Data
Sensor 1	571.495	0.0793446	SARS-CoV-1 RBD - VHH72-h1-S56A	Data
Sensor 1	571.995	0.0795182	SARS-CoV-1 RBD - VHH72-h1-S56A	Data
Sensor 1	572.495	0.0792407	SARS-CoV-1 RBD - VHH72-h1-S56A	Data
Sensor 1	572.995	0.0794986	SARS-CoV-1 RBD - VHH72-h1-S56A	Data
Sensor 1	573.495	0.0790449	SARS-CoV-1 RBD - VHH72-h1-S56A	Data
Sensor 1	573.995	0.0790124	SARS-CoV-1 RBD - VHH72-h1-S56A	Data
Sensor 1	574.495	0.0791403	SARS-CoV-1 RBD - VHH72-h1-S56A	Data
Sensor 1	574.995	0.0793881	SARS-CoV-1 RBD - VHH72-h1-S56A	Data
Sensor 1	575.495	0.079245	SARS-CoV-1 RBD - VHH72-h1-S56A	Data
Sensor 1	575.995	0.0790901	SARS-CoV-1 RBD - VHH72-h1-S56A	Data
Sensor 1	576.495	0.0789651	SARS-CoV-1 RBD - VHH72-h1-S56A	Data
Sensor 1	576.995	0.0788219	SARS-CoV-1 RBD - VHH72-h1-S56A	Data
Sensor 1	577.495	0.0784244	SARS-CoV-1 RBD - VHH72-h1-S56A	Data
Sensor 1	577.995	0.0782894	SARS-CoV-1 RBD - VHH72-h1-S56A	Data
Sensor 1	578.495	0.0781767	SARS-CoV-1 RBD - VHH72-h1-S56A	Data
Sensor 1	578.995	0.0778252	SARS-CoV-1 RBD - VHH72-h1-S56A	Data
Sensor 1	579.495	0.0778811	SARS-CoV-1 RBD - VHH72-h1-S56A	Data
Sensor 1	579.995	0.0778531	SARS-CoV-1 RBD - VHH72-h1-S56A	Data
Sensor 1	580.495	0.0774151	SARS-CoV-1 RBD - VHH72-h1-S56A	Data
Sensor 1	580.995	0.076742	SARS-CoV-1 RBD - VHH72-h1-S56A	Data
Sensor 1	581.495	0.0763349	SARS-CoV-1 RBD - VHH72-h1-S56A	Data
Sensor 1	581.995	0.0753432	SARS-CoV-1 RBD - VHH72-h1-S56A	Data
Sensor 1	582.495	0.0751986	SARS-CoV-1 RBD - VHH72-h1-S56A	Data
Sensor 1	582.995	0.0755281	SARS-CoV-1 RBD - VHH72-h1-S56A	Data
Sensor 1	583.495	0.075548	SARS-CoV-1 RBD - VHH72-h1-S56A	Data
Sensor 1	583.995	0.0765443	SARS-CoV-1 RBD - VHH72-h1-S56A	Data
Sensor 1	584.495	0.0767151	SARS-CoV-1 RBD - VHH72-h1-S56A	Data
Sensor 1	584.995	0.0771947	SARS-CoV-1 RBD - VHH72-h1-S56A	Data
Sensor 1	585.495	0.076723	SARS-CoV-1 RBD - VHH72-h1-S56A	Data
Sensor 1	585.995	0.0772383	SARS-CoV-1 RBD - VHH72-h1-S56A	Data
Sensor 1	586.495	0.0777686	SARS-CoV-1 RBD - VHH72-h1-S56A	Data
Sensor 1	586.995	0.0776583	SARS-CoV-1 RBD - VHH72-h1-S56A	Data
Sensor 1	587.495	0.0775014	SARS-CoV-1 RBD - VHH72-h1-S56A	Data
Sensor 1	587.995	0.0776812	SARS-CoV-1 RBD - VHH72-h1-S56A	Data
Sensor 1	588.495	0.0778717	SARS-CoV-1 RBD - VHH72-h1-S56A	Data
Sensor 1	588.995	0.0775372	SARS-CoV-1 RBD - VHH72-h1-S56A	Data
Sensor 1	589.495	0.077954	SARS-CoV-1 RBD - VHH72-h1-S56A	Data
Sensor 1	589.995	0.0777263	SARS-CoV-1 RBD - VHH72-h1-S56A	Data
Sensor 1	590.495	0.0772635	SARS-CoV-1 RBD - VHH72-h1-S56A	Data
Sensor 1	590.995	0.0769847	SARS-CoV-1 RBD - VHH72-h1-S56A	Data
Sensor 1	591.495	0.07684	SARS-CoV-1 RBD - VHH72-h1-S56A	Data
Sensor 1	591.995	0.0762876	SARS-CoV-1 RBD - VHH72-h1-S56A	Data
Sensor 1	592.495	0.0762071	SARS-CoV-1 RBD - VHH72-h1-S56A	Data
Sensor 1	592.995	0.0760226	SARS-CoV-1 RBD - VHH72-h1-S56A	Data
Sensor 1	593.495	0.0762384	SARS-CoV-1 RBD - VHH72-h1-S56A	Data
Sensor 1	593.995	0.0763906	SARS-CoV-1 RBD - VHH72-h1-S56A	Data
Sensor 1	594.495	0.0758469	SARS-CoV-1 RBD - VHH72-h1-S56A	Data
Sensor 1	594.995	0.0758803	SARS-CoV-1 RBD - VHH72-h1-S56A	Data
Sensor 1	595.495	0.0755891	SARS-CoV-1 RBD - VHH72-h1-S56A	Data
Sensor 1	595.995	0.0759473	SARS-CoV-1 RBD - VHH72-h1-S56A	Data
Sensor 1	596.495	0.0760181	SARS-CoV-1 RBD - VHH72-h1-S56A	Data
Sensor 1	596.995	0.07594	SARS-CoV-1 RBD - VHH72-h1-S56A	Data
Sensor 1	597.495	0.0760918	SARS-CoV-1 RBD - VHH72-h1-S56A	Data
Sensor 1	597.995	0.0764306	SARS-CoV-1 RBD - VHH72-h1-S56A	Data
Sensor 1	598.495	0.0766077	SARS-CoV-1 RBD - VHH72-h1-S56A	Data
Sensor 1	598.995	0.0768504	SARS-CoV-1 RBD - VHH72-h1-S56A	Data
Sensor 1	599.495	0.0773362	SARS-CoV-1 RBD - VHH72-h1-S56A	Data
Fit 1	0	0.0110692	SARS-CoV-1 RBD - VHH72-h1-S56A	Fit
Fit 1	0.5	0.0175761	SARS-CoV-1 RBD - VHH72-h1-S56A	Fit
Fit 1	1	0.0237689	SARS-CoV-1 RBD - VHH72-h1-S56A	Fit
Fit 1	1.5	0.0296628	SARS-CoV-1 RBD - VHH72-h1-S56A	Fit
Fit 1	2	0.0352721	SARS-CoV-1 RBD - VHH72-h1-S56A	Fit
Fit 1	2.5	0.0406106	SARS-CoV-1 RBD - VHH72-h1-S56A	Fit
Fit 1	3	0.0456913	SARS-CoV-1 RBD - VHH72-h1-S56A	Fit
Fit 1	3.5	0.0505268	SARS-CoV-1 RBD - VHH72-h1-S56A	Fit
Fit 1	4	0.0551288	SARS-CoV-1 RBD - VHH72-h1-S56A	Fit
Fit 1	4.5	0.0595087	SARS-CoV-1 RBD - VHH72-h1-S56A	Fit
Fit 1	5	0.0636771	SARS-CoV-1 RBD - VHH72-h1-S56A	Fit
Fit 1	5.5	0.0676442	SARS-CoV-1 RBD - VHH72-h1-S56A	Fit
Fit 1	6	0.0714199	SARS-CoV-1 RBD - VHH72-h1-S56A	Fit
Fit 1	6.5	0.0750132	SARS-CoV-1 RBD - VHH72-h1-S56A	Fit
Fit 1	7	0.0784331	SARS-CoV-1 RBD - VHH72-h1-S56A	Fit
Fit 1	7.5	0.0816879	SARS-CoV-1 RBD - VHH72-h1-S56A	Fit
Fit 1	8	0.0847855	SARS-CoV-1 RBD - VHH72-h1-S56A	Fit
Fit 1	8.5	0.0877337	SARS-CoV-1 RBD - VHH72-h1-S56A	Fit
Fit 1	9	0.0905394	SARS-CoV-1 RBD - VHH72-h1-S56A	Fit
Fit 1	9.5	0.0932097	SARS-CoV-1 RBD - VHH72-h1-S56A	Fit
Fit 1	10	0.0957511	SARS-CoV-1 RBD - VHH72-h1-S56A	Fit
Fit 1	10.5	0.0981699	SARS-CoV-1 RBD - VHH72-h1-S56A	Fit
Fit 1	11	0.100472	SARS-CoV-1 RBD - VHH72-h1-S56A	Fit
Fit 1	11.5	0.102663	SARS-CoV-1 RBD - VHH72-h1-S56A	Fit
Fit 1	12	0.104748	SARS-CoV-1 RBD - VHH72-h1-S56A	Fit
Fit 1	12.5	0.106732	SARS-CoV-1 RBD - VHH72-h1-S56A	Fit
Fit 1	13	0.108621	SARS-CoV-1 RBD - VHH72-h1-S56A	Fit
Fit 1	13.5	0.110418	SARS-CoV-1 RBD - VHH72-h1-S56A	Fit
Fit 1	14	0.112129	SARS-CoV-1 RBD - VHH72-h1-S56A	Fit
Fit 1	14.5	0.113757	SARS-CoV-1 RBD - VHH72-h1-S56A	Fit
Fit 1	15	0.115306	SARS-CoV-1 RBD - VHH72-h1-S56A	Fit
Fit 1	15.5	0.116781	SARS-CoV-1 RBD - VHH72-h1-S56A	Fit
Fit 1	16	0.118184	SARS-CoV-1 RBD - VHH72-h1-S56A	Fit
Fit 1	16.5	0.11952	SARS-CoV-1 RBD - VHH72-h1-S56A	Fit
Fit 1	17	0.120791	SARS-CoV-1 RBD - VHH72-h1-S56A	Fit
Fit 1	17.5	0.122001	SARS-CoV-1 RBD - VHH72-h1-S56A	Fit
Fit 1	18	0.123152	SARS-CoV-1 RBD - VHH72-h1-S56A	Fit
Fit 1	18.5	0.124248	SARS-CoV-1 RBD - VHH72-h1-S56A	Fit
Fit 1	19	0.125291	SARS-CoV-1 RBD - VHH72-h1-S56A	Fit
Fit 1	19.5	0.126284	SARS-CoV-1 RBD - VHH72-h1-S56A	Fit
Fit 1	20	0.127228	SARS-CoV-1 RBD - VHH72-h1-S56A	Fit
Fit 1	20.5	0.128128	SARS-CoV-1 RBD - VHH72-h1-S56A	Fit
Fit 1	21	0.128983	SARS-CoV-1 RBD - VHH72-h1-S56A	Fit
Fit 1	21.5	0.129798	SARS-CoV-1 RBD - VHH72-h1-S56A	Fit
Fit 1	22	0.130573	SARS-CoV-1 RBD - VHH72-h1-S56A	Fit
Fit 1	22.5	0.13131	SARS-CoV-1 RBD - VHH72-h1-S56A	Fit
Fit 1	23	0.132012	SARS-CoV-1 RBD - VHH72-h1-S56A	Fit
Fit 1	23.5	0.13268	SARS-CoV-1 RBD - VHH72-h1-S56A	Fit
Fit 1	24	0.133316	SARS-CoV-1 RBD - VHH72-h1-S56A	Fit
Fit 1	24.5	0.133921	SARS-CoV-1 RBD - VHH72-h1-S56A	Fit
Fit 1	25	0.134497	SARS-CoV-1 RBD - VHH72-h1-S56A	Fit
Fit 1	25.5	0.135045	SARS-CoV-1 RBD - VHH72-h1-S56A	Fit
Fit 1	26	0.135567	SARS-CoV-1 RBD - VHH72-h1-S56A	Fit
Fit 1	26.5	0.136064	SARS-CoV-1 RBD - VHH72-h1-S56A	Fit
Fit 1	27	0.136536	SARS-CoV-1 RBD - VHH72-h1-S56A	Fit
Fit 1	27.5	0.136986	SARS-CoV-1 RBD - VHH72-h1-S56A	Fit
Fit 1	28	0.137414	SARS-CoV-1 RBD - VHH72-h1-S56A	Fit
Fit 1	28.5	0.137821	SARS-CoV-1 RBD - VHH72-h1-S56A	Fit
Fit 1	29	0.138209	SARS-CoV-1 RBD - VHH72-h1-S56A	Fit
Fit 1	29.5	0.138578	SARS-CoV-1 RBD - VHH72-h1-S56A	Fit
Fit 1	30	0.138929	SARS-CoV-1 RBD - VHH72-h1-S56A	Fit
Fit 1	30.5	0.139263	SARS-CoV-1 RBD - VHH72-h1-S56A	Fit
Fit 1	31	0.139581	SARS-CoV-1 RBD - VHH72-h1-S56A	Fit
Fit 1	31.5	0.139884	SARS-CoV-1 RBD - VHH72-h1-S56A	Fit
Fit 1	32	0.140172	SARS-CoV-1 RBD - VHH72-h1-S56A	Fit
Fit 1	32.5	0.140446	SARS-CoV-1 RBD - VHH72-h1-S56A	Fit
Fit 1	33	0.140707	SARS-CoV-1 RBD - VHH72-h1-S56A	Fit
Fit 1	33.5	0.140956	SARS-CoV-1 RBD - VHH72-h1-S56A	Fit
Fit 1	34	0.141192	SARS-CoV-1 RBD - VHH72-h1-S56A	Fit
Fit 1	34.5	0.141417	SARS-CoV-1 RBD - VHH72-h1-S56A	Fit
Fit 1	35	0.141631	SARS-CoV-1 RBD - VHH72-h1-S56A	Fit
Fit 1	35.5	0.141835	SARS-CoV-1 RBD - VHH72-h1-S56A	Fit
Fit 1	36	0.142029	SARS-CoV-1 RBD - VHH72-h1-S56A	Fit
Fit 1	36.5	0.142213	SARS-CoV-1 RBD - VHH72-h1-S56A	Fit
Fit 1	37	0.142389	SARS-CoV-1 RBD - VHH72-h1-S56A	Fit
Fit 1	37.5	0.142556	SARS-CoV-1 RBD - VHH72-h1-S56A	Fit
Fit 1	38	0.142715	SARS-CoV-1 RBD - VHH72-h1-S56A	Fit
Fit 1	38.5	0.142866	SARS-CoV-1 RBD - VHH72-h1-S56A	Fit
Fit 1	39	0.143011	SARS-CoV-1 RBD - VHH72-h1-S56A	Fit
Fit 1	39.5	0.143148	SARS-CoV-1 RBD - VHH72-h1-S56A	Fit
Fit 1	40	0.143278	SARS-CoV-1 RBD - VHH72-h1-S56A	Fit
Fit 1	40.5	0.143402	SARS-CoV-1 RBD - VHH72-h1-S56A	Fit
Fit 1	41	0.143521	SARS-CoV-1 RBD - VHH72-h1-S56A	Fit
Fit 1	41.5	0.143633	SARS-CoV-1 RBD - VHH72-h1-S56A	Fit
Fit 1	42	0.14374	SARS-CoV-1 RBD - VHH72-h1-S56A	Fit
Fit 1	42.5	0.143842	SARS-CoV-1 RBD - VHH72-h1-S56A	Fit
Fit 1	43	0.143939	SARS-CoV-1 RBD - VHH72-h1-S56A	Fit
Fit 1	43.5	0.144032	SARS-CoV-1 RBD - VHH72-h1-S56A	Fit
Fit 1	44	0.144119	SARS-CoV-1 RBD - VHH72-h1-S56A	Fit
Fit 1	44.5	0.144203	SARS-CoV-1 RBD - VHH72-h1-S56A	Fit
Fit 1	45	0.144283	SARS-CoV-1 RBD - VHH72-h1-S56A	Fit
Fit 1	45.5	0.144358	SARS-CoV-1 RBD - VHH72-h1-S56A	Fit
Fit 1	46	0.14443	SARS-CoV-1 RBD - VHH72-h1-S56A	Fit
Fit 1	46.5	0.144499	SARS-CoV-1 RBD - VHH72-h1-S56A	Fit
Fit 1	47	0.144564	SARS-CoV-1 RBD - VHH72-h1-S56A	Fit
Fit 1	47.5	0.144626	SARS-CoV-1 RBD - VHH72-h1-S56A	Fit
Fit 1	48	0.144686	SARS-CoV-1 RBD - VHH72-h1-S56A	Fit
Fit 1	48.5	0.144742	SARS-CoV-1 RBD - VHH72-h1-S56A	Fit
Fit 1	49	0.144795	SARS-CoV-1 RBD - VHH72-h1-S56A	Fit
Fit 1	49.5	0.144846	SARS-CoV-1 RBD - VHH72-h1-S56A	Fit
Fit 1	50	0.144895	SARS-CoV-1 RBD - VHH72-h1-S56A	Fit
Fit 1	50.5	0.144941	SARS-CoV-1 RBD - VHH72-h1-S56A	Fit
Fit 1	51	0.144985	SARS-CoV-1 RBD - VHH72-h1-S56A	Fit
Fit 1	51.5	0.145027	SARS-CoV-1 RBD - VHH72-h1-S56A	Fit
Fit 1	52	0.145067	SARS-CoV-1 RBD - VHH72-h1-S56A	Fit
Fit 1	52.5	0.145105	SARS-CoV-1 RBD - VHH72-h1-S56A	Fit
Fit 1	53	0.145141	SARS-CoV-1 RBD - VHH72-h1-S56A	Fit
Fit 1	53.5	0.145175	SARS-CoV-1 RBD - VHH72-h1-S56A	Fit
Fit 1	54	0.145208	SARS-CoV-1 RBD - VHH72-h1-S56A	Fit
Fit 1	54.5	0.145239	SARS-CoV-1 RBD - VHH72-h1-S56A	Fit
Fit 1	55	0.145268	SARS-CoV-1 RBD - VHH72-h1-S56A	Fit
Fit 1	55.5	0.145296	SARS-CoV-1 RBD - VHH72-h1-S56A	Fit
Fit 1	56	0.145323	SARS-CoV-1 RBD - VHH72-h1-S56A	Fit
Fit 1	56.5	0.145349	SARS-CoV-1 RBD - VHH72-h1-S56A	Fit
Fit 1	57	0.145373	SARS-CoV-1 RBD - VHH72-h1-S56A	Fit
Fit 1	57.5	0.145396	SARS-CoV-1 RBD - VHH72-h1-S56A	Fit
Fit 1	58	0.145418	SARS-CoV-1 RBD - VHH72-h1-S56A	Fit
Fit 1	58.5	0.145439	SARS-CoV-1 RBD - VHH72-h1-S56A	Fit
Fit 1	59	0.145459	SARS-CoV-1 RBD - VHH72-h1-S56A	Fit
Fit 1	59.5	0.145478	SARS-CoV-1 RBD - VHH72-h1-S56A	Fit
Fit 1	60	0.145496	SARS-CoV-1 RBD - VHH72-h1-S56A	Fit
Fit 1	60.5	0.145513	SARS-CoV-1 RBD - VHH72-h1-S56A	Fit
Fit 1	61	0.145529	SARS-CoV-1 RBD - VHH72-h1-S56A	Fit
Fit 1	61.5	0.145545	SARS-CoV-1 RBD - VHH72-h1-S56A	Fit
Fit 1	62	0.14556	SARS-CoV-1 RBD - VHH72-h1-S56A	Fit
Fit 1	62.5	0.145574	SARS-CoV-1 RBD - VHH72-h1-S56A	Fit
Fit 1	63	0.145587	SARS-CoV-1 RBD - VHH72-h1-S56A	Fit
Fit 1	63.5	0.1456	SARS-CoV-1 RBD - VHH72-h1-S56A	Fit
Fit 1	64	0.145612	SARS-CoV-1 RBD - VHH72-h1-S56A	Fit
Fit 1	64.5	0.145624	SARS-CoV-1 RBD - VHH72-h1-S56A	Fit
Fit 1	65	0.145635	SARS-CoV-1 RBD - VHH72-h1-S56A	Fit
Fit 1	65.5	0.145645	SARS-CoV-1 RBD - VHH72-h1-S56A	Fit
Fit 1	66	0.145655	SARS-CoV-1 RBD - VHH72-h1-S56A	Fit
Fit 1	66.5	0.145664	SARS-CoV-1 RBD - VHH72-h1-S56A	Fit
Fit 1	67	0.145674	SARS-CoV-1 RBD - VHH72-h1-S56A	Fit
Fit 1	67.5	0.145682	SARS-CoV-1 RBD - VHH72-h1-S56A	Fit
Fit 1	68	0.14569	SARS-CoV-1 RBD - VHH72-h1-S56A	Fit
Fit 1	68.5	0.145698	SARS-CoV-1 RBD - VHH72-h1-S56A	Fit
Fit 1	69	0.145705	SARS-CoV-1 RBD - VHH72-h1-S56A	Fit
Fit 1	69.5	0.145712	SARS-CoV-1 RBD - VHH72-h1-S56A	Fit
Fit 1	70	0.145719	SARS-CoV-1 RBD - VHH72-h1-S56A	Fit
Fit 1	70.5	0.145726	SARS-CoV-1 RBD - VHH72-h1-S56A	Fit
Fit 1	71	0.145732	SARS-CoV-1 RBD - VHH72-h1-S56A	Fit
Fit 1	71.5	0.145737	SARS-CoV-1 RBD - VHH72-h1-S56A	Fit
Fit 1	72	0.145743	SARS-CoV-1 RBD - VHH72-h1-S56A	Fit
Fit 1	72.5	0.145748	SARS-CoV-1 RBD - VHH72-h1-S56A	Fit
Fit 1	73	0.145753	SARS-CoV-1 RBD - VHH72-h1-S56A	Fit
Fit 1	73.5	0.145758	SARS-CoV-1 RBD - VHH72-h1-S56A	Fit
Fit 1	74	0.145762	SARS-CoV-1 RBD - VHH72-h1-S56A	Fit
Fit 1	74.5	0.145767	SARS-CoV-1 RBD - VHH72-h1-S56A	Fit
Fit 1	75	0.145771	SARS-CoV-1 RBD - VHH72-h1-S56A	Fit
Fit 1	75.5	0.145775	SARS-CoV-1 RBD - VHH72-h1-S56A	Fit
Fit 1	76	0.145778	SARS-CoV-1 RBD - VHH72-h1-S56A	Fit
Fit 1	76.5	0.145782	SARS-CoV-1 RBD - VHH72-h1-S56A	Fit
Fit 1	77	0.145785	SARS-CoV-1 RBD - VHH72-h1-S56A	Fit
Fit 1	77.5	0.145788	SARS-CoV-1 RBD - VHH72-h1-S56A	Fit
Fit 1	78	0.145791	SARS-CoV-1 RBD - VHH72-h1-S56A	Fit
Fit 1	78.5	0.145794	SARS-CoV-1 RBD - VHH72-h1-S56A	Fit
Fit 1	79	0.145797	SARS-CoV-1 RBD - VHH72-h1-S56A	Fit
Fit 1	79.5	0.1458	SARS-CoV-1 RBD - VHH72-h1-S56A	Fit
Fit 1	80	0.145802	SARS-CoV-1 RBD - VHH72-h1-S56A	Fit
Fit 1	80.5	0.145805	SARS-CoV-1 RBD - VHH72-h1-S56A	Fit
Fit 1	81	0.145807	SARS-CoV-1 RBD - VHH72-h1-S56A	Fit
Fit 1	81.5	0.145809	SARS-CoV-1 RBD - VHH72-h1-S56A	Fit
Fit 1	82	0.145811	SARS-CoV-1 RBD - VHH72-h1-S56A	Fit
Fit 1	82.5	0.145813	SARS-CoV-1 RBD - VHH72-h1-S56A	Fit
Fit 1	83	0.145815	SARS-CoV-1 RBD - VHH72-h1-S56A	Fit
Fit 1	83.5	0.145817	SARS-CoV-1 RBD - VHH72-h1-S56A	Fit
Fit 1	84	0.145818	SARS-CoV-1 RBD - VHH72-h1-S56A	Fit
Fit 1	84.5	0.14582	SARS-CoV-1 RBD - VHH72-h1-S56A	Fit
Fit 1	85	0.145821	SARS-CoV-1 RBD - VHH72-h1-S56A	Fit
Fit 1	85.5	0.145823	SARS-CoV-1 RBD - VHH72-h1-S56A	Fit
Fit 1	86	0.145824	SARS-CoV-1 RBD - VHH72-h1-S56A	Fit
Fit 1	86.5	0.145826	SARS-CoV-1 RBD - VHH72-h1-S56A	Fit
Fit 1	87	0.145827	SARS-CoV-1 RBD - VHH72-h1-S56A	Fit
Fit 1	87.5	0.145828	SARS-CoV-1 RBD - VHH72-h1-S56A	Fit
Fit 1	88	0.145829	SARS-CoV-1 RBD - VHH72-h1-S56A	Fit
Fit 1	88.5	0.14583	SARS-CoV-1 RBD - VHH72-h1-S56A	Fit
Fit 1	89	0.145831	SARS-CoV-1 RBD - VHH72-h1-S56A	Fit
Fit 1	89.5	0.145832	SARS-CoV-1 RBD - VHH72-h1-S56A	Fit
Fit 1	90	0.145833	SARS-CoV-1 RBD - VHH72-h1-S56A	Fit
Fit 1	90.5	0.145834	SARS-CoV-1 RBD - VHH72-h1-S56A	Fit
Fit 1	91	0.145835	SARS-CoV-1 RBD - VHH72-h1-S56A	Fit
Fit 1	91.5	0.145836	SARS-CoV-1 RBD - VHH72-h1-S56A	Fit
Fit 1	92	0.145836	SARS-CoV-1 RBD - VHH72-h1-S56A	Fit
Fit 1	92.5	0.145837	SARS-CoV-1 RBD - VHH72-h1-S56A	Fit
Fit 1	93	0.145838	SARS-CoV-1 RBD - VHH72-h1-S56A	Fit
Fit 1	93.5	0.145838	SARS-CoV-1 RBD - VHH72-h1-S56A	Fit
Fit 1	94	0.145839	SARS-CoV-1 RBD - VHH72-h1-S56A	Fit
Fit 1	94.5	0.14584	SARS-CoV-1 RBD - VHH72-h1-S56A	Fit
Fit 1	95	0.14584	SARS-CoV-1 RBD - VHH72-h1-S56A	Fit
Fit 1	95.5	0.145841	SARS-CoV-1 RBD - VHH72-h1-S56A	Fit
Fit 1	96	0.145841	SARS-CoV-1 RBD - VHH72-h1-S56A	Fit
Fit 1	96.5	0.145842	SARS-CoV-1 RBD - VHH72-h1-S56A	Fit
Fit 1	97	0.145842	SARS-CoV-1 RBD - VHH72-h1-S56A	Fit
Fit 1	97.5	0.145843	SARS-CoV-1 RBD - VHH72-h1-S56A	Fit
Fit 1	98	0.145843	SARS-CoV-1 RBD - VHH72-h1-S56A	Fit
Fit 1	98.5	0.145843	SARS-CoV-1 RBD - VHH72-h1-S56A	Fit
Fit 1	99	0.145844	SARS-CoV-1 RBD - VHH72-h1-S56A	Fit
Fit 1	99.5	0.145844	SARS-CoV-1 RBD - VHH72-h1-S56A	Fit
Fit 1	100	0.145845	SARS-CoV-1 RBD - VHH72-h1-S56A	Fit
Fit 1	100.5	0.145845	SARS-CoV-1 RBD - VHH72-h1-S56A	Fit
Fit 1	101	0.145845	SARS-CoV-1 RBD - VHH72-h1-S56A	Fit
Fit 1	101.5	0.145845	SARS-CoV-1 RBD - VHH72-h1-S56A	Fit
Fit 1	102	0.145846	SARS-CoV-1 RBD - VHH72-h1-S56A	Fit
Fit 1	102.5	0.145846	SARS-CoV-1 RBD - VHH72-h1-S56A	Fit
Fit 1	103	0.145846	SARS-CoV-1 RBD - VHH72-h1-S56A	Fit
Fit 1	103.5	0.145847	SARS-CoV-1 RBD - VHH72-h1-S56A	Fit
Fit 1	104	0.145847	SARS-CoV-1 RBD - VHH72-h1-S56A	Fit
Fit 1	104.5	0.145847	SARS-CoV-1 RBD - VHH72-h1-S56A	Fit
Fit 1	105	0.145847	SARS-CoV-1 RBD - VHH72-h1-S56A	Fit
Fit 1	105.5	0.145847	SARS-CoV-1 RBD - VHH72-h1-S56A	Fit
Fit 1	106	0.145848	SARS-CoV-1 RBD - VHH72-h1-S56A	Fit
Fit 1	106.5	0.145848	SARS-CoV-1 RBD - VHH72-h1-S56A	Fit
Fit 1	107	0.145848	SARS-CoV-1 RBD - VHH72-h1-S56A	Fit
Fit 1	107.5	0.145848	SARS-CoV-1 RBD - VHH72-h1-S56A	Fit
Fit 1	108	0.145848	SARS-CoV-1 RBD - VHH72-h1-S56A	Fit
Fit 1	108.5	0.145848	SARS-CoV-1 RBD - VHH72-h1-S56A	Fit
Fit 1	109	0.145849	SARS-CoV-1 RBD - VHH72-h1-S56A	Fit
Fit 1	109.5	0.145849	SARS-CoV-1 RBD - VHH72-h1-S56A	Fit
Fit 1	110	0.145849	SARS-CoV-1 RBD - VHH72-h1-S56A	Fit
Fit 1	110.5	0.145849	SARS-CoV-1 RBD - VHH72-h1-S56A	Fit
Fit 1	111	0.145849	SARS-CoV-1 RBD - VHH72-h1-S56A	Fit
Fit 1	111.5	0.145849	SARS-CoV-1 RBD - VHH72-h1-S56A	Fit
Fit 1	112	0.145849	SARS-CoV-1 RBD - VHH72-h1-S56A	Fit
Fit 1	112.5	0.145849	SARS-CoV-1 RBD - VHH72-h1-S56A	Fit
Fit 1	113	0.145849	SARS-CoV-1 RBD - VHH72-h1-S56A	Fit
Fit 1	113.5	0.14585	SARS-CoV-1 RBD - VHH72-h1-S56A	Fit
Fit 1	114	0.14585	SARS-CoV-1 RBD - VHH72-h1-S56A	Fit
Fit 1	114.5	0.14585	SARS-CoV-1 RBD - VHH72-h1-S56A	Fit
Fit 1	115	0.14585	SARS-CoV-1 RBD - VHH72-h1-S56A	Fit
Fit 1	115.5	0.14585	SARS-CoV-1 RBD - VHH72-h1-S56A	Fit
Fit 1	116	0.14585	SARS-CoV-1 RBD - VHH72-h1-S56A	Fit
Fit 1	116.5	0.14585	SARS-CoV-1 RBD - VHH72-h1-S56A	Fit
Fit 1	117	0.14585	SARS-CoV-1 RBD - VHH72-h1-S56A	Fit
Fit 1	117.5	0.14585	SARS-CoV-1 RBD - VHH72-h1-S56A	Fit
Fit 1	118	0.14585	SARS-CoV-1 RBD - VHH72-h1-S56A	Fit
Fit 1	118.5	0.14585	SARS-CoV-1 RBD - VHH72-h1-S56A	Fit
Fit 1	119	0.14585	SARS-CoV-1 RBD - VHH72-h1-S56A	Fit
Fit 1	119.5		SARS-CoV-1 RBD - VHH72-h1-S56A	Fit
Fit 1	119.995	0.141929	SARS-CoV-1 RBD - VHH72-h1-S56A	Fit
Fit 1	120.495	0.141815	SARS-CoV-1 RBD - VHH72-h1-S56A	Fit
Fit 1	120.995	0.141701	SARS-CoV-1 RBD - VHH72-h1-S56A	Fit
Fit 1	121.495	0.141588	SARS-CoV-1 RBD - VHH72-h1-S56A	Fit
Fit 1	121.995	0.141474	SARS-CoV-1 RBD - VHH72-h1-S56A	Fit
Fit 1	122.495	0.14136	SARS-CoV-1 RBD - VHH72-h1-S56A	Fit
Fit 1	122.995	0.141247	SARS-CoV-1 RBD - VHH72-h1-S56A	Fit
Fit 1	123.495	0.141134	SARS-CoV-1 RBD - VHH72-h1-S56A	Fit
Fit 1	123.995	0.141021	SARS-CoV-1 RBD - VHH72-h1-S56A	Fit
Fit 1	124.495	0.140908	SARS-CoV-1 RBD - VHH72-h1-S56A	Fit
Fit 1	124.995	0.140795	SARS-CoV-1 RBD - VHH72-h1-S56A	Fit
Fit 1	125.495	0.140682	SARS-CoV-1 RBD - VHH72-h1-S56A	Fit
Fit 1	125.995	0.14057	SARS-CoV-1 RBD - VHH72-h1-S56A	Fit
Fit 1	126.495	0.140457	SARS-CoV-1 RBD - VHH72-h1-S56A	Fit
Fit 1	126.995	0.140345	SARS-CoV-1 RBD - VHH72-h1-S56A	Fit
Fit 1	127.495	0.140233	SARS-CoV-1 RBD - VHH72-h1-S56A	Fit
Fit 1	127.995	0.140121	SARS-CoV-1 RBD - VHH72-h1-S56A	Fit
Fit 1	128.495	0.140009	SARS-CoV-1 RBD - VHH72-h1-S56A	Fit
Fit 1	128.995	0.139897	SARS-CoV-1 RBD - VHH72-h1-S56A	Fit
Fit 1	129.495	0.139785	SARS-CoV-1 RBD - VHH72-h1-S56A	Fit
Fit 1	129.995	0.139674	SARS-CoV-1 RBD - VHH72-h1-S56A	Fit
Fit 1	130.495	0.139562	SARS-CoV-1 RBD - VHH72-h1-S56A	Fit
Fit 1	130.995	0.139451	SARS-CoV-1 RBD - VHH72-h1-S56A	Fit
Fit 1	131.495	0.13934	SARS-CoV-1 RBD - VHH72-h1-S56A	Fit
Fit 1	131.995	0.139229	SARS-CoV-1 RBD - VHH72-h1-S56A	Fit
Fit 1	132.495	0.139118	SARS-CoV-1 RBD - VHH72-h1-S56A	Fit
Fit 1	132.995	0.139007	SARS-CoV-1 RBD - VHH72-h1-S56A	Fit
Fit 1	133.495	0.138896	SARS-CoV-1 RBD - VHH72-h1-S56A	Fit
Fit 1	133.995	0.138786	SARS-CoV-1 RBD - VHH72-h1-S56A	Fit
Fit 1	134.495	0.138676	SARS-CoV-1 RBD - VHH72-h1-S56A	Fit
Fit 1	134.995	0.138565	SARS-CoV-1 RBD - VHH72-h1-S56A	Fit
Fit 1	135.495	0.138455	SARS-CoV-1 RBD - VHH72-h1-S56A	Fit
Fit 1	135.995	0.138345	SARS-CoV-1 RBD - VHH72-h1-S56A	Fit
Fit 1	136.495	0.138235	SARS-CoV-1 RBD - VHH72-h1-S56A	Fit
Fit 1	136.995	0.138126	SARS-CoV-1 RBD - VHH72-h1-S56A	Fit
Fit 1	137.495	0.138016	SARS-CoV-1 RBD - VHH72-h1-S56A	Fit
Fit 1	137.995	0.137907	SARS-CoV-1 RBD - VHH72-h1-S56A	Fit
Fit 1	138.495	0.137797	SARS-CoV-1 RBD - VHH72-h1-S56A	Fit
Fit 1	138.995	0.137688	SARS-CoV-1 RBD - VHH72-h1-S56A	Fit
Fit 1	139.495	0.137579	SARS-CoV-1 RBD - VHH72-h1-S56A	Fit
Fit 1	139.995	0.13747	SARS-CoV-1 RBD - VHH72-h1-S56A	Fit
Fit 1	140.495	0.137361	SARS-CoV-1 RBD - VHH72-h1-S56A	Fit
Fit 1	140.995	0.137252	SARS-CoV-1 RBD - VHH72-h1-S56A	Fit
Fit 1	141.495	0.137144	SARS-CoV-1 RBD - VHH72-h1-S56A	Fit
Fit 1	141.995	0.137035	SARS-CoV-1 RBD - VHH72-h1-S56A	Fit
Fit 1	142.495	0.136927	SARS-CoV-1 RBD - VHH72-h1-S56A	Fit
Fit 1	142.995	0.136819	SARS-CoV-1 RBD - VHH72-h1-S56A	Fit
Fit 1	143.495	0.136711	SARS-CoV-1 RBD - VHH72-h1-S56A	Fit
Fit 1	143.995	0.136603	SARS-CoV-1 RBD - VHH72-h1-S56A	Fit
Fit 1	144.495	0.136495	SARS-CoV-1 RBD - VHH72-h1-S56A	Fit
Fit 1	144.995	0.136387	SARS-CoV-1 RBD - VHH72-h1-S56A	Fit
Fit 1	145.495	0.13628	SARS-CoV-1 RBD - VHH72-h1-S56A	Fit
Fit 1	145.995	0.136172	SARS-CoV-1 RBD - VHH72-h1-S56A	Fit
Fit 1	146.495	0.136065	SARS-CoV-1 RBD - VHH72-h1-S56A	Fit
Fit 1	146.995	0.135958	SARS-CoV-1 RBD - VHH72-h1-S56A	Fit
Fit 1	147.495	0.135851	SARS-CoV-1 RBD - VHH72-h1-S56A	Fit
Fit 1	147.995	0.135744	SARS-CoV-1 RBD - VHH72-h1-S56A	Fit
Fit 1	148.495	0.135637	SARS-CoV-1 RBD - VHH72-h1-S56A	Fit
Fit 1	148.995	0.13553	SARS-CoV-1 RBD - VHH72-h1-S56A	Fit
Fit 1	149.495	0.135423	SARS-CoV-1 RBD - VHH72-h1-S56A	Fit
Fit 1	149.995	0.135317	SARS-CoV-1 RBD - VHH72-h1-S56A	Fit
Fit 1	150.495	0.135211	SARS-CoV-1 RBD - VHH72-h1-S56A	Fit
Fit 1	150.995	0.135104	SARS-CoV-1 RBD - VHH72-h1-S56A	Fit
Fit 1	151.495	0.134998	SARS-CoV-1 RBD - VHH72-h1-S56A	Fit
Fit 1	151.995	0.134892	SARS-CoV-1 RBD - VHH72-h1-S56A	Fit
Fit 1	152.495	0.134787	SARS-CoV-1 RBD - VHH72-h1-S56A	Fit
Fit 1	152.995	0.134681	SARS-CoV-1 RBD - VHH72-h1-S56A	Fit
Fit 1	153.495	0.134575	SARS-CoV-1 RBD - VHH72-h1-S56A	Fit
Fit 1	153.995	0.13447	SARS-CoV-1 RBD - VHH72-h1-S56A	Fit
Fit 1	154.495	0.134364	SARS-CoV-1 RBD - VHH72-h1-S56A	Fit
Fit 1	154.995	0.134259	SARS-CoV-1 RBD - VHH72-h1-S56A	Fit
Fit 1	155.495	0.134154	SARS-CoV-1 RBD - VHH72-h1-S56A	Fit
Fit 1	155.995	0.134049	SARS-CoV-1 RBD - VHH72-h1-S56A	Fit
Fit 1	156.495	0.133944	SARS-CoV-1 RBD - VHH72-h1-S56A	Fit
Fit 1	156.995	0.13384	SARS-CoV-1 RBD - VHH72-h1-S56A	Fit
Fit 1	157.495	0.133735	SARS-CoV-1 RBD - VHH72-h1-S56A	Fit
Fit 1	157.995	0.13363	SARS-CoV-1 RBD - VHH72-h1-S56A	Fit
Fit 1	158.495	0.133526	SARS-CoV-1 RBD - VHH72-h1-S56A	Fit
Fit 1	158.995	0.133422	SARS-CoV-1 RBD - VHH72-h1-S56A	Fit
Fit 1	159.495	0.133318	SARS-CoV-1 RBD - VHH72-h1-S56A	Fit
Fit 1	159.995	0.133214	SARS-CoV-1 RBD - VHH72-h1-S56A	Fit
Fit 1	160.495	0.13311	SARS-CoV-1 RBD - VHH72-h1-S56A	Fit
Fit 1	160.995	0.133006	SARS-CoV-1 RBD - VHH72-h1-S56A	Fit
Fit 1	161.495	0.132902	SARS-CoV-1 RBD - VHH72-h1-S56A	Fit
Fit 1	161.995	0.132799	SARS-CoV-1 RBD - VHH72-h1-S56A	Fit
Fit 1	162.495	0.132696	SARS-CoV-1 RBD - VHH72-h1-S56A	Fit
Fit 1	162.995	0.132592	SARS-CoV-1 RBD - VHH72-h1-S56A	Fit
Fit 1	163.495	0.132489	SARS-CoV-1 RBD - VHH72-h1-S56A	Fit
Fit 1	163.995	0.132386	SARS-CoV-1 RBD - VHH72-h1-S56A	Fit
Fit 1	164.495	0.132283	SARS-CoV-1 RBD - VHH72-h1-S56A	Fit
Fit 1	164.995	0.13218	SARS-CoV-1 RBD - VHH72-h1-S56A	Fit
Fit 1	165.495	0.132078	SARS-CoV-1 RBD - VHH72-h1-S56A	Fit
Fit 1	165.995	0.131975	SARS-CoV-1 RBD - VHH72-h1-S56A	Fit
Fit 1	166.495	0.131873	SARS-CoV-1 RBD - VHH72-h1-S56A	Fit
Fit 1	166.995	0.13177	SARS-CoV-1 RBD - VHH72-h1-S56A	Fit
Fit 1	167.495	0.131668	SARS-CoV-1 RBD - VHH72-h1-S56A	Fit
Fit 1	167.995	0.131566	SARS-CoV-1 RBD - VHH72-h1-S56A	Fit
Fit 1	168.495	0.131464	SARS-CoV-1 RBD - VHH72-h1-S56A	Fit
Fit 1	168.995	0.131362	SARS-CoV-1 RBD - VHH72-h1-S56A	Fit
Fit 1	169.495	0.13126	SARS-CoV-1 RBD - VHH72-h1-S56A	Fit
Fit 1	169.995	0.131159	SARS-CoV-1 RBD - VHH72-h1-S56A	Fit
Fit 1	170.495	0.131057	SARS-CoV-1 RBD - VHH72-h1-S56A	Fit
Fit 1	170.995	0.130956	SARS-CoV-1 RBD - VHH72-h1-S56A	Fit
Fit 1	171.495	0.130855	SARS-CoV-1 RBD - VHH72-h1-S56A	Fit
Fit 1	171.995	0.130754	SARS-CoV-1 RBD - VHH72-h1-S56A	Fit
Fit 1	172.495	0.130653	SARS-CoV-1 RBD - VHH72-h1-S56A	Fit
Fit 1	172.995	0.130552	SARS-CoV-1 RBD - VHH72-h1-S56A	Fit
Fit 1	173.495	0.130451	SARS-CoV-1 RBD - VHH72-h1-S56A	Fit
Fit 1	173.995	0.13035	SARS-CoV-1 RBD - VHH72-h1-S56A	Fit
Fit 1	174.495	0.13025	SARS-CoV-1 RBD - VHH72-h1-S56A	Fit
Fit 1	174.995	0.130149	SARS-CoV-1 RBD - VHH72-h1-S56A	Fit
Fit 1	175.495	0.130049	SARS-CoV-1 RBD - VHH72-h1-S56A	Fit
Fit 1	175.995	0.129949	SARS-CoV-1 RBD - VHH72-h1-S56A	Fit
Fit 1	176.495	0.129849	SARS-CoV-1 RBD - VHH72-h1-S56A	Fit
Fit 1	176.995	0.129749	SARS-CoV-1 RBD - VHH72-h1-S56A	Fit
Fit 1	177.495	0.129649	SARS-CoV-1 RBD - VHH72-h1-S56A	Fit
Fit 1	177.995	0.129549	SARS-CoV-1 RBD - VHH72-h1-S56A	Fit
Fit 1	178.495	0.129449	SARS-CoV-1 RBD - VHH72-h1-S56A	Fit
Fit 1	178.995	0.12935	SARS-CoV-1 RBD - VHH72-h1-S56A	Fit
Fit 1	179.495	0.129251	SARS-CoV-1 RBD - VHH72-h1-S56A	Fit
Fit 1	179.995	0.129151	SARS-CoV-1 RBD - VHH72-h1-S56A	Fit
Fit 1	180.495	0.129052	SARS-CoV-1 RBD - VHH72-h1-S56A	Fit
Fit 1	180.995	0.128953	SARS-CoV-1 RBD - VHH72-h1-S56A	Fit
Fit 1	181.495	0.128854	SARS-CoV-1 RBD - VHH72-h1-S56A	Fit
Fit 1	181.995	0.128755	SARS-CoV-1 RBD - VHH72-h1-S56A	Fit
Fit 1	182.495	0.128657	SARS-CoV-1 RBD - VHH72-h1-S56A	Fit
Fit 1	182.995	0.128558	SARS-CoV-1 RBD - VHH72-h1-S56A	Fit
Fit 1	183.495	0.12846	SARS-CoV-1 RBD - VHH72-h1-S56A	Fit
Fit 1	183.995	0.128361	SARS-CoV-1 RBD - VHH72-h1-S56A	Fit
Fit 1	184.495	0.128263	SARS-CoV-1 RBD - VHH72-h1-S56A	Fit
Fit 1	184.995	0.128165	SARS-CoV-1 RBD - VHH72-h1-S56A	Fit
Fit 1	185.495	0.128067	SARS-CoV-1 RBD - VHH72-h1-S56A	Fit
Fit 1	185.995	0.127969	SARS-CoV-1 RBD - VHH72-h1-S56A	Fit
Fit 1	186.495	0.127871	SARS-CoV-1 RBD - VHH72-h1-S56A	Fit
Fit 1	186.995	0.127774	SARS-CoV-1 RBD - VHH72-h1-S56A	Fit
Fit 1	187.495	0.127676	SARS-CoV-1 RBD - VHH72-h1-S56A	Fit
Fit 1	187.995	0.127579	SARS-CoV-1 RBD - VHH72-h1-S56A	Fit
Fit 1	188.495	0.127481	SARS-CoV-1 RBD - VHH72-h1-S56A	Fit
Fit 1	188.995	0.127384	SARS-CoV-1 RBD - VHH72-h1-S56A	Fit
Fit 1	189.495	0.127287	SARS-CoV-1 RBD - VHH72-h1-S56A	Fit
Fit 1	189.995	0.12719	SARS-CoV-1 RBD - VHH72-h1-S56A	Fit
Fit 1	190.495	0.127093	SARS-CoV-1 RBD - VHH72-h1-S56A	Fit
Fit 1	190.995	0.126996	SARS-CoV-1 RBD - VHH72-h1-S56A	Fit
Fit 1	191.495	0.1269	SARS-CoV-1 RBD - VHH72-h1-S56A	Fit
Fit 1	191.995	0.126803	SARS-CoV-1 RBD - VHH72-h1-S56A	Fit
Fit 1	192.495	0.126707	SARS-CoV-1 RBD - VHH72-h1-S56A	Fit
Fit 1	192.995	0.12661	SARS-CoV-1 RBD - VHH72-h1-S56A	Fit
Fit 1	193.495	0.126514	SARS-CoV-1 RBD - VHH72-h1-S56A	Fit
Fit 1	193.995	0.126418	SARS-CoV-1 RBD - VHH72-h1-S56A	Fit
Fit 1	194.495	0.126322	SARS-CoV-1 RBD - VHH72-h1-S56A	Fit
Fit 1	194.995	0.126226	SARS-CoV-1 RBD - VHH72-h1-S56A	Fit
Fit 1	195.495	0.126131	SARS-CoV-1 RBD - VHH72-h1-S56A	Fit
Fit 1	195.995	0.126035	SARS-CoV-1 RBD - VHH72-h1-S56A	Fit
Fit 1	196.495	0.125939	SARS-CoV-1 RBD - VHH72-h1-S56A	Fit
Fit 1	196.995	0.125844	SARS-CoV-1 RBD - VHH72-h1-S56A	Fit
Fit 1	197.495	0.125749	SARS-CoV-1 RBD - VHH72-h1-S56A	Fit
Fit 1	197.995	0.125654	SARS-CoV-1 RBD - VHH72-h1-S56A	Fit
Fit 1	198.495	0.125558	SARS-CoV-1 RBD - VHH72-h1-S56A	Fit
Fit 1	198.995	0.125463	SARS-CoV-1 RBD - VHH72-h1-S56A	Fit
Fit 1	199.495	0.125369	SARS-CoV-1 RBD - VHH72-h1-S56A	Fit
Fit 1	199.995	0.125274	SARS-CoV-1 RBD - VHH72-h1-S56A	Fit
Fit 1	200.495	0.125179	SARS-CoV-1 RBD - VHH72-h1-S56A	Fit
Fit 1	200.995	0.125085	SARS-CoV-1 RBD - VHH72-h1-S56A	Fit
Fit 1	201.495	0.12499	SARS-CoV-1 RBD - VHH72-h1-S56A	Fit
Fit 1	201.995	0.124896	SARS-CoV-1 RBD - VHH72-h1-S56A	Fit
Fit 1	202.495	0.124802	SARS-CoV-1 RBD - VHH72-h1-S56A	Fit
Fit 1	202.995	0.124708	SARS-CoV-1 RBD - VHH72-h1-S56A	Fit
Fit 1	203.495	0.124614	SARS-CoV-1 RBD - VHH72-h1-S56A	Fit
Fit 1	203.995	0.12452	SARS-CoV-1 RBD - VHH72-h1-S56A	Fit
Fit 1	204.495	0.124426	SARS-CoV-1 RBD - VHH72-h1-S56A	Fit
Fit 1	204.995	0.124332	SARS-CoV-1 RBD - VHH72-h1-S56A	Fit
Fit 1	205.495	0.124239	SARS-CoV-1 RBD - VHH72-h1-S56A	Fit
Fit 1	205.995	0.124145	SARS-CoV-1 RBD - VHH72-h1-S56A	Fit
Fit 1	206.495	0.124052	SARS-CoV-1 RBD - VHH72-h1-S56A	Fit
Fit 1	206.995	0.123959	SARS-CoV-1 RBD - VHH72-h1-S56A	Fit
Fit 1	207.495	0.123866	SARS-CoV-1 RBD - VHH72-h1-S56A	Fit
Fit 1	207.995	0.123773	SARS-CoV-1 RBD - VHH72-h1-S56A	Fit
Fit 1	208.495	0.12368	SARS-CoV-1 RBD - VHH72-h1-S56A	Fit
Fit 1	208.995	0.123587	SARS-CoV-1 RBD - VHH72-h1-S56A	Fit
Fit 1	209.495	0.123494	SARS-CoV-1 RBD - VHH72-h1-S56A	Fit
Fit 1	209.995	0.123402	SARS-CoV-1 RBD - VHH72-h1-S56A	Fit
Fit 1	210.495	0.123309	SARS-CoV-1 RBD - VHH72-h1-S56A	Fit
Fit 1	210.995	0.123217	SARS-CoV-1 RBD - VHH72-h1-S56A	Fit
Fit 1	211.495	0.123125	SARS-CoV-1 RBD - VHH72-h1-S56A	Fit
Fit 1	211.995	0.123033	SARS-CoV-1 RBD - VHH72-h1-S56A	Fit
Fit 1	212.495	0.122941	SARS-CoV-1 RBD - VHH72-h1-S56A	Fit
Fit 1	212.995	0.122849	SARS-CoV-1 RBD - VHH72-h1-S56A	Fit
Fit 1	213.495	0.122757	SARS-CoV-1 RBD - VHH72-h1-S56A	Fit
Fit 1	213.995	0.122665	SARS-CoV-1 RBD - VHH72-h1-S56A	Fit
Fit 1	214.495	0.122574	SARS-CoV-1 RBD - VHH72-h1-S56A	Fit
Fit 1	214.995	0.122482	SARS-CoV-1 RBD - VHH72-h1-S56A	Fit
Fit 1	215.495	0.122391	SARS-CoV-1 RBD - VHH72-h1-S56A	Fit
Fit 1	215.995	0.122299	SARS-CoV-1 RBD - VHH72-h1-S56A	Fit
Fit 1	216.495	0.122208	SARS-CoV-1 RBD - VHH72-h1-S56A	Fit
Fit 1	216.995	0.122117	SARS-CoV-1 RBD - VHH72-h1-S56A	Fit
Fit 1	217.495	0.122026	SARS-CoV-1 RBD - VHH72-h1-S56A	Fit
Fit 1	217.995	0.121935	SARS-CoV-1 RBD - VHH72-h1-S56A	Fit
Fit 1	218.495	0.121845	SARS-CoV-1 RBD - VHH72-h1-S56A	Fit
Fit 1	218.995	0.121754	SARS-CoV-1 RBD - VHH72-h1-S56A	Fit
Fit 1	219.495	0.121663	SARS-CoV-1 RBD - VHH72-h1-S56A	Fit
Fit 1	219.995	0.121573	SARS-CoV-1 RBD - VHH72-h1-S56A	Fit
Fit 1	220.495	0.121483	SARS-CoV-1 RBD - VHH72-h1-S56A	Fit
Fit 1	220.995	0.121392	SARS-CoV-1 RBD - VHH72-h1-S56A	Fit
Fit 1	221.495	0.121302	SARS-CoV-1 RBD - VHH72-h1-S56A	Fit
Fit 1	221.995	0.121212	SARS-CoV-1 RBD - VHH72-h1-S56A	Fit
Fit 1	222.495	0.121122	SARS-CoV-1 RBD - VHH72-h1-S56A	Fit
Fit 1	222.995	0.121033	SARS-CoV-1 RBD - VHH72-h1-S56A	Fit
Fit 1	223.495	0.120943	SARS-CoV-1 RBD - VHH72-h1-S56A	Fit
Fit 1	223.995	0.120853	SARS-CoV-1 RBD - VHH72-h1-S56A	Fit
Fit 1	224.495	0.120764	SARS-CoV-1 RBD - VHH72-h1-S56A	Fit
Fit 1	224.995	0.120674	SARS-CoV-1 RBD - VHH72-h1-S56A	Fit
Fit 1	225.495	0.120585	SARS-CoV-1 RBD - VHH72-h1-S56A	Fit
Fit 1	225.995	0.120496	SARS-CoV-1 RBD - VHH72-h1-S56A	Fit
Fit 1	226.495	0.120407	SARS-CoV-1 RBD - VHH72-h1-S56A	Fit
Fit 1	226.995	0.120318	SARS-CoV-1 RBD - VHH72-h1-S56A	Fit
Fit 1	227.495	0.120229	SARS-CoV-1 RBD - VHH72-h1-S56A	Fit
Fit 1	227.995	0.12014	SARS-CoV-1 RBD - VHH72-h1-S56A	Fit
Fit 1	228.495	0.120052	SARS-CoV-1 RBD - VHH72-h1-S56A	Fit
Fit 1	228.995	0.119963	SARS-CoV-1 RBD - VHH72-h1-S56A	Fit
Fit 1	229.495	0.119875	SARS-CoV-1 RBD - VHH72-h1-S56A	Fit
Fit 1	229.995	0.119786	SARS-CoV-1 RBD - VHH72-h1-S56A	Fit
Fit 1	230.495	0.119698	SARS-CoV-1 RBD - VHH72-h1-S56A	Fit
Fit 1	230.995	0.11961	SARS-CoV-1 RBD - VHH72-h1-S56A	Fit
Fit 1	231.495	0.119522	SARS-CoV-1 RBD - VHH72-h1-S56A	Fit
Fit 1	231.995	0.119434	SARS-CoV-1 RBD - VHH72-h1-S56A	Fit
Fit 1	232.495	0.119346	SARS-CoV-1 RBD - VHH72-h1-S56A	Fit
Fit 1	232.995	0.119258	SARS-CoV-1 RBD - VHH72-h1-S56A	Fit
Fit 1	233.495	0.119171	SARS-CoV-1 RBD - VHH72-h1-S56A	Fit
Fit 1	233.995	0.119083	SARS-CoV-1 RBD - VHH72-h1-S56A	Fit
Fit 1	234.495	0.118996	SARS-CoV-1 RBD - VHH72-h1-S56A	Fit
Fit 1	234.995	0.118908	SARS-CoV-1 RBD - VHH72-h1-S56A	Fit
Fit 1	235.495	0.118821	SARS-CoV-1 RBD - VHH72-h1-S56A	Fit
Fit 1	235.995	0.118734	SARS-CoV-1 RBD - VHH72-h1-S56A	Fit
Fit 1	236.495	0.118647	SARS-CoV-1 RBD - VHH72-h1-S56A	Fit
Fit 1	236.995	0.11856	SARS-CoV-1 RBD - VHH72-h1-S56A	Fit
Fit 1	237.495	0.118473	SARS-CoV-1 RBD - VHH72-h1-S56A	Fit
Fit 1	237.995	0.118387	SARS-CoV-1 RBD - VHH72-h1-S56A	Fit
Fit 1	238.495	0.1183	SARS-CoV-1 RBD - VHH72-h1-S56A	Fit
Fit 1	238.995	0.118213	SARS-CoV-1 RBD - VHH72-h1-S56A	Fit
Fit 1	239.495	0.118127	SARS-CoV-1 RBD - VHH72-h1-S56A	Fit
Fit 1	239.995	0.118041	SARS-CoV-1 RBD - VHH72-h1-S56A	Fit
Fit 1	240.495	0.117954	SARS-CoV-1 RBD - VHH72-h1-S56A	Fit
Fit 1	240.995	0.117868	SARS-CoV-1 RBD - VHH72-h1-S56A	Fit
Fit 1	241.495	0.117782	SARS-CoV-1 RBD - VHH72-h1-S56A	Fit
Fit 1	241.995	0.117696	SARS-CoV-1 RBD - VHH72-h1-S56A	Fit
Fit 1	242.495	0.117611	SARS-CoV-1 RBD - VHH72-h1-S56A	Fit
Fit 1	242.995	0.117525	SARS-CoV-1 RBD - VHH72-h1-S56A	Fit
Fit 1	243.495	0.117439	SARS-CoV-1 RBD - VHH72-h1-S56A	Fit
Fit 1	243.995	0.117354	SARS-CoV-1 RBD - VHH72-h1-S56A	Fit
Fit 1	244.495	0.117268	SARS-CoV-1 RBD - VHH72-h1-S56A	Fit
Fit 1	244.995	0.117183	SARS-CoV-1 RBD - VHH72-h1-S56A	Fit
Fit 1	245.495	0.117098	SARS-CoV-1 RBD - VHH72-h1-S56A	Fit
Fit 1	245.995	0.117013	SARS-CoV-1 RBD - VHH72-h1-S56A	Fit
Fit 1	246.495	0.116928	SARS-CoV-1 RBD - VHH72-h1-S56A	Fit
Fit 1	246.995	0.116843	SARS-CoV-1 RBD - VHH72-h1-S56A	Fit
Fit 1	247.495	0.116758	SARS-CoV-1 RBD - VHH72-h1-S56A	Fit
Fit 1	247.995	0.116673	SARS-CoV-1 RBD - VHH72-h1-S56A	Fit
Fit 1	248.495	0.116589	SARS-CoV-1 RBD - VHH72-h1-S56A	Fit
Fit 1	248.995	0.116504	SARS-CoV-1 RBD - VHH72-h1-S56A	Fit
Fit 1	249.495	0.11642	SARS-CoV-1 RBD - VHH72-h1-S56A	Fit
Fit 1	249.995	0.116335	SARS-CoV-1 RBD - VHH72-h1-S56A	Fit
Fit 1	250.495	0.116251	SARS-CoV-1 RBD - VHH72-h1-S56A	Fit
Fit 1	250.995	0.116167	SARS-CoV-1 RBD - VHH72-h1-S56A	Fit
Fit 1	251.495	0.116083	SARS-CoV-1 RBD - VHH72-h1-S56A	Fit
Fit 1	251.995	0.115999	SARS-CoV-1 RBD - VHH72-h1-S56A	Fit
Fit 1	252.495	0.115915	SARS-CoV-1 RBD - VHH72-h1-S56A	Fit
Fit 1	252.995	0.115831	SARS-CoV-1 RBD - VHH72-h1-S56A	Fit
Fit 1	253.495	0.115748	SARS-CoV-1 RBD - VHH72-h1-S56A	Fit
Fit 1	253.995	0.115664	SARS-CoV-1 RBD - VHH72-h1-S56A	Fit
Fit 1	254.495	0.115581	SARS-CoV-1 RBD - VHH72-h1-S56A	Fit
Fit 1	254.995	0.115497	SARS-CoV-1 RBD - VHH72-h1-S56A	Fit
Fit 1	255.495	0.115414	SARS-CoV-1 RBD - VHH72-h1-S56A	Fit
Fit 1	255.995	0.115331	SARS-CoV-1 RBD - VHH72-h1-S56A	Fit
Fit 1	256.495	0.115248	SARS-CoV-1 RBD - VHH72-h1-S56A	Fit
Fit 1	256.995	0.115165	SARS-CoV-1 RBD - VHH72-h1-S56A	Fit
Fit 1	257.495	0.115082	SARS-CoV-1 RBD - VHH72-h1-S56A	Fit
Fit 1	257.995	0.114999	SARS-CoV-1 RBD - VHH72-h1-S56A	Fit
Fit 1	258.495	0.114917	SARS-CoV-1 RBD - VHH72-h1-S56A	Fit
Fit 1	258.995	0.114834	SARS-CoV-1 RBD - VHH72-h1-S56A	Fit
Fit 1	259.495	0.114751	SARS-CoV-1 RBD - VHH72-h1-S56A	Fit
Fit 1	259.995	0.114669	SARS-CoV-1 RBD - VHH72-h1-S56A	Fit
Fit 1	260.495	0.114587	SARS-CoV-1 RBD - VHH72-h1-S56A	Fit
Fit 1	260.995	0.114505	SARS-CoV-1 RBD - VHH72-h1-S56A	Fit
Fit 1	261.495	0.114423	SARS-CoV-1 RBD - VHH72-h1-S56A	Fit
Fit 1	261.995	0.114341	SARS-CoV-1 RBD - VHH72-h1-S56A	Fit
Fit 1	262.495	0.114259	SARS-CoV-1 RBD - VHH72-h1-S56A	Fit
Fit 1	262.995	0.114177	SARS-CoV-1 RBD - VHH72-h1-S56A	Fit
Fit 1	263.495	0.114095	SARS-CoV-1 RBD - VHH72-h1-S56A	Fit
Fit 1	263.995	0.114013	SARS-CoV-1 RBD - VHH72-h1-S56A	Fit
Fit 1	264.495	0.113932	SARS-CoV-1 RBD - VHH72-h1-S56A	Fit
Fit 1	264.995	0.11385	SARS-CoV-1 RBD - VHH72-h1-S56A	Fit
Fit 1	265.495	0.113769	SARS-CoV-1 RBD - VHH72-h1-S56A	Fit
Fit 1	265.995	0.113688	SARS-CoV-1 RBD - VHH72-h1-S56A	Fit
Fit 1	266.495	0.113607	SARS-CoV-1 RBD - VHH72-h1-S56A	Fit
Fit 1	266.995	0.113526	SARS-CoV-1 RBD - VHH72-h1-S56A	Fit
Fit 1	267.495	0.113445	SARS-CoV-1 RBD - VHH72-h1-S56A	Fit
Fit 1	267.995	0.113364	SARS-CoV-1 RBD - VHH72-h1-S56A	Fit
Fit 1	268.495	0.113283	SARS-CoV-1 RBD - VHH72-h1-S56A	Fit
Fit 1	268.995	0.113202	SARS-CoV-1 RBD - VHH72-h1-S56A	Fit
Fit 1	269.495	0.113122	SARS-CoV-1 RBD - VHH72-h1-S56A	Fit
Fit 1	269.995	0.113041	SARS-CoV-1 RBD - VHH72-h1-S56A	Fit
Fit 1	270.495	0.112961	SARS-CoV-1 RBD - VHH72-h1-S56A	Fit
Fit 1	270.995	0.112881	SARS-CoV-1 RBD - VHH72-h1-S56A	Fit
Fit 1	271.495	0.1128	SARS-CoV-1 RBD - VHH72-h1-S56A	Fit
Fit 1	271.995	0.11272	SARS-CoV-1 RBD - VHH72-h1-S56A	Fit
Fit 1	272.495	0.11264	SARS-CoV-1 RBD - VHH72-h1-S56A	Fit
Fit 1	272.995	0.11256	SARS-CoV-1 RBD - VHH72-h1-S56A	Fit
Fit 1	273.495	0.112481	SARS-CoV-1 RBD - VHH72-h1-S56A	Fit
Fit 1	273.995	0.112401	SARS-CoV-1 RBD - VHH72-h1-S56A	Fit
Fit 1	274.495	0.112321	SARS-CoV-1 RBD - VHH72-h1-S56A	Fit
Fit 1	274.995	0.112242	SARS-CoV-1 RBD - VHH72-h1-S56A	Fit
Fit 1	275.495	0.112162	SARS-CoV-1 RBD - VHH72-h1-S56A	Fit
Fit 1	275.995	0.112083	SARS-CoV-1 RBD - VHH72-h1-S56A	Fit
Fit 1	276.495	0.112003	SARS-CoV-1 RBD - VHH72-h1-S56A	Fit
Fit 1	276.995	0.111924	SARS-CoV-1 RBD - VHH72-h1-S56A	Fit
Fit 1	277.495	0.111845	SARS-CoV-1 RBD - VHH72-h1-S56A	Fit
Fit 1	277.995	0.111766	SARS-CoV-1 RBD - VHH72-h1-S56A	Fit
Fit 1	278.495	0.111687	SARS-CoV-1 RBD - VHH72-h1-S56A	Fit
Fit 1	278.995	0.111608	SARS-CoV-1 RBD - VHH72-h1-S56A	Fit
Fit 1	279.495	0.11153	SARS-CoV-1 RBD - VHH72-h1-S56A	Fit
Fit 1	279.995	0.111451	SARS-CoV-1 RBD - VHH72-h1-S56A	Fit
Fit 1	280.495	0.111373	SARS-CoV-1 RBD - VHH72-h1-S56A	Fit
Fit 1	280.995	0.111294	SARS-CoV-1 RBD - VHH72-h1-S56A	Fit
Fit 1	281.495	0.111216	SARS-CoV-1 RBD - VHH72-h1-S56A	Fit
Fit 1	281.995	0.111137	SARS-CoV-1 RBD - VHH72-h1-S56A	Fit
Fit 1	282.495	0.111059	SARS-CoV-1 RBD - VHH72-h1-S56A	Fit
Fit 1	282.995	0.110981	SARS-CoV-1 RBD - VHH72-h1-S56A	Fit
Fit 1	283.495	0.110903	SARS-CoV-1 RBD - VHH72-h1-S56A	Fit
Fit 1	283.995	0.110825	SARS-CoV-1 RBD - VHH72-h1-S56A	Fit
Fit 1	284.495	0.110747	SARS-CoV-1 RBD - VHH72-h1-S56A	Fit
Fit 1	284.995	0.11067	SARS-CoV-1 RBD - VHH72-h1-S56A	Fit
Fit 1	285.495	0.110592	SARS-CoV-1 RBD - VHH72-h1-S56A	Fit
Fit 1	285.995	0.110515	SARS-CoV-1 RBD - VHH72-h1-S56A	Fit
Fit 1	286.495	0.110437	SARS-CoV-1 RBD - VHH72-h1-S56A	Fit
Fit 1	286.995	0.11036	SARS-CoV-1 RBD - VHH72-h1-S56A	Fit
Fit 1	287.495	0.110282	SARS-CoV-1 RBD - VHH72-h1-S56A	Fit
Fit 1	287.995	0.110205	SARS-CoV-1 RBD - VHH72-h1-S56A	Fit
Fit 1	288.495	0.110128	SARS-CoV-1 RBD - VHH72-h1-S56A	Fit
Fit 1	288.995	0.110051	SARS-CoV-1 RBD - VHH72-h1-S56A	Fit
Fit 1	289.495	0.109974	SARS-CoV-1 RBD - VHH72-h1-S56A	Fit
Fit 1	289.995	0.109897	SARS-CoV-1 RBD - VHH72-h1-S56A	Fit
Fit 1	290.495	0.109821	SARS-CoV-1 RBD - VHH72-h1-S56A	Fit
Fit 1	290.995	0.109744	SARS-CoV-1 RBD - VHH72-h1-S56A	Fit
Fit 1	291.495	0.109668	SARS-CoV-1 RBD - VHH72-h1-S56A	Fit
Fit 1	291.995	0.109591	SARS-CoV-1 RBD - VHH72-h1-S56A	Fit
Fit 1	292.495	0.109515	SARS-CoV-1 RBD - VHH72-h1-S56A	Fit
Fit 1	292.995	0.109438	SARS-CoV-1 RBD - VHH72-h1-S56A	Fit
Fit 1	293.495	0.109362	SARS-CoV-1 RBD - VHH72-h1-S56A	Fit
Fit 1	293.995	0.109286	SARS-CoV-1 RBD - VHH72-h1-S56A	Fit
Fit 1	294.495	0.10921	SARS-CoV-1 RBD - VHH72-h1-S56A	Fit
Fit 1	294.995	0.109134	SARS-CoV-1 RBD - VHH72-h1-S56A	Fit
Fit 1	295.495	0.109058	SARS-CoV-1 RBD - VHH72-h1-S56A	Fit
Fit 1	295.995	0.108983	SARS-CoV-1 RBD - VHH72-h1-S56A	Fit
Fit 1	296.495	0.108907	SARS-CoV-1 RBD - VHH72-h1-S56A	Fit
Fit 1	296.995	0.108831	SARS-CoV-1 RBD - VHH72-h1-S56A	Fit
Fit 1	297.495	0.108756	SARS-CoV-1 RBD - VHH72-h1-S56A	Fit
Fit 1	297.995	0.10868	SARS-CoV-1 RBD - VHH72-h1-S56A	Fit
Fit 1	298.495	0.108605	SARS-CoV-1 RBD - VHH72-h1-S56A	Fit
Fit 1	298.995	0.10853	SARS-CoV-1 RBD - VHH72-h1-S56A	Fit
Fit 1	299.495	0.108455	SARS-CoV-1 RBD - VHH72-h1-S56A	Fit
Fit 1	299.995	0.10838	SARS-CoV-1 RBD - VHH72-h1-S56A	Fit
Fit 1	300.495	0.108305	SARS-CoV-1 RBD - VHH72-h1-S56A	Fit
Fit 1	300.995	0.10823	SARS-CoV-1 RBD - VHH72-h1-S56A	Fit
Fit 1	301.495	0.108155	SARS-CoV-1 RBD - VHH72-h1-S56A	Fit
Fit 1	301.995	0.10808	SARS-CoV-1 RBD - VHH72-h1-S56A	Fit
Fit 1	302.495	0.108006	SARS-CoV-1 RBD - VHH72-h1-S56A	Fit
Fit 1	302.995	0.107931	SARS-CoV-1 RBD - VHH72-h1-S56A	Fit
Fit 1	303.495	0.107857	SARS-CoV-1 RBD - VHH72-h1-S56A	Fit
Fit 1	303.995	0.107782	SARS-CoV-1 RBD - VHH72-h1-S56A	Fit
Fit 1	304.495	0.107708	SARS-CoV-1 RBD - VHH72-h1-S56A	Fit
Fit 1	304.995	0.107634	SARS-CoV-1 RBD - VHH72-h1-S56A	Fit
Fit 1	305.495	0.10756	SARS-CoV-1 RBD - VHH72-h1-S56A	Fit
Fit 1	305.995	0.107486	SARS-CoV-1 RBD - VHH72-h1-S56A	Fit
Fit 1	306.495	0.107412	SARS-CoV-1 RBD - VHH72-h1-S56A	Fit
Fit 1	306.995	0.107338	SARS-CoV-1 RBD - VHH72-h1-S56A	Fit
Fit 1	307.495	0.107264	SARS-CoV-1 RBD - VHH72-h1-S56A	Fit
Fit 1	307.995	0.107191	SARS-CoV-1 RBD - VHH72-h1-S56A	Fit
Fit 1	308.495	0.107117	SARS-CoV-1 RBD - VHH72-h1-S56A	Fit
Fit 1	308.995	0.107043	SARS-CoV-1 RBD - VHH72-h1-S56A	Fit
Fit 1	309.495	0.10697	SARS-CoV-1 RBD - VHH72-h1-S56A	Fit
Fit 1	309.995	0.106897	SARS-CoV-1 RBD - VHH72-h1-S56A	Fit
Fit 1	310.495	0.106823	SARS-CoV-1 RBD - VHH72-h1-S56A	Fit
Fit 1	310.995	0.10675	SARS-CoV-1 RBD - VHH72-h1-S56A	Fit
Fit 1	311.495	0.106677	SARS-CoV-1 RBD - VHH72-h1-S56A	Fit
Fit 1	311.995	0.106604	SARS-CoV-1 RBD - VHH72-h1-S56A	Fit
Fit 1	312.495	0.106531	SARS-CoV-1 RBD - VHH72-h1-S56A	Fit
Fit 1	312.995	0.106459	SARS-CoV-1 RBD - VHH72-h1-S56A	Fit
Fit 1	313.495	0.106386	SARS-CoV-1 RBD - VHH72-h1-S56A	Fit
Fit 1	313.995	0.106313	SARS-CoV-1 RBD - VHH72-h1-S56A	Fit
Fit 1	314.495	0.106241	SARS-CoV-1 RBD - VHH72-h1-S56A	Fit
Fit 1	314.995	0.106168	SARS-CoV-1 RBD - VHH72-h1-S56A	Fit
Fit 1	315.495	0.106096	SARS-CoV-1 RBD - VHH72-h1-S56A	Fit
Fit 1	315.995	0.106023	SARS-CoV-1 RBD - VHH72-h1-S56A	Fit
Fit 1	316.495	0.105951	SARS-CoV-1 RBD - VHH72-h1-S56A	Fit
Fit 1	316.995	0.105879	SARS-CoV-1 RBD - VHH72-h1-S56A	Fit
Fit 1	317.495	0.105807	SARS-CoV-1 RBD - VHH72-h1-S56A	Fit
Fit 1	317.995	0.105735	SARS-CoV-1 RBD - VHH72-h1-S56A	Fit
Fit 1	318.495	0.105663	SARS-CoV-1 RBD - VHH72-h1-S56A	Fit
Fit 1	318.995	0.105591	SARS-CoV-1 RBD - VHH72-h1-S56A	Fit
Fit 1	319.495	0.10552	SARS-CoV-1 RBD - VHH72-h1-S56A	Fit
Fit 1	319.995	0.105448	SARS-CoV-1 RBD - VHH72-h1-S56A	Fit
Fit 1	320.495	0.105376	SARS-CoV-1 RBD - VHH72-h1-S56A	Fit
Fit 1	320.995	0.105305	SARS-CoV-1 RBD - VHH72-h1-S56A	Fit
Fit 1	321.495	0.105234	SARS-CoV-1 RBD - VHH72-h1-S56A	Fit
Fit 1	321.995	0.105162	SARS-CoV-1 RBD - VHH72-h1-S56A	Fit
Fit 1	322.495	0.105091	SARS-CoV-1 RBD - VHH72-h1-S56A	Fit
Fit 1	322.995	0.10502	SARS-CoV-1 RBD - VHH72-h1-S56A	Fit
Fit 1	323.495	0.104949	SARS-CoV-1 RBD - VHH72-h1-S56A	Fit
Fit 1	323.995	0.104878	SARS-CoV-1 RBD - VHH72-h1-S56A	Fit
Fit 1	324.495	0.104807	SARS-CoV-1 RBD - VHH72-h1-S56A	Fit
Fit 1	324.995	0.104736	SARS-CoV-1 RBD - VHH72-h1-S56A	Fit
Fit 1	325.495	0.104665	SARS-CoV-1 RBD - VHH72-h1-S56A	Fit
Fit 1	325.995	0.104595	SARS-CoV-1 RBD - VHH72-h1-S56A	Fit
Fit 1	326.495	0.104524	SARS-CoV-1 RBD - VHH72-h1-S56A	Fit
Fit 1	326.995	0.104454	SARS-CoV-1 RBD - VHH72-h1-S56A	Fit
Fit 1	327.495	0.104383	SARS-CoV-1 RBD - VHH72-h1-S56A	Fit
Fit 1	327.995	0.104313	SARS-CoV-1 RBD - VHH72-h1-S56A	Fit
Fit 1	328.495	0.104243	SARS-CoV-1 RBD - VHH72-h1-S56A	Fit
Fit 1	328.995	0.104173	SARS-CoV-1 RBD - VHH72-h1-S56A	Fit
Fit 1	329.495	0.104103	SARS-CoV-1 RBD - VHH72-h1-S56A	Fit
Fit 1	329.995	0.104033	SARS-CoV-1 RBD - VHH72-h1-S56A	Fit
Fit 1	330.495	0.103963	SARS-CoV-1 RBD - VHH72-h1-S56A	Fit
Fit 1	330.995	0.103893	SARS-CoV-1 RBD - VHH72-h1-S56A	Fit
Fit 1	331.495	0.103823	SARS-CoV-1 RBD - VHH72-h1-S56A	Fit
Fit 1	331.995	0.103754	SARS-CoV-1 RBD - VHH72-h1-S56A	Fit
Fit 1	332.495	0.103684	SARS-CoV-1 RBD - VHH72-h1-S56A	Fit
Fit 1	332.995	0.103614	SARS-CoV-1 RBD - VHH72-h1-S56A	Fit
Fit 1	333.495	0.103545	SARS-CoV-1 RBD - VHH72-h1-S56A	Fit
Fit 1	333.995	0.103476	SARS-CoV-1 RBD - VHH72-h1-S56A	Fit
Fit 1	334.495	0.103406	SARS-CoV-1 RBD - VHH72-h1-S56A	Fit
Fit 1	334.995	0.103337	SARS-CoV-1 RBD - VHH72-h1-S56A	Fit
Fit 1	335.495	0.103268	SARS-CoV-1 RBD - VHH72-h1-S56A	Fit
Fit 1	335.995	0.103199	SARS-CoV-1 RBD - VHH72-h1-S56A	Fit
Fit 1	336.495	0.10313	SARS-CoV-1 RBD - VHH72-h1-S56A	Fit
Fit 1	336.995	0.103061	SARS-CoV-1 RBD - VHH72-h1-S56A	Fit
Fit 1	337.495	0.102993	SARS-CoV-1 RBD - VHH72-h1-S56A	Fit
Fit 1	337.995	0.102924	SARS-CoV-1 RBD - VHH72-h1-S56A	Fit
Fit 1	338.495	0.102855	SARS-CoV-1 RBD - VHH72-h1-S56A	Fit
Fit 1	338.995	0.102787	SARS-CoV-1 RBD - VHH72-h1-S56A	Fit
Fit 1	339.495	0.102718	SARS-CoV-1 RBD - VHH72-h1-S56A	Fit
Fit 1	339.995	0.10265	SARS-CoV-1 RBD - VHH72-h1-S56A	Fit
Fit 1	340.495	0.102582	SARS-CoV-1 RBD - VHH72-h1-S56A	Fit
Fit 1	340.995	0.102513	SARS-CoV-1 RBD - VHH72-h1-S56A	Fit
Fit 1	341.495	0.102445	SARS-CoV-1 RBD - VHH72-h1-S56A	Fit
Fit 1	341.995	0.102377	SARS-CoV-1 RBD - VHH72-h1-S56A	Fit
Fit 1	342.495	0.102309	SARS-CoV-1 RBD - VHH72-h1-S56A	Fit
Fit 1	342.995	0.102241	SARS-CoV-1 RBD - VHH72-h1-S56A	Fit
Fit 1	343.495	0.102173	SARS-CoV-1 RBD - VHH72-h1-S56A	Fit
Fit 1	343.995	0.102106	SARS-CoV-1 RBD - VHH72-h1-S56A	Fit
Fit 1	344.495	0.102038	SARS-CoV-1 RBD - VHH72-h1-S56A	Fit
Fit 1	344.995	0.10197	SARS-CoV-1 RBD - VHH72-h1-S56A	Fit
Fit 1	345.495	0.101903	SARS-CoV-1 RBD - VHH72-h1-S56A	Fit
Fit 1	345.995	0.101836	SARS-CoV-1 RBD - VHH72-h1-S56A	Fit
Fit 1	346.495	0.101768	SARS-CoV-1 RBD - VHH72-h1-S56A	Fit
Fit 1	346.995	0.101701	SARS-CoV-1 RBD - VHH72-h1-S56A	Fit
Fit 1	347.495	0.101634	SARS-CoV-1 RBD - VHH72-h1-S56A	Fit
Fit 1	347.995	0.101567	SARS-CoV-1 RBD - VHH72-h1-S56A	Fit
Fit 1	348.495	0.1015	SARS-CoV-1 RBD - VHH72-h1-S56A	Fit
Fit 1	348.995	0.101433	SARS-CoV-1 RBD - VHH72-h1-S56A	Fit
Fit 1	349.495	0.101366	SARS-CoV-1 RBD - VHH72-h1-S56A	Fit
Fit 1	349.995	0.101299	SARS-CoV-1 RBD - VHH72-h1-S56A	Fit
Fit 1	350.495	0.101232	SARS-CoV-1 RBD - VHH72-h1-S56A	Fit
Fit 1	350.995	0.101166	SARS-CoV-1 RBD - VHH72-h1-S56A	Fit
Fit 1	351.495	0.101099	SARS-CoV-1 RBD - VHH72-h1-S56A	Fit
Fit 1	351.995	0.101033	SARS-CoV-1 RBD - VHH72-h1-S56A	Fit
Fit 1	352.495	0.100966	SARS-CoV-1 RBD - VHH72-h1-S56A	Fit
Fit 1	352.995	0.1009	SARS-CoV-1 RBD - VHH72-h1-S56A	Fit
Fit 1	353.495	0.100834	SARS-CoV-1 RBD - VHH72-h1-S56A	Fit
Fit 1	353.995	0.100767	SARS-CoV-1 RBD - VHH72-h1-S56A	Fit
Fit 1	354.495	0.100701	SARS-CoV-1 RBD - VHH72-h1-S56A	Fit
Fit 1	354.995	0.100635	SARS-CoV-1 RBD - VHH72-h1-S56A	Fit
Fit 1	355.495	0.100569	SARS-CoV-1 RBD - VHH72-h1-S56A	Fit
Fit 1	355.995	0.100503	SARS-CoV-1 RBD - VHH72-h1-S56A	Fit
Fit 1	356.495	0.100438	SARS-CoV-1 RBD - VHH72-h1-S56A	Fit
Fit 1	356.995	0.100372	SARS-CoV-1 RBD - VHH72-h1-S56A	Fit
Fit 1	357.495	0.100306	SARS-CoV-1 RBD - VHH72-h1-S56A	Fit
Fit 1	357.995	0.100241	SARS-CoV-1 RBD - VHH72-h1-S56A	Fit
Fit 1	358.495	0.100175	SARS-CoV-1 RBD - VHH72-h1-S56A	Fit
Fit 1	358.995	0.10011	SARS-CoV-1 RBD - VHH72-h1-S56A	Fit
Fit 1	359.495	0.100044	SARS-CoV-1 RBD - VHH72-h1-S56A	Fit
Fit 1	359.995	0.0999792	SARS-CoV-1 RBD - VHH72-h1-S56A	Fit
Fit 1	360.495	0.099914	SARS-CoV-1 RBD - VHH72-h1-S56A	Fit
Fit 1	360.995	0.0998489	SARS-CoV-1 RBD - VHH72-h1-S56A	Fit
Fit 1	361.495	0.0997838	SARS-CoV-1 RBD - VHH72-h1-S56A	Fit
Fit 1	361.995	0.0997189	SARS-CoV-1 RBD - VHH72-h1-S56A	Fit
Fit 1	362.495	0.099654	SARS-CoV-1 RBD - VHH72-h1-S56A	Fit
Fit 1	362.995	0.0995892	SARS-CoV-1 RBD - VHH72-h1-S56A	Fit
Fit 1	363.495	0.0995244	SARS-CoV-1 RBD - VHH72-h1-S56A	Fit
Fit 1	363.995	0.0994598	SARS-CoV-1 RBD - VHH72-h1-S56A	Fit
Fit 1	364.495	0.0993952	SARS-CoV-1 RBD - VHH72-h1-S56A	Fit
Fit 1	364.995	0.0993307	SARS-CoV-1 RBD - VHH72-h1-S56A	Fit
Fit 1	365.495	0.0992663	SARS-CoV-1 RBD - VHH72-h1-S56A	Fit
Fit 1	365.995	0.0992019	SARS-CoV-1 RBD - VHH72-h1-S56A	Fit
Fit 1	366.495	0.0991376	SARS-CoV-1 RBD - VHH72-h1-S56A	Fit
Fit 1	366.995	0.0990734	SARS-CoV-1 RBD - VHH72-h1-S56A	Fit
Fit 1	367.495	0.0990093	SARS-CoV-1 RBD - VHH72-h1-S56A	Fit
Fit 1	367.995	0.0989452	SARS-CoV-1 RBD - VHH72-h1-S56A	Fit
Fit 1	368.495	0.0988812	SARS-CoV-1 RBD - VHH72-h1-S56A	Fit
Fit 1	368.995	0.0988173	SARS-CoV-1 RBD - VHH72-h1-S56A	Fit
Fit 1	369.495	0.0987535	SARS-CoV-1 RBD - VHH72-h1-S56A	Fit
Fit 1	369.995	0.0986897	SARS-CoV-1 RBD - VHH72-h1-S56A	Fit
Fit 1	370.495	0.0986261	SARS-CoV-1 RBD - VHH72-h1-S56A	Fit
Fit 1	370.995	0.0985625	SARS-CoV-1 RBD - VHH72-h1-S56A	Fit
Fit 1	371.495	0.0984989	SARS-CoV-1 RBD - VHH72-h1-S56A	Fit
Fit 1	371.995	0.0984355	SARS-CoV-1 RBD - VHH72-h1-S56A	Fit
Fit 1	372.495	0.0983721	SARS-CoV-1 RBD - VHH72-h1-S56A	Fit
Fit 1	372.995	0.0983088	SARS-CoV-1 RBD - VHH72-h1-S56A	Fit
Fit 1	373.495	0.0982455	SARS-CoV-1 RBD - VHH72-h1-S56A	Fit
Fit 1	373.995	0.0981823	SARS-CoV-1 RBD - VHH72-h1-S56A	Fit
Fit 1	374.495	0.0981192	SARS-CoV-1 RBD - VHH72-h1-S56A	Fit
Fit 1	374.995	0.0980562	SARS-CoV-1 RBD - VHH72-h1-S56A	Fit
Fit 1	375.495	0.0979933	SARS-CoV-1 RBD - VHH72-h1-S56A	Fit
Fit 1	375.995	0.0979304	SARS-CoV-1 RBD - VHH72-h1-S56A	Fit
Fit 1	376.495	0.0978676	SARS-CoV-1 RBD - VHH72-h1-S56A	Fit
Fit 1	376.995	0.0978049	SARS-CoV-1 RBD - VHH72-h1-S56A	Fit
Fit 1	377.495	0.0977422	SARS-CoV-1 RBD - VHH72-h1-S56A	Fit
Fit 1	377.995	0.0976796	SARS-CoV-1 RBD - VHH72-h1-S56A	Fit
Fit 1	378.495	0.0976171	SARS-CoV-1 RBD - VHH72-h1-S56A	Fit
Fit 1	378.995	0.0975547	SARS-CoV-1 RBD - VHH72-h1-S56A	Fit
Fit 1	379.495	0.0974923	SARS-CoV-1 RBD - VHH72-h1-S56A	Fit
Fit 1	379.995	0.09743	SARS-CoV-1 RBD - VHH72-h1-S56A	Fit
Fit 1	380.495	0.0973678	SARS-CoV-1 RBD - VHH72-h1-S56A	Fit
Fit 1	380.995	0.0973057	SARS-CoV-1 RBD - VHH72-h1-S56A	Fit
Fit 1	381.495	0.0972436	SARS-CoV-1 RBD - VHH72-h1-S56A	Fit
Fit 1	381.995	0.0971816	SARS-CoV-1 RBD - VHH72-h1-S56A	Fit
Fit 1	382.495	0.0971197	SARS-CoV-1 RBD - VHH72-h1-S56A	Fit
Fit 1	382.995	0.0970578	SARS-CoV-1 RBD - VHH72-h1-S56A	Fit
Fit 1	383.495	0.096996	SARS-CoV-1 RBD - VHH72-h1-S56A	Fit
Fit 1	383.995	0.0969343	SARS-CoV-1 RBD - VHH72-h1-S56A	Fit
Fit 1	384.495	0.0968727	SARS-CoV-1 RBD - VHH72-h1-S56A	Fit
Fit 1	384.995	0.0968111	SARS-CoV-1 RBD - VHH72-h1-S56A	Fit
Fit 1	385.495	0.0967496	SARS-CoV-1 RBD - VHH72-h1-S56A	Fit
Fit 1	385.995	0.0966882	SARS-CoV-1 RBD - VHH72-h1-S56A	Fit
Fit 1	386.495	0.0966268	SARS-CoV-1 RBD - VHH72-h1-S56A	Fit
Fit 1	386.995	0.0965656	SARS-CoV-1 RBD - VHH72-h1-S56A	Fit
Fit 1	387.495	0.0965043	SARS-CoV-1 RBD - VHH72-h1-S56A	Fit
Fit 1	387.995	0.0964432	SARS-CoV-1 RBD - VHH72-h1-S56A	Fit
Fit 1	388.495	0.0963821	SARS-CoV-1 RBD - VHH72-h1-S56A	Fit
Fit 1	388.995	0.0963211	SARS-CoV-1 RBD - VHH72-h1-S56A	Fit
Fit 1	389.495	0.0962602	SARS-CoV-1 RBD - VHH72-h1-S56A	Fit
Fit 1	389.995	0.0961993	SARS-CoV-1 RBD - VHH72-h1-S56A	Fit
Fit 1	390.495	0.0961386	SARS-CoV-1 RBD - VHH72-h1-S56A	Fit
Fit 1	390.995	0.0960778	SARS-CoV-1 RBD - VHH72-h1-S56A	Fit
Fit 1	391.495	0.0960172	SARS-CoV-1 RBD - VHH72-h1-S56A	Fit
Fit 1	391.995	0.0959566	SARS-CoV-1 RBD - VHH72-h1-S56A	Fit
Fit 1	392.495	0.0958961	SARS-CoV-1 RBD - VHH72-h1-S56A	Fit
Fit 1	392.995	0.0958357	SARS-CoV-1 RBD - VHH72-h1-S56A	Fit
Fit 1	393.495	0.0957753	SARS-CoV-1 RBD - VHH72-h1-S56A	Fit
Fit 1	393.995	0.095715	SARS-CoV-1 RBD - VHH72-h1-S56A	Fit
Fit 1	394.495	0.0956548	SARS-CoV-1 RBD - VHH72-h1-S56A	Fit
Fit 1	394.995	0.0955947	SARS-CoV-1 RBD - VHH72-h1-S56A	Fit
Fit 1	395.495	0.0955346	SARS-CoV-1 RBD - VHH72-h1-S56A	Fit
Fit 1	395.995	0.0954746	SARS-CoV-1 RBD - VHH72-h1-S56A	Fit
Fit 1	396.495	0.0954146	SARS-CoV-1 RBD - VHH72-h1-S56A	Fit
[truncated: 17,206 more rows]

## Sheet: SupFig S7A
		biv	D72_2		D72_16		D72_22		palivizumab
		20	5.74171	5.34521	5.81062	6.18193	7.90925	7.27808	1.14408
		4	5.37014	5.46696	4.46141	4.40389	6.83002	7.44268	1.12857
		0.8	2.76527	3.67975	3.03827	3.34483	6.41276	6.88889	1.18425
		0.16	2.17035	2.3067	1.96564	2.05409	4.51163	3.75244	1.52164
		0.032	1.76505	1.89487	1.64563	1.76	3.27527	3.40976	1.11152
		0.0064	1.55703	1.83333	1.62868	1.71252	2.69851	2.5587	1.14654
		0.00128	1.40804	1.45272	1.38906	1.48589	1.82841	1.8831	1.15556
		0.000256	1.37161	1.41042	1.3425	1.40332	1.75806	1.78431	1.13018
		Ratio AF633 MFI (binding VHH-Fc) of GFP+ cells over AF633 MFI of GFP- cells
		conc VHH (ug/ml)		WT-VHH/WT-Fc			humVHH/WT-Fc			humVHH_S56A/WT-Fc			palivizumab		(humVHH)2/WT-Fc
		20		5.74171	5.34521		5.81062	6.18193		7.90925	7.27808		1.14408		8.71681
		4		5.37014	5.46696		4.46141	4.40389		6.83002	7.44268		1.12857		7.49353
		0.8		2.76527	3.67975		3.03827	3.34483		6.41276	6.88889		1.18425		8.09091
		0.16		2.17035	2.3067		1.96564	2.05409		4.51163	3.75244		1.52164		7.78245
		0.032		1.76505	1.89487		1.64563	1.76		3.27527	3.40976		1.11152		6.97319
		0.0064		1.55703	1.83333		1.62868	1.71252		2.69851	2.5587		1.14654		5.61015
		0.00128		1.40804	1.45272		1.38906	1.48589		1.82841	1.8831		1.15556		4.21306
		0.000256		1.37161	1.41042		1.3425	1.40332		1.75806	1.78431		1.13018		3.3686
		AF633 MFI (binding VHH-Fc) of GFP+ cells
		conc VHH (ug/ml)		WT-VHH/WT-Fc			humVHH/WT-Fc			humVHH_S56A/WT-Fc			palivizumab		(humVHH)2/WT-Fc
		20		5808.66	3744		1962.48	3790.02		6934.2	5307.9		730.86		751.92
		4		3451.5	2903.94		2074.02	3002.22		2946.06	5114.46		739.44		723.84
		0.8		1801.02	1389.18		1424.28	1740.18		2666.04	4158.96		691.86		643.5
		0.16		1301.82	698.1		847.86	1155.18		2269.8	2400.06		987.48		648.96
		0.032		937.56	604.5		793.26	995.28		1642.68	2180.88		707.46		669.24
		0.0064		734.76	429		646.62	864.24		991.38	1478.88		659.1		630.24
		0.00128		901.68	563.16		712.92	739.44		772.98	1269.06		730.08		680.94
		0.000256		829.14	528.06		761.28	792.48		850.2	1135.68		744.9		685.62
		AF633 MFI (binding VHH-Fc) of GFP- cells
		conc VHH (ug/ml)		WT-VHH/WT-Fc			humVHH/WT-Fc			humVHH_S56A/WT-Fc			palivizumab		(humVHH)2/WT-Fc
		20		1011.66	700.44		337.74	613.08		876.72	729.3		638.82		6554.34
		4		642.72	531.18		464.88	681.72		431.34	687.18		655.2		5424.12
		0.8		651.3	377.52		468.78	520.26		415.74	603.72		584.22		5206.5
		0.16		599.82	302.64		431.34	562.38		503.1	639.6		648.96		5050.5
		0.032		531.18	319.02		482.04	565.5		501.54	639.6		636.48		4666.74
		0.0064		471.9	234		397.02	504.66		367.38	577.98		574.86		3535.74
		0.00128		640.38	387.66		513.24	497.64		422.76	673.92		631.8		2868.84
		0.000256		604.5	374.4		567.06	564.72		483.6	636.48		659.1		2309.58

## Sheet: Sup Fig S7B
	GFP values normalized to that corresponding to the highest and lowest concentration of each dilution series
	conc (ug/ml)	WT-VHH/WT-Fc				humVHH/WT-Fc				humVHH_S56A/WT-Fc				(humVHH)2/WT-Fc
	20	0	0	0		0	0	0		0	0	0
	4	16.6667	7.58547	3.94163		14.6211	11.3293	6.49029		-0.173693	-18.9809	-27.5885		0	0	0
	0.8	27.0568	21.8483	21.7843		7.53343	23.1625	27.0084		-13.5639	-6.03562	-15.8148		1.08413	8.30264	-3.10663
	0.16	42.4488	43.5764	47.796		49.8366	77.4978	47.1131		3.7423	-12.1207	-5.48274		6.17953	0.198356	-25.021
	0.032	78.3507	83.7607	75.3423		79.9406	115.847	70.5112		59.34	11.9558	63.1935		5.65915	17.1153	-1.39938
	0.0064	99.1889	100.588	119.242		69.1233	101.877	85.8206		81.3674	47.6583	94.9541		28.7728	53.1595	32.2418
	0.00128	90.6141	72.9968	99.4584		76.4042	112.963	86.1237		75.0829	78.1497	105.767		83.9332	73.7036	46.5155
	0.000256	98.1846	77.1902	107.312		89.1679	90.1303	89.0451		64.7402	77.0284	107.208		73.8942	112.071	73.8595
	5.12e-05	100	100	100		100	100	100		100	100	100		79.5317	136.214	91.4358
	1.02e-05													100	100	100

## Sheet: Sup Fig S7C
Analyte	Immobilized	Association (s)	KD (M)	KD SD	KD SEM	kon(1/Ms)	kon SD	kon SEM	kdis(1/s)	kdis SD	kdis SEM	n
humVHH/WT-Fc	RBD-mFc	120	1.02e-10	2.04e-11	1.45e-11	1888000	69296.5	49000	0.000191	3.15e-05	2.23e-05	2
(humVHH)2/WT-Fc	RBD-mFc	120	<1E-12	N/A	N/A	2650500	286378	202500	<1E-07	N/A	N/A	2
humVHH_S56A /LALAPG-Fc/Gen2	RBD-mFc	120	4.08e-11	7.22e-12	5.11e-12	1519000	114551	81000	6.16e-05	6.3e-06	4.46e-06	2
(humVHH_S56A)2/LALAPG-Fc/Gen2	RBD-mFc	120	<1E-12	N/A	N/A	2476000	114551	81000	<1E-07	N/A	N/A	2
humVHH/WT-Fc					(humVHH)2/WT-Fc					humVHH_S56A /LALAPG-Fc/Gen2					(humVHH_S56A)2/LALAPG-Fc/Gen2
Dataset	Time (s)	Response (nm)	Type		Dataset	Time (s)	Response (nm)	Type		Dataset	Time (s)	Response (nm)	Type		Dataset	Time (s)	Response (nm)	Type
4_Sensor 1	0	0.00835386	Data		0_Sensor 1	0	0.0234598	Data		14_Sensor 2	0	0.0063965	Data		18_Sensor 2	0	0	Data
4_Sensor 1	0.2	0.00934067	Data		0_Sensor 1	0.2	0.0220509	Data		14_Sensor 2	0.2	0.006654	Data		18_Sensor 2	0.2	0.00220838	Data
4_Sensor 1	0.4	0.0109446	Data		0_Sensor 1	0.4	0.0209869	Data		14_Sensor 2	0.4	0.00722226	Data		18_Sensor 2	0.4	0.00371865	Data
4_Sensor 1	0.6	0.0120558	Data		0_Sensor 1	0.6	0.0217729	Data		14_Sensor 2	0.6	0.00820557	Data		18_Sensor 2	0.6	0.00634262	Data
4_Sensor 1	0.8	0.0136322	Data		0_Sensor 1	0.8	0.0223979	Data		14_Sensor 2	0.8	0.0100933	Data		18_Sensor 2	0.8	0.00877571	Data
4_Sensor 1	1	0.0151217	Data		0_Sensor 1	1	0.0233486	Data		14_Sensor 2	1	0.0118674	Data		18_Sensor 2	1	0.0113531	Data
4_Sensor 1	1.2	0.0170868	Data		0_Sensor 1	1.2	0.0250657	Data		14_Sensor 2	1.2	0.0137059	Data		18_Sensor 2	1.2	0.0141209	Data
4_Sensor 1	1.4	0.0194383	Data		0_Sensor 1	1.4	0.027583	Data		14_Sensor 2	1.4	0.0159577	Data		18_Sensor 2	1.4	0.0172389	Data
4_Sensor 1	1.6	0.0223941	Data		0_Sensor 1	1.6	0.0315868	Data		14_Sensor 2	1.6	0.0182663	Data		18_Sensor 2	1.6	0.0204589	Data
4_Sensor 1	1.8	0.0252961	Data		0_Sensor 1	1.8	0.0349864	Data		14_Sensor 2	1.8	0.0210166	Data		18_Sensor 2	1.8	0.0237289	Data
4_Sensor 1	2	0.028263	Data		0_Sensor 1	2	0.0394348	Data		14_Sensor 2	2	0.0244433	Data		18_Sensor 2	2	0.0270986	Data
4_Sensor 1	2.2	0.0312773	Data		0_Sensor 1	2.2	0.0445868	Data		14_Sensor 2	2.2	0.027056	Data		18_Sensor 2	2.2	0.0306169	Data
4_Sensor 1	2.4	0.0341122	Data		0_Sensor 1	2.4	0.0485392	Data		14_Sensor 2	2.4	0.0289713	Data		18_Sensor 2	2.4	0.0345592	Data
4_Sensor 1	2.6	0.0373682	Data		0_Sensor 1	2.6	0.0520565	Data		14_Sensor 2	2.6	0.0311794	Data		18_Sensor 2	2.6	0.0380833	Data
4_Sensor 1	2.8	0.0397068	Data		0_Sensor 1	2.8	0.0559217	Data		14_Sensor 2	2.8	0.0336581	Data		18_Sensor 2	2.8	0.0404383	Data
4_Sensor 1	3	0.0427037	Data		0_Sensor 1	3	0.0608577	Data		14_Sensor 2	3	0.0355372	Data		18_Sensor 2	3	0.0430863	Data
4_Sensor 1	3.2	0.0458678	Data		0_Sensor 1	3.2	0.0645075	Data		14_Sensor 2	3.2	0.0372199	Data		18_Sensor 2	3.2	0.0461555	Data
4_Sensor 1	3.4	0.0491809	Data		0_Sensor 1	3.4	0.0681463	Data		14_Sensor 2	3.4	0.0400297	Data		18_Sensor 2	3.4	0.0488338	Data
4_Sensor 1	3.6	0.051064	Data		0_Sensor 1	3.6	0.072632	Data		14_Sensor 2	3.6	0.0425131	Data		18_Sensor 2	3.6	0.0523096	Data
4_Sensor 1	3.8	0.0535264	Data		0_Sensor 1	3.8	0.0764961	Data		14_Sensor 2	3.8	0.0439833	Data		18_Sensor 2	3.8	0.0554173	Data
4_Sensor 1	4	0.0567504	Data		0_Sensor 1	4	0.0804835	Data		14_Sensor 2	4	0.0463713	Data		18_Sensor 2	4	0.0587694	Data
4_Sensor 1	4.2	0.0591746	Data		0_Sensor 1	4.2	0.0841844	Data		14_Sensor 2	4.2	0.0481567	Data		18_Sensor 2	4.2	0.0615805	Data
4_Sensor 1	4.4	0.062446	Data		0_Sensor 1	4.4	0.0890104	Data		14_Sensor 2	4.4	0.0500865	Data		18_Sensor 2	4.4	0.064003	Data
4_Sensor 1	4.6	0.0646287	Data		0_Sensor 1	4.6	0.0950493	Data		14_Sensor 2	4.6	0.0527532	Data		18_Sensor 2	4.6	0.0670459	Data
4_Sensor 1	4.8	0.0672629	Data		0_Sensor 1	4.8	0.0990805	Data		14_Sensor 2	4.8	0.0552114	Data		18_Sensor 2	4.8	0.0700142	Data
4_Sensor 1	5	0.0696369	Data		0_Sensor 1	5	0.10351	Data		14_Sensor 2	5	0.0576097	Data		18_Sensor 2	5	0.0732285	Data
4_Sensor 1	5.2	0.0729219	Data		0_Sensor 1	5.2	0.108232	Data		14_Sensor 2	5.2	0.059823	Data		18_Sensor 2	5.2	0.0753052	Data
4_Sensor 1	5.4	0.0761993	Data		0_Sensor 1	5.4	0.112324	Data		14_Sensor 2	5.4	0.0622479	Data		18_Sensor 2	5.4	0.0787956	Data
4_Sensor 1	5.6	0.0794116	Data		0_Sensor 1	5.6	0.117113	Data		14_Sensor 2	5.6	0.0653255	Data		18_Sensor 2	5.6	0.0817982	Data
4_Sensor 1	5.8	0.0819765	Data		0_Sensor 1	5.8	0.120594	Data		14_Sensor 2	5.8	0.069148	Data		18_Sensor 2	5.8	0.0849451	Data
4_Sensor 1	6	0.0845581	Data		0_Sensor 1	6	0.124954	Data		14_Sensor 2	6	0.0716506	Data		18_Sensor 2	6	0.0885276	Data
4_Sensor 1	6.2	0.0870769	Data		0_Sensor 1	6.2	0.12853	Data		14_Sensor 2	6.2	0.0737671	Data		18_Sensor 2	6.2	0.092556	Data
4_Sensor 1	6.4	0.0894741	Data		0_Sensor 1	6.4	0.133305	Data		14_Sensor 2	6.4	0.0759451	Data		18_Sensor 2	6.4	0.0965834	Data
4_Sensor 1	6.6	0.0929009	Data		0_Sensor 1	6.6	0.13786	Data		14_Sensor 2	6.6	0.0795045	Data		18_Sensor 2	6.6	0.0990151	Data
4_Sensor 1	6.8	0.0950426	Data		0_Sensor 1	6.8	0.142456	Data		14_Sensor 2	6.8	0.0823196	Data		18_Sensor 2	6.8	0.101349	Data
4_Sensor 1	7	0.0972814	Data		0_Sensor 1	7	0.146739	Data		14_Sensor 2	7	0.0851703	Data		18_Sensor 2	7	0.104607	Data
4_Sensor 1	7.2	0.100129	Data		0_Sensor 1	7.2	0.150802	Data		14_Sensor 2	7.2	0.0870482	Data		18_Sensor 2	7.2	0.106934	Data
4_Sensor 1	7.4	0.102351	Data		0_Sensor 1	7.4	0.155193	Data		14_Sensor 2	7.4	0.0901976	Data		18_Sensor 2	7.4	0.110369	Data
4_Sensor 1	7.6	0.104072	Data		0_Sensor 1	7.6	0.158854	Data		14_Sensor 2	7.6	0.0931298	Data		18_Sensor 2	7.6	0.11435	Data
4_Sensor 1	7.8	0.107055	Data		0_Sensor 1	7.8	0.163532	Data		14_Sensor 2	7.8	0.0956311	Data		18_Sensor 2	7.8	0.117691	Data
4_Sensor 1	8	0.108852	Data		0_Sensor 1	8	0.167303	Data		14_Sensor 2	8	0.0984982	Data		18_Sensor 2	8	0.120003	Data
4_Sensor 1	8.2	0.11156	Data		0_Sensor 1	8.2	0.171771	Data		14_Sensor 2	8.2	0.10099	Data		18_Sensor 2	8.2	0.122784	Data
4_Sensor 1	8.4	0.114181	Data		0_Sensor 1	8.4	0.176346	Data		14_Sensor 2	8.4	0.102881	Data		18_Sensor 2	8.4	0.125541	Data
4_Sensor 1	8.6	0.115985	Data		0_Sensor 1	8.6	0.180045	Data		14_Sensor 2	8.6	0.105333	Data		18_Sensor 2	8.6	0.128353	Data
4_Sensor 1	8.8	0.118326	Data		0_Sensor 1	8.8	0.183112	Data		14_Sensor 2	8.8	0.107408	Data		18_Sensor 2	8.8	0.131245	Data
4_Sensor 1	9	0.121094	Data		0_Sensor 1	9	0.186471	Data		14_Sensor 2	9	0.110628	Data		18_Sensor 2	9	0.13379	Data
4_Sensor 1	9.2	0.123618	Data		0_Sensor 1	9.2	0.19009	Data		14_Sensor 2	9.2	0.113017	Data		18_Sensor 2	9.2	0.135968	Data
4_Sensor 1	9.4	0.125504	Data		0_Sensor 1	9.4	0.193014	Data		14_Sensor 2	9.4	0.115461	Data		18_Sensor 2	9.4	0.139099	Data
4_Sensor 1	9.6	0.127493	Data		0_Sensor 1	9.6	0.197546	Data		14_Sensor 2	9.6	0.119721	Data		18_Sensor 2	9.6	0.140766	Data
4_Sensor 1	9.8	0.129633	Data		0_Sensor 1	9.8	0.200845	Data		14_Sensor 2	9.8	0.12243	Data		18_Sensor 2	9.8	0.14297	Data
4_Sensor 1	10	0.13209	Data		0_Sensor 1	10	0.203674	Data		14_Sensor 2	10	0.124027	Data		18_Sensor 2	10	0.146464	Data
4_Sensor 1	10.2	0.134045	Data		0_Sensor 1	10.2	0.206604	Data		14_Sensor 2	10.2	0.127282	Data		18_Sensor 2	10.2	0.149124	Data
4_Sensor 1	10.4	0.13603	Data		0_Sensor 1	10.4	0.210156	Data		14_Sensor 2	10.4	0.129783	Data		18_Sensor 2	10.4	0.152268	Data
4_Sensor 1	10.6	0.137888	Data		0_Sensor 1	10.6	0.213887	Data		14_Sensor 2	10.6	0.133235	Data		18_Sensor 2	10.6	0.154489	Data
4_Sensor 1	10.8	0.139335	Data		0_Sensor 1	10.8	0.218783	Data		14_Sensor 2	10.8	0.136121	Data		18_Sensor 2	10.8	0.156636	Data
4_Sensor 1	11	0.141523	Data		0_Sensor 1	11	0.223129	Data		14_Sensor 2	11	0.138439	Data		18_Sensor 2	11	0.15912	Data
4_Sensor 1	11.2	0.144833	Data		0_Sensor 1	11.2	0.22671	Data		14_Sensor 2	11.2	0.139556	Data		18_Sensor 2	11.2	0.16156	Data
4_Sensor 1	11.4	0.147218	Data		0_Sensor 1	11.4	0.231173	Data		14_Sensor 2	11.4	0.142497	Data		18_Sensor 2	11.4	0.164309	Data
4_Sensor 1	11.6	0.150835	Data		0_Sensor 1	11.6	0.233794	Data		14_Sensor 2	11.6	0.144909	Data		18_Sensor 2	11.6	0.167183	Data
4_Sensor 1	11.8	0.153054	Data		0_Sensor 1	11.8	0.236815	Data		14_Sensor 2	11.8	0.14652	Data		18_Sensor 2	11.8	0.169308	Data
4_Sensor 1	12	0.155529	Data		0_Sensor 1	12	0.239575	Data		14_Sensor 2	12	0.148079	Data		18_Sensor 2	12	0.171658	Data
4_Sensor 1	12.2	0.158126	Data		0_Sensor 1	12.2	0.242946	Data		14_Sensor 2	12.2	0.148952	Data		18_Sensor 2	12.2	0.174291	Data
4_Sensor 1	12.4	0.160367	Data		0_Sensor 1	12.4	0.245833	Data		14_Sensor 2	12.4	0.14998	Data		18_Sensor 2	12.4	0.175689	Data
4_Sensor 1	12.6	0.162306	Data		0_Sensor 1	12.6	0.2483	Data		14_Sensor 2	12.6	0.15186	Data		18_Sensor 2	12.6	0.177933	Data
4_Sensor 1	12.8	0.164285	Data		0_Sensor 1	12.8	0.250828	Data		14_Sensor 2	12.8	0.153788	Data		18_Sensor 2	12.8	0.179242	Data
4_Sensor 1	13	0.166609	Data		0_Sensor 1	13	0.253689	Data		14_Sensor 2	13	0.155607	Data		18_Sensor 2	13	0.181428	Data
4_Sensor 1	13.2	0.167638	Data		0_Sensor 1	13.2	0.256379	Data		14_Sensor 2	13.2	0.15812	Data		18_Sensor 2	13.2	0.183196	Data
4_Sensor 1	13.4	0.168812	Data		0_Sensor 1	13.4	0.259043	Data		14_Sensor 2	13.4	0.160739	Data		18_Sensor 2	13.4	0.183891	Data
4_Sensor 1	13.6	0.17149	Data		0_Sensor 1	13.6	0.261909	Data		14_Sensor 2	13.6	0.164214	Data		18_Sensor 2	13.6	0.185065	Data
4_Sensor 1	13.8	0.173543	Data		0_Sensor 1	13.8	0.263973	Data		14_Sensor 2	13.8	0.165625	Data		18_Sensor 2	13.8	0.187702	Data
4_Sensor 1	14	0.17583	Data		0_Sensor 1	14	0.265361	Data		14_Sensor 2	14	0.167632	Data		18_Sensor 2	14	0.189566	Data
4_Sensor 1	14.2	0.177502	Data		0_Sensor 1	14.2	0.268668	Data		14_Sensor 2	14.2	0.170443	Data		18_Sensor 2	14.2	0.190256	Data
4_Sensor 1	14.4	0.178961	Data		0_Sensor 1	14.4	0.271285	Data		14_Sensor 2	14.4	0.173223	Data		18_Sensor 2	14.4	0.191987	Data
4_Sensor 1	14.6	0.180261	Data		0_Sensor 1	14.6	0.274467	Data		14_Sensor 2	14.6	0.176232	Data		18_Sensor 2	14.6	0.193366	Data
4_Sensor 1	14.8	0.18176	Data		0_Sensor 1	14.8	0.277384	Data		14_Sensor 2	14.8	0.178142	Data		18_Sensor 2	14.8	0.194009	Data
4_Sensor 1	15	0.184348	Data		0_Sensor 1	15	0.278465	Data		14_Sensor 2	15	0.179848	Data		18_Sensor 2	15	0.195354	Data
4_Sensor 1	15.2	0.187175	Data		0_Sensor 1	15.2	0.2806	Data		14_Sensor 2	15.2	0.182083	Data		18_Sensor 2	15.2	0.196261	Data
4_Sensor 1	15.4	0.189137	Data		0_Sensor 1	15.4	0.283621	Data		14_Sensor 2	15.4	0.184261	Data		18_Sensor 2	15.4	0.197578	Data
4_Sensor 1	15.6	0.192009	Data		0_Sensor 1	15.6	0.285564	Data		14_Sensor 2	15.6	0.185654	Data		18_Sensor 2	15.6	0.19943	Data
4_Sensor 1	15.8	0.193756	Data		0_Sensor 1	15.8	0.287752	Data		14_Sensor 2	15.8	0.187698	Data		18_Sensor 2	15.8	0.200904	Data
4_Sensor 1	16	0.196191	Data		0_Sensor 1	16	0.290098	Data		14_Sensor 2	16	0.189034	Data		18_Sensor 2	16	0.201731	Data
4_Sensor 1	16.2	0.198435	Data		0_Sensor 1	16.2	0.292848	Data		14_Sensor 2	16.2	0.190828	Data		18_Sensor 2	16.2	0.20261	Data
4_Sensor 1	16.4	0.199709	Data		0_Sensor 1	16.4	0.294335	Data		14_Sensor 2	16.4	0.193189	Data		18_Sensor 2	16.4	0.203748	Data
4_Sensor 1	16.6	0.201184	Data		0_Sensor 1	16.6	0.295666	Data		14_Sensor 2	16.6	0.195475	Data		18_Sensor 2	16.6	0.204679	Data
4_Sensor 1	16.8	0.203056	Data		0_Sensor 1	16.8	0.296953	Data		14_Sensor 2	16.8	0.197604	Data		18_Sensor 2	16.8	0.205358	Data
4_Sensor 1	17	0.205207	Data		0_Sensor 1	17	0.299109	Data		14_Sensor 2	17	0.200493	Data		18_Sensor 2	17	0.206228	Data
4_Sensor 1	17.2	0.205993	Data		0_Sensor 1	17.2	0.301144	Data		14_Sensor 2	17.2	0.203863	Data		18_Sensor 2	17.2	0.207658	Data
4_Sensor 1	17.4	0.208213	Data		0_Sensor 1	17.4	0.302354	Data		14_Sensor 2	17.4	0.206007	Data		18_Sensor 2	17.4	0.20863	Data
4_Sensor 1	17.6	0.211322	Data		0_Sensor 1	17.6	0.304038	Data		14_Sensor 2	17.6	0.208254	Data		18_Sensor 2	17.6	0.209791	Data
4_Sensor 1	17.8	0.212765	Data		0_Sensor 1	17.8	0.304981	Data		14_Sensor 2	17.8	0.209714	Data		18_Sensor 2	17.8	0.211648	Data
4_Sensor 1	18	0.21471	Data		0_Sensor 1	18	0.305697	Data		14_Sensor 2	18	0.211092	Data		18_Sensor 2	18	0.212177	Data
4_Sensor 1	18.2	0.216353	Data		0_Sensor 1	18.2	0.307679	Data		14_Sensor 2	18.2	0.213413	Data		18_Sensor 2	18.2	0.212762	Data
4_Sensor 1	18.4	0.218112	Data		0_Sensor 1	18.4	0.308099	Data		14_Sensor 2	18.4	0.216129	Data		18_Sensor 2	18.4	0.213334	Data
4_Sensor 1	18.6	0.218947	Data		0_Sensor 1	18.6	0.309165	Data		14_Sensor 2	18.6	0.217705	Data		18_Sensor 2	18.6	0.21413	Data
4_Sensor 1	18.8	0.220421	Data		0_Sensor 1	18.8	0.310937	Data		14_Sensor 2	18.8	0.219241	Data		18_Sensor 2	18.8	0.214557	Data
4_Sensor 1	19	0.222481	Data		0_Sensor 1	19	0.31321	Data		14_Sensor 2	19	0.221454	Data		18_Sensor 2	19	0.216013	Data
4_Sensor 1	19.2	0.223988	Data		0_Sensor 1	19.2	0.315294	Data		14_Sensor 2	19.2	0.222752	Data		18_Sensor 2	19.2	0.21693	Data
4_Sensor 1	19.4	0.224792	Data		0_Sensor 1	19.4	0.317538	Data		14_Sensor 2	19.4	0.22389	Data		18_Sensor 2	19.4	0.218422	Data
4_Sensor 1	19.6	0.226624	Data		0_Sensor 1	19.6	0.318862	Data		14_Sensor 2	19.6	0.22591	Data		18_Sensor 2	19.6	0.218915	Data
4_Sensor 1	19.8	0.226163	Data		0_Sensor 1	19.8	0.320062	Data		14_Sensor 2	19.8	0.227995	Data		18_Sensor 2	19.8	0.220081	Data
4_Sensor 1	20	0.227709	Data		0_Sensor 1	20	0.321642	Data		14_Sensor 2	20	0.228736	Data		18_Sensor 2	20	0.220814	Data
4_Sensor 1	20.2	0.228722	Data		0_Sensor 1	20.2	0.323143	Data		14_Sensor 2	20.2	0.230073	Data		18_Sensor 2	20.2	0.222014	Data
4_Sensor 1	20.4	0.229126	Data		0_Sensor 1	20.4	0.323385	Data		14_Sensor 2	20.4	0.232268	Data		18_Sensor 2	20.4	0.223191	Data
4_Sensor 1	20.6	0.230577	Data		0_Sensor 1	20.6	0.324643	Data		14_Sensor 2	20.6	0.23444	Data		18_Sensor 2	20.6	0.223487	Data
4_Sensor 1	20.8	0.231201	Data		0_Sensor 1	20.8	0.326323	Data		14_Sensor 2	20.8	0.236715	Data		18_Sensor 2	20.8	0.224384	Data
4_Sensor 1	21	0.232136	Data		0_Sensor 1	21	0.328296	Data		14_Sensor 2	21	0.23901	Data		18_Sensor 2	21	0.224804	Data
4_Sensor 1	21.2	0.232944	Data		0_Sensor 1	21.2	0.329512	Data		14_Sensor 2	21.2	0.241038	Data		18_Sensor 2	21.2	0.225884	Data
4_Sensor 1	21.4	0.234441	Data		0_Sensor 1	21.4	0.330354	Data		14_Sensor 2	21.4	0.243473	Data		18_Sensor 2	21.4	0.226028	Data
4_Sensor 1	21.6	0.236655	Data		0_Sensor 1	21.6	0.331478	Data		14_Sensor 2	21.6	0.245274	Data		18_Sensor 2	21.6	0.226497	Data
4_Sensor 1	21.8	0.237381	Data		0_Sensor 1	21.8	0.331517	Data		14_Sensor 2	21.8	0.247022	Data		18_Sensor 2	21.8	0.227317	Data
4_Sensor 1	22	0.238622	Data		0_Sensor 1	22	0.332755	Data		14_Sensor 2	22	0.248824	Data		18_Sensor 2	22	0.228288	Data
4_Sensor 1	22.2	0.240103	Data		0_Sensor 1	22.2	0.333465	Data		14_Sensor 2	22.2	0.251064	Data		18_Sensor 2	22.2	0.227788	Data
4_Sensor 1	22.4	0.241703	Data		0_Sensor 1	22.4	0.334923	Data		14_Sensor 2	22.4	0.252861	Data		18_Sensor 2	22.4	0.227183	Data
4_Sensor 1	22.6	0.242812	Data		0_Sensor 1	22.6	0.33659	Data		14_Sensor 2	22.6	0.253504	Data		18_Sensor 2	22.6	0.227695	Data
4_Sensor 1	22.8	0.245046	Data		0_Sensor 1	22.8	0.33758	Data		14_Sensor 2	22.8	0.255447	Data		18_Sensor 2	22.8	0.227998	Data
4_Sensor 1	23	0.245926	Data		0_Sensor 1	23	0.339336	Data		14_Sensor 2	23	0.256292	Data		18_Sensor 2	23	0.229146	Data
4_Sensor 1	23.2	0.247005	Data		0_Sensor 1	23.2	0.338831	Data		14_Sensor 2	23.2	0.256814	Data		18_Sensor 2	23.2	0.229466	Data
4_Sensor 1	23.4	0.248541	Data		0_Sensor 1	23.4	0.33953	Data		14_Sensor 2	23.4	0.258229	Data		18_Sensor 2	23.4	0.230175	Data
4_Sensor 1	23.6	0.249379	Data		0_Sensor 1	23.6	0.339813	Data		14_Sensor 2	23.6	0.259301	Data		18_Sensor 2	23.6	0.230497	Data
4_Sensor 1	23.8	0.249892	Data		0_Sensor 1	23.8	0.339738	Data		14_Sensor 2	23.8	0.258982	Data		18_Sensor 2	23.8	0.231597	Data
4_Sensor 1	24	0.252007	Data		0_Sensor 1	24	0.339783	Data		14_Sensor 2	24	0.259077	Data		18_Sensor 2	24	0.232425	Data
4_Sensor 1	24.2	0.252828	Data		0_Sensor 1	24.2	0.339825	Data		14_Sensor 2	24.2	0.260498	Data		18_Sensor 2	24.2	0.232935	Data
4_Sensor 1	24.4	0.25403	Data		0_Sensor 1	24.4	0.340072	Data		14_Sensor 2	24.4	0.262319	Data		18_Sensor 2	24.4	0.234562	Data
4_Sensor 1	24.6	0.254096	Data		0_Sensor 1	24.6	0.340462	Data		14_Sensor 2	24.6	0.263437	Data		18_Sensor 2	24.6	0.234939	Data
4_Sensor 1	24.8	0.254017	Data		0_Sensor 1	24.8	0.341918	Data		14_Sensor 2	24.8	0.264394	Data		18_Sensor 2	24.8	0.235854	Data
4_Sensor 1	25	0.254982	Data		0_Sensor 1	25	0.343116	Data		14_Sensor 2	25	0.266092	Data		18_Sensor 2	25	0.236739	Data
4_Sensor 1	25.2	0.256143	Data		0_Sensor 1	25.2	0.343384	Data		14_Sensor 2	25.2	0.267445	Data		18_Sensor 2	25.2	0.237404	Data
4_Sensor 1	25.4	0.257401	Data		0_Sensor 1	25.4	0.344004	Data		14_Sensor 2	25.4	0.268932	Data		18_Sensor 2	25.4	0.238561	Data
4_Sensor 1	25.6	0.259251	Data		0_Sensor 1	25.6	0.344448	Data		14_Sensor 2	25.6	0.270201	Data		18_Sensor 2	25.6	0.239458	Data
4_Sensor 1	25.8	0.258803	Data		0_Sensor 1	25.8	0.344708	Data		14_Sensor 2	25.8	0.27245	Data		18_Sensor 2	25.8	0.240709	Data
4_Sensor 1	26	0.259223	Data		0_Sensor 1	26	0.345512	Data		14_Sensor 2	26	0.273271	Data		18_Sensor 2	26	0.241283	Data
4_Sensor 1	26.2	0.259786	Data		0_Sensor 1	26.2	0.345947	Data		14_Sensor 2	26.2	0.274872	Data		18_Sensor 2	26.2	0.240747	Data
4_Sensor 1	26.4	0.260408	Data		0_Sensor 1	26.4	0.34685	Data		14_Sensor 2	26.4	0.276231	Data		18_Sensor 2	26.4	0.240806	Data
4_Sensor 1	26.6	0.261092	Data		0_Sensor 1	26.6	0.347187	Data		14_Sensor 2	26.6	0.276997	Data		18_Sensor 2	26.6	0.241855	Data
4_Sensor 1	26.8	0.261614	Data		0_Sensor 1	26.8	0.348207	Data		14_Sensor 2	26.8	0.278604	Data		18_Sensor 2	26.8	0.241268	Data
4_Sensor 1	27	0.262052	Data		0_Sensor 1	27	0.350221	Data		14_Sensor 2	27	0.278697	Data		18_Sensor 2	27	0.241675	Data
4_Sensor 1	27.2	0.263497	Data		0_Sensor 1	27.2	0.350621	Data		14_Sensor 2	27.2	0.279735	Data		18_Sensor 2	27.2	0.242454	Data
4_Sensor 1	27.4	0.26553	Data		0_Sensor 1	27.4	0.351928	Data		14_Sensor 2	27.4	0.281495	Data		18_Sensor 2	27.4	0.242908	Data
4_Sensor 1	27.6	0.267218	Data		0_Sensor 1	27.6	0.352815	Data		14_Sensor 2	27.6	0.282857	Data		18_Sensor 2	27.6	0.242842	Data
4_Sensor 1	27.8	0.268872	Data		0_Sensor 1	27.8	0.352321	Data		14_Sensor 2	27.8	0.282767	Data		18_Sensor 2	27.8	0.242991	Data
4_Sensor 1	28	0.269788	Data		0_Sensor 1	28	0.352871	Data		14_Sensor 2	28	0.284254	Data		18_Sensor 2	28	0.243396	Data
4_Sensor 1	28.2	0.27079	Data		0_Sensor 1	28.2	0.353512	Data		14_Sensor 2	28.2	0.286126	Data		18_Sensor 2	28.2	0.243542	Data
4_Sensor 1	28.4	0.271759	Data		0_Sensor 1	28.4	0.353986	Data		14_Sensor 2	28.4	0.287594	Data		18_Sensor 2	28.4	0.243783	Data
4_Sensor 1	28.6	0.272331	Data		0_Sensor 1	28.6	0.354121	Data		14_Sensor 2	28.6	0.288532	Data		18_Sensor 2	28.6	0.243624	Data
4_Sensor 1	28.8	0.273188	Data		0_Sensor 1	28.8	0.355686	Data		14_Sensor 2	28.8	0.289508	Data		18_Sensor 2	28.8	0.244914	Data
4_Sensor 1	29	0.27447	Data		0_Sensor 1	29	0.356006	Data		14_Sensor 2	29	0.291751	Data		18_Sensor 2	29	0.246121	Data
4_Sensor 1	29.2	0.275691	Data		0_Sensor 1	29.2	0.355962	Data		14_Sensor 2	29.2	0.292792	Data		18_Sensor 2	29.2	0.246255	Data
4_Sensor 1	29.4	0.277386	Data		0_Sensor 1	29.4	0.357262	Data		14_Sensor 2	29.4	0.294004	Data		18_Sensor 2	29.4	0.247013	Data
4_Sensor 1	29.6	0.278303	Data		0_Sensor 1	29.6	0.357494	Data		14_Sensor 2	29.6	0.296007	Data		18_Sensor 2	29.6	0.247506	Data
4_Sensor 1	29.8	0.279076	Data		0_Sensor 1	29.8	0.3573	Data		14_Sensor 2	29.8	0.29747	Data		18_Sensor 2	29.8	0.248459	Data
4_Sensor 1	30	0.280127	Data		0_Sensor 1	30	0.357773	Data		14_Sensor 2	30	0.29831	Data		18_Sensor 2	30	0.248729	Data
4_Sensor 1	30.2	0.280808	Data		0_Sensor 1	30.2	0.357881	Data		14_Sensor 2	30.2	0.300081	Data		18_Sensor 2	30.2	0.250072	Data
4_Sensor 1	30.4	0.281365	Data		0_Sensor 1	30.4	0.357905	Data		14_Sensor 2	30.4	0.300356	Data		18_Sensor 2	30.4	0.251232	Data
4_Sensor 1	30.6	0.282353	Data		0_Sensor 1	30.6	0.359297	Data		14_Sensor 2	30.6	0.300838	Data		18_Sensor 2	30.6	0.251987	Data
4_Sensor 1	30.8	0.282822	Data		0_Sensor 1	30.8	0.360855	Data		14_Sensor 2	30.8	0.301515	Data		18_Sensor 2	30.8	0.252302	Data
4_Sensor 1	31	0.283677	Data		0_Sensor 1	31	0.361605	Data		14_Sensor 2	31	0.302447	Data		18_Sensor 2	31	0.253693	Data
4_Sensor 1	31.2	0.284333	Data		0_Sensor 1	31.2	0.362811	Data		14_Sensor 2	31.2	0.303086	Data		18_Sensor 2	31.2	0.254766	Data
4_Sensor 1	31.4	0.284987	Data		0_Sensor 1	31.4	0.363617	Data		14_Sensor 2	31.4	0.303076	Data		18_Sensor 2	31.4	0.254719	Data
4_Sensor 1	31.6	0.284564	Data		0_Sensor 1	31.6	0.363464	Data		14_Sensor 2	31.6	0.303484	Data		18_Sensor 2	31.6	0.254787	Data
4_Sensor 1	31.8	0.284718	Data		0_Sensor 1	31.8	0.362952	Data		14_Sensor 2	31.8	0.302503	Data		18_Sensor 2	31.8	0.254793	Data
4_Sensor 1	32	0.28426	Data		0_Sensor 1	32	0.363637	Data		14_Sensor 2	32	0.303787	Data		18_Sensor 2	32	0.255469	Data
4_Sensor 1	32.2	0.283594	Data		0_Sensor 1	32.2	0.364023	Data		14_Sensor 2	32.2	0.304145	Data		18_Sensor 2	32.2	0.255312	Data
4_Sensor 1	32.4	0.283071	Data		0_Sensor 1	32.4	0.364797	Data		14_Sensor 2	32.4	0.304794	Data		18_Sensor 2	32.4	0.25586	Data
4_Sensor 1	32.6	0.282887	Data		0_Sensor 1	32.6	0.365209	Data		14_Sensor 2	32.6	0.305906	Data		18_Sensor 2	32.6	0.256567	Data
4_Sensor 1	32.8	0.282358	Data		0_Sensor 1	32.8	0.366775	Data		14_Sensor 2	32.8	0.307265	Data		18_Sensor 2	32.8	0.257532	Data
4_Sensor 1	33	0.282822	Data		0_Sensor 1	33	0.36792	Data		14_Sensor 2	33	0.308628	Data		18_Sensor 2	33	0.256672	Data
4_Sensor 1	33.2	0.283222	Data		0_Sensor 1	33.2	0.369071	Data		14_Sensor 2	33.2	0.308903	Data		18_Sensor 2	33.2	0.256264	Data
4_Sensor 1	33.4	0.284048	Data		0_Sensor 1	33.4	0.370478	Data		14_Sensor 2	33.4	0.30992	Data		18_Sensor 2	33.4	0.257056	Data
4_Sensor 1	33.6	0.284336	Data		0_Sensor 1	33.6	0.370521	Data		14_Sensor 2	33.6	0.311644	Data		18_Sensor 2	33.6	0.257351	Data
4_Sensor 1	33.8	0.286408	Data		0_Sensor 1	33.8	0.371184	Data		14_Sensor 2	33.8	0.312426	Data		18_Sensor 2	33.8	0.257434	Data
4_Sensor 1	34	0.287879	Data		0_Sensor 1	34	0.370293	Data		14_Sensor 2	34	0.313273	Data		18_Sensor 2	34	0.258454	Data
4_Sensor 1	34.2	0.288411	Data		0_Sensor 1	34.2	0.370539	Data		14_Sensor 2	34.2	0.313686	Data		18_Sensor 2	34.2	0.25849	Data
4_Sensor 1	34.4	0.289625	Data		0_Sensor 1	34.4	0.371462	Data		14_Sensor 2	34.4	0.313518	Data		18_Sensor 2	34.4	0.258279	Data
4_Sensor 1	34.6	0.290879	Data		0_Sensor 1	34.6	0.372404	Data		14_Sensor 2	34.6	0.315186	Data		18_Sensor 2	34.6	0.258179	Data
4_Sensor 1	34.8	0.291568	Data		0_Sensor 1	34.8	0.372992	Data		14_Sensor 2	34.8	0.316194	Data		18_Sensor 2	34.8	0.258365	Data
4_Sensor 1	35	0.292819	Data		0_Sensor 1	35	0.372666	Data		14_Sensor 2	35	0.316562	Data		18_Sensor 2	35	0.257812	Data
4_Sensor 1	35.2	0.293144	Data		0_Sensor 1	35.2	0.372914	Data		14_Sensor 2	35.2	0.316164	Data		18_Sensor 2	35.2	0.257221	Data
4_Sensor 1	35.4	0.294135	Data		0_Sensor 1	35.4	0.372237	Data		14_Sensor 2	35.4	0.315623	Data		18_Sensor 2	35.4	0.257292	Data
4_Sensor 1	35.6	0.294888	Data		0_Sensor 1	35.6	0.372314	Data		14_Sensor 2	35.6	0.316707	Data		18_Sensor 2	35.6	0.258363	Data
4_Sensor 1	35.8	0.296693	Data		0_Sensor 1	35.8	0.371829	Data		14_Sensor 2	35.8	0.316487	Data		18_Sensor 2	35.8	0.259018	Data
4_Sensor 1	36	0.296395	Data		0_Sensor 1	36	0.372504	Data		14_Sensor 2	36	0.31678	Data		18_Sensor 2	36	0.259505	Data
4_Sensor 1	36.2	0.29706	Data		0_Sensor 1	36.2	0.372423	Data		14_Sensor 2	36.2	0.31704	Data		18_Sensor 2	36.2	0.259801	Data
4_Sensor 1	36.4	0.297788	Data		0_Sensor 1	36.4	0.373604	Data		14_Sensor 2	36.4	0.317223	Data		18_Sensor 2	36.4	0.261249	Data
4_Sensor 1	36.6	0.298242	Data		0_Sensor 1	36.6	0.374123	Data		14_Sensor 2	36.6	0.317615	Data		18_Sensor 2	36.6	0.262501	Data
4_Sensor 1	36.8	0.298596	Data		0_Sensor 1	36.8	0.375297	Data		14_Sensor 2	36.8	0.317866	Data		18_Sensor 2	36.8	0.262873	Data
4_Sensor 1	37	0.298678	Data		0_Sensor 1	37	0.376201	Data		14_Sensor 2	37	0.318611	Data		18_Sensor 2	37	0.262052	Data
4_Sensor 1	37.2	0.298689	Data		0_Sensor 1	37.2	0.376733	Data		14_Sensor 2	37.2	0.319635	Data		18_Sensor 2	37.2	0.262585	Data
4_Sensor 1	37.4	0.299183	Data		0_Sensor 1	37.4	0.377045	Data		14_Sensor 2	37.4	0.32051	Data		18_Sensor 2	37.4	0.263068	Data
4_Sensor 1	37.6	0.299944	Data		0_Sensor 1	37.6	0.377359	Data		14_Sensor 2	37.6	0.321266	Data		18_Sensor 2	37.6	0.263258	Data
4_Sensor 1	37.8	0.301381	Data		0_Sensor 1	37.8	0.377316	Data		14_Sensor 2	37.8	0.321071	Data		18_Sensor 2	37.8	0.263232	Data
4_Sensor 1	38	0.301146	Data		0_Sensor 1	38	0.376864	Data		14_Sensor 2	38	0.321589	Data		18_Sensor 2	38	0.263597	Data
4_Sensor 1	38.2	0.300683	Data		0_Sensor 1	38.2	0.378766	Data		14_Sensor 2	38.2	0.322164	Data		18_Sensor 2	38.2	0.262798	Data
4_Sensor 1	38.4	0.301132	Data		0_Sensor 1	38.4	0.379725	Data		14_Sensor 2	38.4	0.323237	Data		18_Sensor 2	38.4	0.26301	Data
4_Sensor 1	38.6	0.30085	Data		0_Sensor 1	38.6	0.37988	Data		14_Sensor 2	38.6	0.324905	Data		18_Sensor 2	38.6	0.263295	Data
4_Sensor 1	38.8	0.301375	Data		0_Sensor 1	38.8	0.379728	Data		14_Sensor 2	38.8	0.325376	Data		18_Sensor 2	38.8	0.263922	Data
4_Sensor 1	39	0.30196	Data		0_Sensor 1	39	0.379194	Data		14_Sensor 2	39	0.325829	Data		18_Sensor 2	39	0.264342	Data
4_Sensor 1	39.2	0.302569	Data		0_Sensor 1	39.2	0.379722	Data		14_Sensor 2	39.2	0.326589	Data		18_Sensor 2	39.2	0.265303	Data
4_Sensor 1	39.4	0.303373	Data		0_Sensor 1	39.4	0.380069	Data		14_Sensor 2	39.4	0.326889	Data		18_Sensor 2	39.4	0.265843	Data
4_Sensor 1	39.6	0.303485	Data		0_Sensor 1	39.6	0.38082	Data		14_Sensor 2	39.6	0.32813	Data		18_Sensor 2	39.6	0.266325	Data
4_Sensor 1	39.8	0.304461	Data		0_Sensor 1	39.8	0.381	Data		14_Sensor 2	39.8	0.327692	Data		18_Sensor 2	39.8	0.266448	Data
4_Sensor 1	40	0.305033	Data		0_Sensor 1	40	0.381279	Data		14_Sensor 2	40	0.328147	Data		18_Sensor 2	40	0.266758	Data
4_Sensor 1	40.2	0.306439	Data		0_Sensor 1	40.2	0.38094	Data		14_Sensor 2	40.2	0.328789	Data		18_Sensor 2	40.2	0.267816	Data
4_Sensor 1	40.4	0.307189	Data		0_Sensor 1	40.4	0.381517	Data		14_Sensor 2	40.4	0.328834	Data		18_Sensor 2	40.4	0.26905	Data
4_Sensor 1	40.6	0.30732	Data		0_Sensor 1	40.6	0.382527	Data		14_Sensor 2	40.6	0.330409	Data		18_Sensor 2	40.6	0.268902	Data
4_Sensor 1	40.8	0.307016	Data		0_Sensor 1	40.8	0.383213	Data		14_Sensor 2	40.8	0.332097	Data		18_Sensor 2	40.8	0.268573	Data
4_Sensor 1	41	0.306728	Data		0_Sensor 1	41	0.383049	Data		14_Sensor 2	41	0.333799	Data		18_Sensor 2	41	0.267917	Data
4_Sensor 1	41.2	0.307356	Data		0_Sensor 1	41.2	0.383365	Data		14_Sensor 2	41.2	0.334414	Data		18_Sensor 2	41.2	0.267769	Data
4_Sensor 1	41.4	0.307209	Data		0_Sensor 1	41.4	0.383829	Data		14_Sensor 2	41.4	0.334651	Data		18_Sensor 2	41.4	0.26741	Data
4_Sensor 1	41.6	0.307419	Data		0_Sensor 1	41.6	0.383873	Data		14_Sensor 2	41.6	0.335206	Data		18_Sensor 2	41.6	0.267861	Data
4_Sensor 1	41.8	0.307559	Data		0_Sensor 1	41.8	0.383438	Data		14_Sensor 2	41.8	0.335528	Data		18_Sensor 2	41.8	0.267381	Data
4_Sensor 1	42	0.3073	Data		0_Sensor 1	42	0.383163	Data		14_Sensor 2	42	0.336254	Data		18_Sensor 2	42	0.267258	Data
4_Sensor 1	42.2	0.307301	Data		0_Sensor 1	42.2	0.383228	Data		14_Sensor 2	42.2	0.33622	Data		18_Sensor 2	42.2	0.267207	Data
4_Sensor 1	42.4	0.307669	Data		0_Sensor 1	42.4	0.384166	Data		14_Sensor 2	42.4	0.336572	Data		18_Sensor 2	42.4	0.267749	Data
4_Sensor 1	42.6	0.307122	Data		0_Sensor 1	42.6	0.384346	Data		14_Sensor 2	42.6	0.337377	Data		18_Sensor 2	42.6	0.268628	Data
4_Sensor 1	42.8	0.30857	Data		0_Sensor 1	42.8	0.384793	Data		14_Sensor 2	42.8	0.337553	Data		18_Sensor 2	42.8	0.270029	Data
4_Sensor 1	43	0.308843	Data		0_Sensor 1	43	0.385633	Data		14_Sensor 2	43	0.338273	Data		18_Sensor 2	43	0.270515	Data
4_Sensor 1	43.2	0.309536	Data		0_Sensor 1	43.2	0.385198	Data		14_Sensor 2	43.2	0.339638	Data		18_Sensor 2	43.2	0.271536	Data
4_Sensor 1	43.4	0.308764	Data		0_Sensor 1	43.4	0.384404	Data		14_Sensor 2	43.4	0.340325	Data		18_Sensor 2	43.4	0.272051	Data
4_Sensor 1	43.6	0.309508	Data		0_Sensor 1	43.6	0.384492	Data		14_Sensor 2	43.6	0.34144	Data		18_Sensor 2	43.6	0.272918	Data
4_Sensor 1	43.8	0.309738	Data		0_Sensor 1	43.8	0.383727	Data		14_Sensor 2	43.8	0.341023	Data		18_Sensor 2	43.8	0.273833	Data
4_Sensor 1	44	0.310049	Data		0_Sensor 1	44	0.382977	Data		14_Sensor 2	44	0.341912	Data		18_Sensor 2	44	0.274477	Data
4_Sensor 1	44.2	0.310573	Data		0_Sensor 1	44.2	0.382689	Data		14_Sensor 2	44.2	0.342615	Data		18_Sensor 2	44.2	0.275384	Data
4_Sensor 1	44.4	0.310366	Data		0_Sensor 1	44.4	0.38235	Data		14_Sensor 2	44.4	0.343424	Data		18_Sensor 2	44.4	0.275636	Data
4_Sensor 1	44.6	0.310748	Data		0_Sensor 1	44.6	0.38287	Data		14_Sensor 2	44.6	0.344793	Data		18_Sensor 2	44.6	0.275331	Data
4_Sensor 1	44.8	0.310263	Data		0_Sensor 1	44.8	0.382632	Data		14_Sensor 2	44.8	0.345553	Data		18_Sensor 2	44.8	0.276122	Data
4_Sensor 1	45	0.310786	Data		0_Sensor 1	45	0.381895	Data		14_Sensor 2	45	0.345923	Data		18_Sensor 2	45	0.275911	Data
4_Sensor 1	45.2	0.311401	Data		0_Sensor 1	45.2	0.38272	Data		14_Sensor 2	45.2	0.345459	Data		18_Sensor 2	45.2	0.274981	Data
4_Sensor 1	45.4	0.3121	Data		0_Sensor 1	45.4	0.383225	Data		14_Sensor 2	45.4	0.345063	Data		18_Sensor 2	45.4	0.274937	Data
4_Sensor 1	45.6	0.31295	Data		0_Sensor 1	45.6	0.383363	Data		14_Sensor 2	45.6	0.344661	Data		18_Sensor 2	45.6	0.274975	Data
4_Sensor 1	45.8	0.313787	Data		0_Sensor 1	45.8	0.383771	Data		14_Sensor 2	45.8	0.344207	Data		18_Sensor 2	45.8	0.273981	Data
4_Sensor 1	46	0.315271	Data		0_Sensor 1	46	0.384536	Data		14_Sensor 2	46	0.343372	Data		18_Sensor 2	46	0.27333	Data
4_Sensor 1	46.2	0.315849	Data		0_Sensor 1	46.2	0.386168	Data		14_Sensor 2	46.2	0.343177	Data		18_Sensor 2	46.2	0.272808	Data
4_Sensor 1	46.4	0.316489	Data		0_Sensor 1	46.4	0.388562	Data		14_Sensor 2	46.4	0.343071	Data		18_Sensor 2	46.4	0.272344	Data
4_Sensor 1	46.6	0.317023	Data		0_Sensor 1	46.6	0.388829	Data		14_Sensor 2	46.6	0.343346	Data		18_Sensor 2	46.6	0.272689	Data
4_Sensor 1	46.8	0.31815	Data		0_Sensor 1	46.8	0.389728	Data		14_Sensor 2	46.8	0.343798	Data		18_Sensor 2	46.8	0.272343	Data
4_Sensor 1	47	0.317093	Data		0_Sensor 1	47	0.389815	Data		14_Sensor 2	47	0.345538	Data		18_Sensor 2	47	0.272419	Data
4_Sensor 1	47.2	0.317253	Data		0_Sensor 1	47.2	0.388907	Data		14_Sensor 2	47.2	0.346278	Data		18_Sensor 2	47.2	0.272691	Data
4_Sensor 1	47.4	0.316684	Data		0_Sensor 1	47.4	0.389028	Data		14_Sensor 2	47.4	0.345796	Data		18_Sensor 2	47.4	0.273433	Data
4_Sensor 1	47.6	0.316672	Data		0_Sensor 1	47.6	0.389674	Data		14_Sensor 2	47.6	0.345762	Data		18_Sensor 2	47.6	0.273223	Data
4_Sensor 1	47.8	0.316019	Data		0_Sensor 1	47.8	0.389063	Data		14_Sensor 2	47.8	0.345697	Data		18_Sensor 2	47.8	0.272908	Data
4_Sensor 1	48	0.316448	Data		0_Sensor 1	48	0.389229	Data		14_Sensor 2	48	0.346255	Data		18_Sensor 2	48	0.273003	Data
4_Sensor 1	48.2	0.316308	Data		0_Sensor 1	48.2	0.388755	Data		14_Sensor 2	48.2	0.346997	Data		18_Sensor 2	48.2	0.273541	Data
4_Sensor 1	48.4	0.315955	Data		0_Sensor 1	48.4	0.388897	Data		14_Sensor 2	48.4	0.346737	Data		18_Sensor 2	48.4	0.273641	Data
4_Sensor 1	48.6	0.316641	Data		0_Sensor 1	48.6	0.388895	Data		14_Sensor 2	48.6	0.34786	Data		18_Sensor 2	48.6	0.273758	Data
4_Sensor 1	48.8	0.316648	Data		0_Sensor 1	48.8	0.38931	Data		14_Sensor 2	48.8	0.348791	Data		18_Sensor 2	48.8	0.274662	Data
4_Sensor 1	49	0.317721	Data		0_Sensor 1	49	0.389446	Data		14_Sensor 2	49	0.348802	Data		18_Sensor 2	49	0.275548	Data
4_Sensor 1	49.2	0.317975	Data		0_Sensor 1	49.2	0.39053	Data		14_Sensor 2	49.2	0.347983	Data		18_Sensor 2	49.2	0.27548	Data
4_Sensor 1	49.4	0.318524	Data		0_Sensor 1	49.4	0.390831	Data		14_Sensor 2	49.4	0.34827	Data		18_Sensor 2	49.4	0.276286	Data
4_Sensor 1	49.6	0.318865	Data		0_Sensor 1	49.6	0.390481	Data		14_Sensor 2	49.6	0.348918	Data		18_Sensor 2	49.6	0.276607	Data
4_Sensor 1	49.8	0.319524	Data		0_Sensor 1	49.8	0.390919	Data		14_Sensor 2	49.8	0.350132	Data		18_Sensor 2	49.8	0.277005	Data
4_Sensor 1	50	0.319953	Data		0_Sensor 1	50	0.39201	Data		14_Sensor 2	50	0.350731	Data		18_Sensor 2	50	0.277881	Data
4_Sensor 1	50.2	0.319302	Data		0_Sensor 1	50.2	0.392903	Data		14_Sensor 2	50.2	0.351344	Data		18_Sensor 2	50.2	0.277802	Data
4_Sensor 1	50.4	0.319625	Data		0_Sensor 1	50.4	0.393717	Data		14_Sensor 2	50.4	0.352485	Data		18_Sensor 2	50.4	0.277934	Data
4_Sensor 1	50.6	0.320128	Data		0_Sensor 1	50.6	0.393413	Data		14_Sensor 2	50.6	0.353302	Data		18_Sensor 2	50.6	0.277951	Data
4_Sensor 1	50.8	0.32061	Data		0_Sensor 1	50.8	0.393043	Data		14_Sensor 2	50.8	0.354824	Data		18_Sensor 2	50.8	0.277808	Data
4_Sensor 1	51	0.319787	Data		0_Sensor 1	51	0.392368	Data		14_Sensor 2	51	0.355424	Data		18_Sensor 2	51	0.277984	Data
4_Sensor 1	51.2	0.320864	Data		0_Sensor 1	51.2	0.392081	Data		14_Sensor 2	51.2	0.355536	Data		18_Sensor 2	51.2	0.277905	Data
4_Sensor 1	51.4	0.321038	Data		0_Sensor 1	51.4	0.391801	Data		14_Sensor 2	51.4	0.355733	Data		18_Sensor 2	51.4	0.278631	Data
4_Sensor 1	51.6	0.320744	Data		0_Sensor 1	51.6	0.39188	Data		14_Sensor 2	51.6	0.355789	Data		18_Sensor 2	51.6	0.278642	Data
4_Sensor 1	51.8	0.321451	Data		0_Sensor 1	51.8	0.392368	Data		14_Sensor 2	51.8	0.355717	Data		18_Sensor 2	51.8	0.278716	Data
4_Sensor 1	52	0.321196	Data		0_Sensor 1	52	0.39288	Data		14_Sensor 2	52	0.355984	Data		18_Sensor 2	52	0.279739	Data
4_Sensor 1	52.2	0.320613	Data		0_Sensor 1	52.2	0.392973	Data		14_Sensor 2	52.2	0.356099	Data		18_Sensor 2	52.2	0.280236	Data
4_Sensor 1	52.4	0.320758	Data		0_Sensor 1	52.4	0.394037	Data		14_Sensor 2	52.4	0.355898	Data		18_Sensor 2	52.4	0.279742	Data
4_Sensor 1	52.6	0.321716	Data		0_Sensor 1	52.6	0.393855	Data		14_Sensor 2	52.6	0.356173	Data		18_Sensor 2	52.6	0.28023	Data
4_Sensor 1	52.8	0.322036	Data		0_Sensor 1	52.8	0.394129	Data		14_Sensor 2	52.8	0.356387	Data		18_Sensor 2	52.8	0.280508	Data
4_Sensor 1	53	0.322003	Data		0_Sensor 1	53	0.394675	Data		14_Sensor 2	53	0.356362	Data		18_Sensor 2	53	0.280716	Data
4_Sensor 1	53.2	0.321248	Data		0_Sensor 1	53.2	0.39526	Data		14_Sensor 2	53.2	0.356539	Data		18_Sensor 2	53.2	0.28035	Data
4_Sensor 1	53.4	0.321462	Data		0_Sensor 1	53.4	0.395433	Data		14_Sensor 2	53.4	0.35722	Data		18_Sensor 2	53.4	0.280796	Data
4_Sensor 1	53.6	0.322056	Data		0_Sensor 1	53.6	0.395972	Data		14_Sensor 2	53.6	0.357695	Data		18_Sensor 2	53.6	0.28125	Data
4_Sensor 1	53.8	0.320942	Data		0_Sensor 1	53.8	0.397186	Data		14_Sensor 2	53.8	0.358116	Data		18_Sensor 2	53.8	0.281873	Data
4_Sensor 1	54	0.320629	Data		0_Sensor 1	54	0.397384	Data		14_Sensor 2	54	0.358074	Data		18_Sensor 2	54	0.281599	Data
4_Sensor 1	54.2	0.320516	Data		0_Sensor 1	54.2	0.397105	Data		14_Sensor 2	54.2	0.358862	Data		18_Sensor 2	54.2	0.281207	Data
4_Sensor 1	54.4	0.321753	Data		0_Sensor 1	54.4	0.397453	Data		14_Sensor 2	54.4	0.360693	Data		18_Sensor 2	54.4	0.281283	Data
4_Sensor 1	54.6	0.321654	Data		0_Sensor 1	54.6	0.397616	Data		14_Sensor 2	54.6	0.359959	Data		18_Sensor 2	54.6	0.281215	Data
4_Sensor 1	54.8	0.322504	Data		0_Sensor 1	54.8	0.397366	Data		14_Sensor 2	54.8	0.36075	Data		18_Sensor 2	54.8	0.282011	Data
4_Sensor 1	55	0.322636	Data		0_Sensor 1	55	0.397516	Data		14_Sensor 2	55	0.361386	Data		18_Sensor 2	55	0.282056	Data
4_Sensor 1	55.2	0.32416	Data		0_Sensor 1	55.2	0.398173	Data		14_Sensor 2	55.2	0.361987	Data		18_Sensor 2	55.2	0.283302	Data
4_Sensor 1	55.4	0.324266	Data		0_Sensor 1	55.4	0.398219	Data		14_Sensor 2	55.4	0.362211	Data		18_Sensor 2	55.4	0.284441	Data
4_Sensor 1	55.6	0.324893	Data		0_Sensor 1	55.6	0.399099	Data		14_Sensor 2	55.6	0.36194	Data		18_Sensor 2	55.6	0.285376	Data
4_Sensor 1	55.8	0.325418	Data		0_Sensor 1	55.8	0.400243	Data		14_Sensor 2	55.8	0.361975	Data		18_Sensor 2	55.8	0.285793	Data
4_Sensor 1	56	0.325768	Data		0_Sensor 1	56	0.400296	Data		14_Sensor 2	56	0.362597	Data		18_Sensor 2	56	0.286091	Data
4_Sensor 1	56.2	0.326497	Data		0_Sensor 1	56.2	0.400154	Data		14_Sensor 2	56.2	0.362475	Data		18_Sensor 2	56.2	0.285602	Data
4_Sensor 1	56.4	0.328622	Data		0_Sensor 1	56.4	0.400402	Data		14_Sensor 2	56.4	0.362946	Data		18_Sensor 2	56.4	0.285467	Data
4_Sensor 1	56.6	0.329562	Data		0_Sensor 1	56.6	0.399605	Data		14_Sensor 2	56.6	0.363615	Data		18_Sensor 2	56.6	0.286168	Data
4_Sensor 1	56.8	0.329915	Data		0_Sensor 1	56.8	0.399708	Data		14_Sensor 2	56.8	0.365016	Data		18_Sensor 2	56.8	0.286418	Data
4_Sensor 1	57	0.329543	Data		0_Sensor 1	57	0.400078	Data		14_Sensor 2	57	0.365378	Data		18_Sensor 2	57	0.286539	Data
4_Sensor 1	57.2	0.3295	Data		0_Sensor 1	57.2	0.399975	Data		14_Sensor 2	57.2	0.365288	Data		18_Sensor 2	57.2	0.286319	Data
4_Sensor 1	57.4	0.329082	Data		0_Sensor 1	57.4	0.399817	Data		14_Sensor 2	57.4	0.364969	Data		18_Sensor 2	57.4	0.286352	Data
4_Sensor 1	57.6	0.329136	Data		0_Sensor 1	57.6	0.399874	Data		14_Sensor 2	57.6	0.364982	Data		18_Sensor 2	57.6	0.286199	Data
4_Sensor 1	57.8	0.327723	Data		0_Sensor 1	57.8	0.400097	Data		14_Sensor 2	57.8	0.366273	Data		18_Sensor 2	57.8	0.286327	Data
4_Sensor 1	58	0.328932	Data		0_Sensor 1	58	0.399443	Data		14_Sensor 2	58	0.366223	Data		18_Sensor 2	58	0.285378	Data
4_Sensor 1	58.2	0.329221	Data		0_Sensor 1	58.2	0.398918	Data		14_Sensor 2	58.2	0.366388	Data		18_Sensor 2	58.2	0.285883	Data
4_Sensor 1	58.4	0.329585	Data		0_Sensor 1	58.4	0.39924	Data		14_Sensor 2	58.4	0.367002	Data		18_Sensor 2	58.4	0.28544	Data
4_Sensor 1	58.6	0.329576	Data		0_Sensor 1	58.6	0.399714	Data		14_Sensor 2	58.6	0.365222	Data		18_Sensor 2	58.6	0.285307	Data
4_Sensor 1	58.8	0.330675	Data		0_Sensor 1	58.8	0.399694	Data		14_Sensor 2	58.8	0.365543	Data		18_Sensor 2	58.8	0.286193	Data
4_Sensor 1	59	0.33087	Data		0_Sensor 1	59	0.400327	Data		14_Sensor 2	59	0.365423	Data		18_Sensor 2	59	0.287297	Data
4_Sensor 1	59.2	0.331506	Data		0_Sensor 1	59.2	0.401498	Data		14_Sensor 2	59.2	0.365258	Data		18_Sensor 2	59.2	0.288008	Data
4_Sensor 1	59.4	0.331686	Data		0_Sensor 1	59.4	0.400782	Data		14_Sensor 2	59.4	0.365497	Data		18_Sensor 2	59.4	0.288584	Data
4_Sensor 1	59.6	0.331835	Data		0_Sensor 1	59.6	0.400984	Data		14_Sensor 2	59.6	0.365176	Data		18_Sensor 2	59.6	0.289082	Data
4_Sensor 1	59.8	0.331629	Data		0_Sensor 1	59.8	0.401433	Data		14_Sensor 2	59.8	0.365181	Data		18_Sensor 2	59.8	0.288321	Data
4_Sensor 1	60	0.332743	Data		0_Sensor 1	60	0.401193	Data		14_Sensor 2	60	0.365321	Data		18_Sensor 2	60	0.28788	Data
4_Sensor 1	60.2	0.332498	Data		0_Sensor 1	60.2	0.40086	Data		14_Sensor 2	60.2	0.365903	Data		18_Sensor 2	60.2	0.288281	Data
4_Sensor 1	60.4	0.332412	Data		0_Sensor 1	60.4	0.401355	Data		14_Sensor 2	60.4	0.367429	Data		18_Sensor 2	60.4	0.288333	Data
4_Sensor 1	60.6	0.330921	Data		0_Sensor 1	60.6	0.401869	Data		14_Sensor 2	60.6	0.368576	Data		18_Sensor 2	60.6	0.289199	Data
4_Sensor 1	60.8	0.330072	Data		0_Sensor 1	60.8	0.402351	Data		14_Sensor 2	60.8	0.369324	Data		18_Sensor 2	60.8	0.289545	Data
4_Sensor 1	61	0.329401	Data		0_Sensor 1	61	0.401983	Data		14_Sensor 2	61	0.37052	Data		18_Sensor 2	61	0.288918	Data
4_Sensor 1	61.2	0.329151	Data		0_Sensor 1	61.2	0.402032	Data		14_Sensor 2	61.2	0.370959	Data		18_Sensor 2	61.2	0.28858	Data
4_Sensor 1	61.4	0.328343	Data		0_Sensor 1	61.4	0.402307	Data		14_Sensor 2	61.4	0.371916	Data		18_Sensor 2	61.4	0.288564	Data
4_Sensor 1	61.6	0.328153	Data		0_Sensor 1	61.6	0.40253	Data		14_Sensor 2	61.6	0.37225	Data		18_Sensor 2	61.6	0.287677	Data
4_Sensor 1	61.8	0.328439	Data		0_Sensor 1	61.8	0.402601	Data		14_Sensor 2	61.8	0.373362	Data		18_Sensor 2	61.8	0.287317	Data
4_Sensor 1	62	0.329117	Data		0_Sensor 1	62	0.401992	Data		14_Sensor 2	62	0.372712	Data		18_Sensor 2	62	0.28588	Data
4_Sensor 1	62.2	0.328548	Data		0_Sensor 1	62.2	0.401892	Data		14_Sensor 2	62.2	0.372731	Data		18_Sensor 2	62.2	0.285938	Data
4_Sensor 1	62.4	0.328353	Data		0_Sensor 1	62.4	0.402306	Data		14_Sensor 2	62.4	0.372565	Data		18_Sensor 2	62.4	0.285025	Data
4_Sensor 1	62.6	0.329208	Data		0_Sensor 1	62.6	0.403292	Data		14_Sensor 2	62.6	0.371026	Data		18_Sensor 2	62.6	0.285146	Data
4_Sensor 1	62.8	0.330431	Data		0_Sensor 1	62.8	0.404045	Data		14_Sensor 2	62.8	0.371259	Data		18_Sensor 2	62.8	0.286158	Data
4_Sensor 1	63	0.330076	Data		0_Sensor 1	63	0.403732	Data		14_Sensor 2	63	0.371247	Data		18_Sensor 2	63	0.286287	Data
4_Sensor 1	63.2	0.331492	Data		0_Sensor 1	63.2	0.403716	Data		14_Sensor 2	63.2	0.371322	Data		18_Sensor 2	63.2	0.28634	Data
4_Sensor 1	63.4	0.331068	Data		0_Sensor 1	63.4	0.403034	Data		14_Sensor 2	63.4	0.371286	Data		18_Sensor 2	63.4	0.287701	Data
4_Sensor 1	63.6	0.331814	Data		0_Sensor 1	63.6	0.403598	Data		14_Sensor 2	63.6	0.371338	Data		18_Sensor 2	63.6	0.287537	Data
4_Sensor 1	63.8	0.332824	Data		0_Sensor 1	63.8	0.403325	Data		14_Sensor 2	63.8	0.371485	Data		18_Sensor 2	63.8	0.287843	Data
4_Sensor 1	64	0.333638	Data		0_Sensor 1	64	0.403239	Data		14_Sensor 2	64	0.371871	Data		18_Sensor 2	64	0.288487	Data
4_Sensor 1	64.2	0.333526	Data		0_Sensor 1	64.2	0.403789	Data		14_Sensor 2	64.2	0.37289	Data		18_Sensor 2	64.2	0.288648	Data
4_Sensor 1	64.4	0.333971	Data		0_Sensor 1	64.4	0.404759	Data		14_Sensor 2	64.4	0.373709	Data		18_Sensor 2	64.4	0.288524	Data
4_Sensor 1	64.6	0.334423	Data		0_Sensor 1	64.6	0.405641	Data		14_Sensor 2	64.6	0.373945	Data		18_Sensor 2	64.6	0.289022	Data
4_Sensor 1	64.8	0.335276	Data		0_Sensor 1	64.8	0.405648	Data		14_Sensor 2	64.8	0.374553	Data		18_Sensor 2	64.8	0.289284	Data
4_Sensor 1	65	0.335456	Data		0_Sensor 1	65	0.405306	Data		14_Sensor 2	65	0.376013	Data		18_Sensor 2	65	0.289474	Data
4_Sensor 1	65.2	0.335673	Data		0_Sensor 1	65.2	0.405612	Data		14_Sensor 2	65.2	0.376097	Data		18_Sensor 2	65.2	0.289738	Data
4_Sensor 1	65.4	0.334994	Data		0_Sensor 1	65.4	0.405766	Data		14_Sensor 2	65.4	0.376977	Data		18_Sensor 2	65.4	0.290038	Data
4_Sensor 1	65.6	0.335272	Data		0_Sensor 1	65.6	0.405614	Data		14_Sensor 2	65.6	0.376885	Data		18_Sensor 2	65.6	0.289044	Data
4_Sensor 1	65.8	0.335388	Data		0_Sensor 1	65.8	0.40656	Data		14_Sensor 2	65.8	0.377544	Data		18_Sensor 2	65.8	0.289507	Data
4_Sensor 1	66	0.335149	Data		0_Sensor 1	66	0.407225	Data		14_Sensor 2	66	0.377455	Data		18_Sensor 2	66	0.288934	Data
4_Sensor 1	66.2	0.334928	Data		0_Sensor 1	66.2	0.407104	Data		14_Sensor 2	66.2	0.377152	Data		18_Sensor 2	66.2	0.289503	Data
4_Sensor 1	66.4	0.333856	Data		0_Sensor 1	66.4	0.407828	Data		14_Sensor 2	66.4	0.37689	Data		18_Sensor 2	66.4	0.289792	Data
4_Sensor 1	66.6	0.334805	Data		0_Sensor 1	66.6	0.408008	Data		14_Sensor 2	66.6	0.376312	Data		18_Sensor 2	66.6	0.290014	Data
4_Sensor 1	66.8	0.335173	Data		0_Sensor 1	66.8	0.407875	Data		14_Sensor 2	66.8	0.375942	Data		18_Sensor 2	66.8	0.290984	Data
4_Sensor 1	67	0.334055	Data		0_Sensor 1	67	0.40715	Data		14_Sensor 2	67	0.376104	Data		18_Sensor 2	67	0.290876	Data
4_Sensor 1	67.2	0.334563	Data		0_Sensor 1	67.2	0.407584	Data		14_Sensor 2	67.2	0.375897	Data		18_Sensor 2	67.2	0.29127	Data
4_Sensor 1	67.4	0.334146	Data		0_Sensor 1	67.4	0.407505	Data		14_Sensor 2	67.4	0.376147	Data		18_Sensor 2	67.4	0.292511	Data
4_Sensor 1	67.6	0.335256	Data		0_Sensor 1	67.6	0.406938	Data		14_Sensor 2	67.6	0.376843	Data		18_Sensor 2	67.6	0.293361	Data
4_Sensor 1	67.8	0.335384	Data		0_Sensor 1	67.8	0.40594	Data		14_Sensor 2	67.8	0.377568	Data		18_Sensor 2	67.8	0.293921	Data
4_Sensor 1	68	0.335283	Data		0_Sensor 1	68	0.406957	Data		14_Sensor 2	68	0.378076	Data		18_Sensor 2	68	0.293529	Data
4_Sensor 1	68.2	0.335459	Data		0_Sensor 1	68.2	0.407968	Data		14_Sensor 2	68.2	0.37819	Data		18_Sensor 2	68.2	0.293113	Data
4_Sensor 1	68.4	0.335455	Data		0_Sensor 1	68.4	0.408554	Data		14_Sensor 2	68.4	0.37848	Data		18_Sensor 2	68.4	0.292708	Data
4_Sensor 1	68.6	0.335461	Data		0_Sensor 1	68.6	0.409032	Data		14_Sensor 2	68.6	0.379069	Data		18_Sensor 2	68.6	0.292284	Data
4_Sensor 1	68.8	0.336017	Data		0_Sensor 1	68.8	0.40868	Data		14_Sensor 2	68.8	0.380727	Data		18_Sensor 2	68.8	0.29312	Data
4_Sensor 1	69	0.335736	Data		0_Sensor 1	69	0.408648	Data		14_Sensor 2	69	0.381558	Data		18_Sensor 2	69	0.292847	Data
4_Sensor 1	69.2	0.336551	Data		0_Sensor 1	69.2	0.409149	Data		14_Sensor 2	69.2	0.381933	Data		18_Sensor 2	69.2	0.292824	Data
4_Sensor 1	69.4	0.33647	Data		0_Sensor 1	69.4	0.409324	Data		14_Sensor 2	69.4	0.38284	Data		18_Sensor 2	69.4	0.293061	Data
4_Sensor 1	69.6	0.337336	Data		0_Sensor 1	69.6	0.409472	Data		14_Sensor 2	69.6	0.382549	Data		18_Sensor 2	69.6	0.292497	Data
4_Sensor 1	69.8	0.337675	Data		0_Sensor 1	69.8	0.410499	Data		14_Sensor 2	69.8	0.383139	Data		18_Sensor 2	69.8	0.29278	Data
4_Sensor 1	70	0.33881	Data		0_Sensor 1	70	0.410975	Data		14_Sensor 2	70	0.383661	Data		18_Sensor 2	70	0.292464	Data
4_Sensor 1	70.2	0.339214	Data		0_Sensor 1	70.2	0.410546	Data		14_Sensor 2	70.2	0.384209	Data		18_Sensor 2	70.2	0.292295	Data
4_Sensor 1	70.4	0.338421	Data		0_Sensor 1	70.4	0.411349	Data		14_Sensor 2	70.4	0.383576	Data		18_Sensor 2	70.4	0.292806	Data
4_Sensor 1	70.6	0.339297	Data		0_Sensor 1	70.6	0.410736	Data		14_Sensor 2	70.6	0.383317	Data		18_Sensor 2	70.6	0.292357	Data
4_Sensor 1	70.8	0.339776	Data		0_Sensor 1	70.8	0.410725	Data		14_Sensor 2	70.8	0.382472	Data		18_Sensor 2	70.8	0.292484	Data
4_Sensor 1	71	0.339537	Data		0_Sensor 1	71	0.410024	Data		14_Sensor 2	71	0.383491	Data		18_Sensor 2	71	0.292293	Data
4_Sensor 1	71.2	0.339458	Data		0_Sensor 1	71.2	0.410952	Data		14_Sensor 2	71.2	0.383408	Data		18_Sensor 2	71.2	0.293368	Data
4_Sensor 1	71.4	0.339777	Data		0_Sensor 1	71.4	0.410875	Data		14_Sensor 2	71.4	0.383062	Data		18_Sensor 2	71.4	0.294647	Data
4_Sensor 1	71.6	0.339909	Data		0_Sensor 1	71.6	0.411074	Data		14_Sensor 2	71.6	0.382522	Data		18_Sensor 2	71.6	0.294441	Data
4_Sensor 1	71.8	0.339983	Data		0_Sensor 1	71.8	0.410907	Data		14_Sensor 2	71.8	0.382716	Data		18_Sensor 2	71.8	0.294155	Data
4_Sensor 1	72	0.339913	Data		0_Sensor 1	72	0.411361	Data		14_Sensor 2	72	0.382143	Data		18_Sensor 2	72	0.294253	Data
4_Sensor 1	72.2	0.34034	Data		0_Sensor 1	72.2	0.411441	Data		14_Sensor 2	72.2	0.381429	Data		18_Sensor 2	72.2	0.294202	Data
4_Sensor 1	72.4	0.340233	Data		0_Sensor 1	72.4	0.410842	Data		14_Sensor 2	72.4	0.382236	Data		18_Sensor 2	72.4	0.294164	Data
4_Sensor 1	72.6	0.339884	Data		0_Sensor 1	72.6	0.411274	Data		14_Sensor 2	72.6	0.382828	Data		18_Sensor 2	72.6	0.293952	Data
4_Sensor 1	72.8	0.340241	Data		0_Sensor 1	72.8	0.411	Data		14_Sensor 2	72.8	0.383048	Data		18_Sensor 2	72.8	0.293751	Data
4_Sensor 1	73	0.339843	Data		0_Sensor 1	73	0.410631	Data		14_Sensor 2	73	0.382619	Data		18_Sensor 2	73	0.293918	Data
4_Sensor 1	73.2	0.340338	Data		0_Sensor 1	73.2	0.41111	Data		14_Sensor 2	73.2	0.381843	Data		18_Sensor 2	73.2	0.29423	Data
4_Sensor 1	73.4	0.340716	Data		0_Sensor 1	73.4	0.411833	Data		14_Sensor 2	73.4	0.381908	Data		18_Sensor 2	73.4	0.294697	Data
4_Sensor 1	73.6	0.341091	Data		0_Sensor 1	73.6	0.412507	Data		14_Sensor 2	73.6	0.38162	Data		18_Sensor 2	73.6	0.294623	Data
4_Sensor 1	73.8	0.341517	Data		0_Sensor 1	73.8	0.413201	Data		14_Sensor 2	73.8	0.381266	Data		18_Sensor 2	73.8	0.294425	Data
4_Sensor 1	74	0.342235	Data		0_Sensor 1	74	0.413356	Data		14_Sensor 2	74	0.381693	Data		18_Sensor 2	74	0.294446	Data
4_Sensor 1	74.2	0.342162	Data		0_Sensor 1	74.2	0.413968	Data		14_Sensor 2	74.2	0.382296	Data		18_Sensor 2	74.2	0.293705	Data
4_Sensor 1	74.4	0.341262	Data		0_Sensor 1	74.4	0.414051	Data		14_Sensor 2	74.4	0.381884	Data		18_Sensor 2	74.4	0.293991	Data
4_Sensor 1	74.6	0.341672	Data		0_Sensor 1	74.6	0.413553	Data		14_Sensor 2	74.6	0.38213	Data		18_Sensor 2	74.6	0.294254	Data
4_Sensor 1	74.8	0.343055	Data		0_Sensor 1	74.8	0.413128	Data		14_Sensor 2	74.8	0.382422	Data		18_Sensor 2	74.8	0.295576	Data
4_Sensor 1	75	0.343569	Data		0_Sensor 1	75	0.413569	Data		14_Sensor 2	75	0.383389	Data		18_Sensor 2	75	0.296431	Data
4_Sensor 1	75.2	0.344291	Data		0_Sensor 1	75.2	0.414203	Data		14_Sensor 2	75.2	0.383308	Data		18_Sensor 2	75.2	0.296989	Data
4_Sensor 1	75.4	0.345824	Data		0_Sensor 1	75.4	0.413585	Data		14_Sensor 2	75.4	0.383342	Data		18_Sensor 2	75.4	0.296812	Data
4_Sensor 1	75.6	0.345935	Data		0_Sensor 1	75.6	0.413947	Data		14_Sensor 2	75.6	0.384584	Data		18_Sensor 2	75.6	0.296381	Data
4_Sensor 1	75.8	0.345755	Data		0_Sensor 1	75.8	0.413203	Data		14_Sensor 2	75.8	0.386162	Data		18_Sensor 2	75.8	0.296326	Data
4_Sensor 1	76	0.345495	Data		0_Sensor 1	76	0.41336	Data		14_Sensor 2	76	0.386892	Data		18_Sensor 2	76	0.295839	Data
4_Sensor 1	76.2	0.344751	Data		0_Sensor 1	76.2	0.413187	Data		14_Sensor 2	76.2	0.387622	Data		18_Sensor 2	76.2	0.295443	Data
4_Sensor 1	76.4	0.343532	Data		0_Sensor 1	76.4	0.412246	Data		14_Sensor 2	76.4	0.389457	Data		18_Sensor 2	76.4	0.294853	Data
4_Sensor 1	76.6	0.342996	Data		0_Sensor 1	76.6	0.412156	Data		14_Sensor 2	76.6	0.389327	Data		18_Sensor 2	76.6	0.294859	Data
4_Sensor 1	76.8	0.342645	Data		0_Sensor 1	76.8	0.41155	Data		14_Sensor 2	76.8	0.389228	Data		18_Sensor 2	76.8	0.295103	Data
4_Sensor 1	77	0.341584	Data		0_Sensor 1	77	0.411286	Data		14_Sensor 2	77	0.389556	Data		18_Sensor 2	77	0.296221	Data
4_Sensor 1	77.2	0.340303	Data		0_Sensor 1	77.2	0.412601	Data		14_Sensor 2	77.2	0.389675	Data		18_Sensor 2	77.2	0.296694	Data
4_Sensor 1	77.4	0.340205	Data		0_Sensor 1	77.4	0.412761	Data		14_Sensor 2	77.4	0.390294	Data		18_Sensor 2	77.4	0.29683	Data
4_Sensor 1	77.6	0.33941	Data		0_Sensor 1	77.6	0.412914	Data		14_Sensor 2	77.6	0.390054	Data		18_Sensor 2	77.6	0.295954	Data
4_Sensor 1	77.8	0.338449	Data		0_Sensor 1	77.8	0.413128	Data		14_Sensor 2	77.8	0.389598	Data		18_Sensor 2	77.8	0.294812	Data
4_Sensor 1	78	0.338381	Data		0_Sensor 1	78	0.413724	Data		14_Sensor 2	78	0.389576	Data		18_Sensor 2	78	0.295164	Data
4_Sensor 1	78.2	0.337938	Data		0_Sensor 1	78.2	0.413702	Data		14_Sensor 2	78.2	0.388728	Data		18_Sensor 2	78.2	0.294992	Data
4_Sensor 1	78.4	0.338194	Data		0_Sensor 1	78.4	0.412869	Data		14_Sensor 2	78.4	0.387758	Data		18_Sensor 2	78.4	0.29595	Data
4_Sensor 1	78.6	0.338688	Data		0_Sensor 1	78.6	0.412989	Data		14_Sensor 2	78.6	0.387256	Data		18_Sensor 2	78.6	0.296735	Data
4_Sensor 1	78.8	0.339723	Data		0_Sensor 1	78.8	0.413445	Data		14_Sensor 2	78.8	0.387274	Data		18_Sensor 2	78.8	0.297833	Data
4_Sensor 1	79	0.340555	Data		0_Sensor 1	79	0.413763	Data		14_Sensor 2	79	0.386847	Data		18_Sensor 2	79	0.298106	Data
4_Sensor 1	79.2	0.341439	Data		0_Sensor 1	79.2	0.414389	Data		14_Sensor 2	79.2	0.386602	Data		18_Sensor 2	79.2	0.297969	Data
4_Sensor 1	79.4	0.343253	Data		0_Sensor 1	79.4	0.414985	Data		14_Sensor 2	79.4	0.386513	Data		18_Sensor 2	79.4	0.297339	Data
4_Sensor 1	79.6	0.34375	Data		0_Sensor 1	79.6	0.415916	Data		14_Sensor 2	79.6	0.387077	Data		18_Sensor 2	79.6	0.296816	Data
4_Sensor 1	79.8	0.344138	Data		0_Sensor 1	79.8	0.415921	Data		14_Sensor 2	79.8	0.386871	Data		18_Sensor 2	79.8	0.296273	Data
4_Sensor 1	80	0.344429	Data		0_Sensor 1	80	0.416129	Data		14_Sensor 2	80	0.386496	Data		18_Sensor 2	80	0.296495	Data
4_Sensor 1	80.2	0.344602	Data		0_Sensor 1	80.2	0.415525	Data		14_Sensor 2	80.2	0.386329	Data		18_Sensor 2	80.2	0.296093	Data
4_Sensor 1	80.4	0.344712	Data		0_Sensor 1	80.4	0.415424	Data		14_Sensor 2	80.4	0.386894	Data		18_Sensor 2	80.4	0.296539	Data
4_Sensor 1	80.6	0.344673	Data		0_Sensor 1	80.6	0.415655	Data		14_Sensor 2	80.6	0.385928	Data		18_Sensor 2	80.6	0.297686	Data
4_Sensor 1	80.8	0.343993	Data		0_Sensor 1	80.8	0.415721	Data		14_Sensor 2	80.8	0.386829	Data		18_Sensor 2	80.8	0.298329	Data
4_Sensor 1	81	0.343645	Data		0_Sensor 1	81	0.415852	Data		14_Sensor 2	81	0.387791	Data		18_Sensor 2	81	0.298616	Data
4_Sensor 1	81.2	0.343481	Data		0_Sensor 1	81.2	0.416555	Data		14_Sensor 2	81.2	0.388033	Data		18_Sensor 2	81.2	0.298379	Data
4_Sensor 1	81.4	0.344148	Data		0_Sensor 1	81.4	0.415648	Data		14_Sensor 2	81.4	0.388158	Data		18_Sensor 2	81.4	0.297324	Data
4_Sensor 1	81.6	0.343634	Data		0_Sensor 1	81.6	0.416138	Data		14_Sensor 2	81.6	0.388199	Data		18_Sensor 2	81.6	0.296658	Data
4_Sensor 1	81.8	0.342557	Data		0_Sensor 1	81.8	0.415234	Data		14_Sensor 2	81.8	0.388556	Data		18_Sensor 2	81.8	0.296912	Data
4_Sensor 1	82	0.343276	Data		0_Sensor 1	82	0.414715	Data		14_Sensor 2	82	0.387783	Data		18_Sensor 2	82	0.297755	Data
4_Sensor 1	82.2	0.342635	Data		0_Sensor 1	82.2	0.41425	Data		14_Sensor 2	82.2	0.388702	Data		18_Sensor 2	82.2	0.299018	Data
4_Sensor 1	82.4	0.342372	Data		0_Sensor 1	82.4	0.414386	Data		14_Sensor 2	82.4	0.389276	Data		18_Sensor 2	82.4	0.300328	Data
4_Sensor 1	82.6	0.341751	Data		0_Sensor 1	82.6	0.414056	Data		14_Sensor 2	82.6	0.389505	Data		18_Sensor 2	82.6	0.300432	Data
4_Sensor 1	82.8	0.341895	Data		0_Sensor 1	82.8	0.413579	Data		14_Sensor 2	82.8	0.390261	Data		18_Sensor 2	82.8	0.300864	Data
4_Sensor 1	83	0.343395	Data		0_Sensor 1	83	0.413175	Data		14_Sensor 2	83	0.390208	Data		18_Sensor 2	83	0.301577	Data
4_Sensor 1	83.2	0.34515	Data		0_Sensor 1	83.2	0.413971	Data		14_Sensor 2	83.2	0.390682	Data		18_Sensor 2	83.2	0.300434	Data
4_Sensor 1	83.4	0.345802	Data		0_Sensor 1	83.4	0.414226	Data		14_Sensor 2	83.4	0.390876	Data		18_Sensor 2	83.4	0.299393	Data
4_Sensor 1	83.6	0.345894	Data		0_Sensor 1	83.6	0.414142	Data		14_Sensor 2	83.6	0.392018	Data		18_Sensor 2	83.6	0.299976	Data
4_Sensor 1	83.8	0.345221	Data		0_Sensor 1	83.8	0.414632	Data		14_Sensor 2	83.8	0.392004	Data		18_Sensor 2	83.8	0.300107	Data
4_Sensor 1	84	0.345069	Data		0_Sensor 1	84	0.41482	Data		14_Sensor 2	84	0.392589	Data		18_Sensor 2	84	0.300559	Data
4_Sensor 1	84.2	0.344756	Data		0_Sensor 1	84.2	0.415738	Data		14_Sensor 2	84.2	0.39266	Data		18_Sensor 2	84.2	0.300663	Data
4_Sensor 1	84.4	0.344813	Data		0_Sensor 1	84.4	0.416219	Data		14_Sensor 2	84.4	0.392977	Data		18_Sensor 2	84.4	0.30184	Data
4_Sensor 1	84.6	0.345699	Data		0_Sensor 1	84.6	0.417073	Data		14_Sensor 2	84.6	0.392255	Data		18_Sensor 2	84.6	0.302931	Data
4_Sensor 1	84.8	0.34606	Data		0_Sensor 1	84.8	0.417706	Data		14_Sensor 2	84.8	0.392491	Data		18_Sensor 2	84.8	0.303319	Data
4_Sensor 1	85	0.347356	Data		0_Sensor 1	85	0.418721	Data		14_Sensor 2	85	0.392345	Data		18_Sensor 2	85	0.302698	Data
4_Sensor 1	85.2	0.34802	Data		0_Sensor 1	85.2	0.419118	Data		14_Sensor 2	85.2	0.392253	Data		18_Sensor 2	85.2	0.302182	Data
4_Sensor 1	85.4	0.347829	Data		0_Sensor 1	85.4	0.418242	Data		14_Sensor 2	85.4	0.392657	Data		18_Sensor 2	85.4	0.301363	Data
4_Sensor 1	85.6	0.34761	Data		0_Sensor 1	85.6	0.418397	Data		14_Sensor 2	85.6	0.391758	Data		18_Sensor 2	85.6	0.301266	Data
4_Sensor 1	85.8	0.347079	Data		0_Sensor 1	85.8	0.417222	Data		14_Sensor 2	85.8	0.391815	Data		18_Sensor 2	85.8	0.301368	Data
4_Sensor 1	86	0.346564	Data		0_Sensor 1	86	0.417268	Data		14_Sensor 2	86	0.391581	Data		18_Sensor 2	86	0.301429	Data
4_Sensor 1	86.2	0.346316	Data		0_Sensor 1	86.2	0.417065	Data		14_Sensor 2	86.2	0.391711	Data		18_Sensor 2	86.2	0.302896	Data
4_Sensor 1	86.4	0.346547	Data		0_Sensor 1	86.4	0.415601	Data		14_Sensor 2	86.4	0.390919	Data		18_Sensor 2	86.4	0.30243	Data
4_Sensor 1	86.6	0.346798	Data		0_Sensor 1	86.6	0.415588	Data		14_Sensor 2	86.6	0.390991	Data		18_Sensor 2	86.6	0.301351	Data
4_Sensor 1	86.8	0.347575	Data		0_Sensor 1	86.8	0.414538	Data		14_Sensor 2	86.8	0.391057	Data		18_Sensor 2	86.8	0.300836	Data
4_Sensor 1	87	0.347806	Data		0_Sensor 1	87	0.414273	Data		14_Sensor 2	87	0.391129	Data		18_Sensor 2	87	0.300529	Data
4_Sensor 1	87.2	0.348058	Data		0_Sensor 1	87.2	0.414619	Data		14_Sensor 2	87.2	0.391299	Data		18_Sensor 2	87.2	0.299523	Data
4_Sensor 1	87.4	0.346793	Data		0_Sensor 1	87.4	0.414795	Data		14_Sensor 2	87.4	0.391102	Data		18_Sensor 2	87.4	0.29945	Data
4_Sensor 1	87.6	0.346384	Data		0_Sensor 1	87.6	0.414679	Data		14_Sensor 2	87.6	0.391538	Data		18_Sensor 2	87.6	0.301042	Data
4_Sensor 1	87.8	0.345501	Data		0_Sensor 1	87.8	0.415222	Data		14_Sensor 2	87.8	0.391236	Data		18_Sensor 2	87.8	0.301855	Data
4_Sensor 1	88	0.345472	Data		0_Sensor 1	88	0.415192	Data		14_Sensor 2	88	0.392251	Data		18_Sensor 2	88	0.302215	Data
4_Sensor 1	88.2	0.345162	Data		0_Sensor 1	88.2	0.415785	Data		14_Sensor 2	88.2	0.3925	Data		18_Sensor 2	88.2	0.302835	Data
4_Sensor 1	88.4	0.345072	Data		0_Sensor 1	88.4	0.416296	Data		14_Sensor 2	88.4	0.393389	Data		18_Sensor 2	88.4	0.303427	Data
4_Sensor 1	88.6	0.346246	Data		0_Sensor 1	88.6	0.417624	Data		14_Sensor 2	88.6	0.393814	Data		18_Sensor 2	88.6	0.30458	Data
4_Sensor 1	88.8	0.34572	Data		0_Sensor 1	88.8	0.417702	Data		14_Sensor 2	88.8	0.394421	Data		18_Sensor 2	88.8	0.305196	Data
4_Sensor 1	89	0.346089	Data		0_Sensor 1	89	0.41786	Data		14_Sensor 2	89	0.394679	Data		18_Sensor 2	89	0.305519	Data
4_Sensor 1	89.2	0.346742	Data		0_Sensor 1	89.2	0.418208	Data		14_Sensor 2	89.2	0.395524	Data		18_Sensor 2	89.2	0.305596	Data
4_Sensor 1	89.4	0.346108	Data		0_Sensor 1	89.4	0.41754	Data		14_Sensor 2	89.4	0.395675	Data		18_Sensor 2	89.4	0.305638	Data
4_Sensor 1	89.6	0.346451	Data		0_Sensor 1	89.6	0.417044	Data		14_Sensor 2	89.6	0.395223	Data		18_Sensor 2	89.6	0.306505	Data
4_Sensor 1	89.8	0.346878	Data		0_Sensor 1	89.8	0.416778	Data		14_Sensor 2	89.8	0.396186	Data		18_Sensor 2	89.8	0.307186	Data
4_Sensor 1	90	0.347551	Data		0_Sensor 1	90	0.417633	Data		14_Sensor 2	90	0.396844	Data		18_Sensor 2	90	0.306865	Data
4_Sensor 1	90.2	0.34939	Data		0_Sensor 1	90.2	0.418422	Data		14_Sensor 2	90.2	0.397063	Data		18_Sensor 2	90.2	0.306455	Data
4_Sensor 1	90.4	0.350136	Data		0_Sensor 1	90.4	0.418633	Data		14_Sensor 2	90.4	0.397662	Data		18_Sensor 2	90.4	0.305593	Data
4_Sensor 1	90.6	0.3508	Data		0_Sensor 1	90.6	0.420252	Data		14_Sensor 2	90.6	0.398281	Data		18_Sensor 2	90.6	0.305687	Data
4_Sensor 1	90.8	0.351614	Data		0_Sensor 1	90.8	0.419611	Data		14_Sensor 2	90.8	0.398206	Data		18_Sensor 2	90.8	0.305389	Data
4_Sensor 1	91	0.35103	Data		0_Sensor 1	91	0.420173	Data		14_Sensor 2	91	0.398367	Data		18_Sensor 2	91	0.305444	Data
4_Sensor 1	91.2	0.351506	Data		0_Sensor 1	91.2	0.420645	Data		14_Sensor 2	91.2	0.397904	Data		18_Sensor 2	91.2	0.306164	Data
4_Sensor 1	91.4	0.350952	Data		0_Sensor 1	91.4	0.42095	Data		14_Sensor 2	91.4	0.397868	Data		18_Sensor 2	91.4	0.306128	Data
4_Sensor 1	91.6	0.351079	Data		0_Sensor 1	91.6	0.42109	Data		14_Sensor 2	91.6	0.39799	Data		18_Sensor 2	91.6	0.306232	Data
4_Sensor 1	91.8	0.350757	Data		0_Sensor 1	91.8	0.421109	Data		14_Sensor 2	91.8	0.398566	Data		18_Sensor 2	91.8	0.306012	Data
4_Sensor 1	92	0.350793	Data		0_Sensor 1	92	0.421126	Data		14_Sensor 2	92	0.398293	Data		18_Sensor 2	92	0.306357	Data
4_Sensor 1	92.2	0.349942	Data		0_Sensor 1	92.2	0.42222	Data		14_Sensor 2	92.2	0.397574	Data		18_Sensor 2	92.2	0.306615	Data
4_Sensor 1	92.4	0.348858	Data		0_Sensor 1	92.4	0.422589	Data		14_Sensor 2	92.4	0.397224	Data		18_Sensor 2	92.4	0.307084	Data
4_Sensor 1	92.6	0.349397	Data		0_Sensor 1	92.6	0.422455	Data		14_Sensor 2	92.6	0.396874	Data		18_Sensor 2	92.6	0.308772	Data
4_Sensor 1	92.8	0.348374	Data		0_Sensor 1	92.8	0.422115	Data		14_Sensor 2	92.8	0.396551	Data		18_Sensor 2	92.8	0.308876	Data
4_Sensor 1	93	0.349296	Data		0_Sensor 1	93	0.42223	Data		14_Sensor 2	93	0.396531	Data		18_Sensor 2	93	0.308754	Data
4_Sensor 1	93.2	0.349914	Data		0_Sensor 1	93.2	0.421916	Data		14_Sensor 2	93.2	0.396182	Data		18_Sensor 2	93.2	0.308527	Data
4_Sensor 1	93.4	0.34914	Data		0_Sensor 1	93.4	0.420368	Data		14_Sensor 2	93.4	0.395994	Data		18_Sensor 2	93.4	0.308513	Data
4_Sensor 1	93.6	0.349212	Data		0_Sensor 1	93.6	0.420083	Data		14_Sensor 2	93.6	0.395693	Data		18_Sensor 2	93.6	0.308641	Data
4_Sensor 1	93.8	0.349763	Data		0_Sensor 1	93.8	0.420911	Data		14_Sensor 2	93.8	0.395765	Data		18_Sensor 2	93.8	0.308193	Data
4_Sensor 1	94	0.350198	Data		0_Sensor 1	94	0.421832	Data		14_Sensor 2	94	0.396014	Data		18_Sensor 2	94	0.307795	Data
4_Sensor 1	94.2	0.351112	Data		0_Sensor 1	94.2	0.422614	Data		14_Sensor 2	94.2	0.396176	Data		18_Sensor 2	94.2	0.307135	Data
4_Sensor 1	94.4	0.350961	Data		0_Sensor 1	94.4	0.422767	Data		14_Sensor 2	94.4	0.395835	Data		18_Sensor 2	94.4	0.306883	Data
4_Sensor 1	94.6	0.351428	Data		0_Sensor 1	94.6	0.423445	Data		14_Sensor 2	94.6	0.39487	Data		18_Sensor 2	94.6	0.307159	Data
4_Sensor 1	94.8	0.350798	Data		0_Sensor 1	94.8	0.423487	Data		14_Sensor 2	94.8	0.394872	Data		18_Sensor 2	94.8	0.306476	Data
4_Sensor 1	95	0.349865	Data		0_Sensor 1	95	0.423809	Data		14_Sensor 2	95	0.394825	Data		18_Sensor 2	95	0.306723	Data
4_Sensor 1	95.2	0.34999	Data		0_Sensor 1	95.2	0.424272	Data		14_Sensor 2	95.2	0.395482	Data		18_Sensor 2	95.2	0.306606	Data
4_Sensor 1	95.4	0.350277	Data		0_Sensor 1	95.4	0.423806	Data		14_Sensor 2	95.4	0.395769	Data		18_Sensor 2	95.4	0.307164	Data
4_Sensor 1	95.6	0.350422	Data		0_Sensor 1	95.6	0.423089	Data		14_Sensor 2	95.6	0.396201	Data		18_Sensor 2	95.6	0.30768	Data
4_Sensor 1	95.8	0.349991	Data		0_Sensor 1	95.8	0.423585	Data		14_Sensor 2	95.8	0.396981	Data		18_Sensor 2	95.8	0.308536	Data
4_Sensor 1	96	0.350827	Data		0_Sensor 1	96	0.423792	Data		14_Sensor 2	96	0.396139	Data		18_Sensor 2	96	0.309447	Data
4_Sensor 1	96.2	0.3507	Data		0_Sensor 1	96.2	0.424736	Data		14_Sensor 2	96.2	0.396585	Data		18_Sensor 2	96.2	0.309898	Data
4_Sensor 1	96.4	0.351297	Data		0_Sensor 1	96.4	0.423857	Data		14_Sensor 2	96.4	0.396921	Data		18_Sensor 2	96.4	0.310014	Data
4_Sensor 1	96.6	0.351704	Data		0_Sensor 1	96.6	0.42354	Data		14_Sensor 2	96.6	0.397307	Data		18_Sensor 2	96.6	0.310135	Data
4_Sensor 1	96.8	0.352364	Data		0_Sensor 1	96.8	0.423576	Data		14_Sensor 2	96.8	0.398026	Data		18_Sensor 2	96.8	0.309356	Data
4_Sensor 1	97	0.352445	Data		0_Sensor 1	97	0.422663	Data		14_Sensor 2	97	0.398253	Data		18_Sensor 2	97	0.30871	Data
4_Sensor 1	97.2	0.351793	Data		0_Sensor 1	97.2	0.422047	Data		14_Sensor 2	97.2	0.397827	Data		18_Sensor 2	97.2	0.308001	Data
4_Sensor 1	97.4	0.351849	Data		0_Sensor 1	97.4	0.421651	Data		14_Sensor 2	97.4	0.398304	Data		18_Sensor 2	97.4	0.30774	Data
4_Sensor 1	97.6	0.351506	Data		0_Sensor 1	97.6	0.422097	Data		14_Sensor 2	97.6	0.398207	Data		18_Sensor 2	97.6	0.308115	Data
4_Sensor 1	97.8	0.352117	Data		0_Sensor 1	97.8	0.422599	Data		14_Sensor 2	97.8	0.398053	Data		18_Sensor 2	97.8	0.307759	Data
4_Sensor 1	98	0.35255	Data		0_Sensor 1	98	0.422061	Data		14_Sensor 2	98	0.397968	Data		18_Sensor 2	98	0.307974	Data
4_Sensor 1	98.2	0.35279	Data		0_Sensor 1	98.2	0.422353	Data		14_Sensor 2	98.2	0.397403	Data		18_Sensor 2	98.2	0.306796	Data
4_Sensor 1	98.4	0.353042	Data		0_Sensor 1	98.4	0.422075	Data		14_Sensor 2	98.4	0.397352	Data		18_Sensor 2	98.4	0.306102	Data
4_Sensor 1	98.6	0.353297	Data		0_Sensor 1	98.6	0.422563	Data		14_Sensor 2	98.6	0.39678	Data		18_Sensor 2	98.6	0.306704	Data
4_Sensor 1	98.8	0.352679	Data		0_Sensor 1	98.8	0.42257	Data		14_Sensor 2	98.8	0.39791	Data		18_Sensor 2	98.8	0.306124	Data
4_Sensor 1	99	0.353496	Data		0_Sensor 1	99	0.423311	Data		14_Sensor 2	99	0.398032	Data		18_Sensor 2	99	0.306449	Data
4_Sensor 1	99.2	0.354619	Data		0_Sensor 1	99.2	0.424135	Data		14_Sensor 2	99.2	0.398168	Data		18_Sensor 2	99.2	0.306547	Data
4_Sensor 1	99.4	0.354575	Data		0_Sensor 1	99.4	0.423354	Data		14_Sensor 2	99.4	0.397812	Data		18_Sensor 2	99.4	0.307933	Data
4_Sensor 1	99.6	0.354535	Data		0_Sensor 1	99.6	0.423625	Data		14_Sensor 2	99.6	0.398298	Data		18_Sensor 2	99.6	0.308192	Data
4_Sensor 1	99.8	0.355191	Data		0_Sensor 1	99.8	0.423966	Data		14_Sensor 2	99.8	0.398728	Data		18_Sensor 2	99.8	0.308267	Data
4_Sensor 1	100	0.356218	Data		0_Sensor 1	100	0.423671	Data		14_Sensor 2	100	0.398253	Data		18_Sensor 2	100	0.30879	Data
4_Sensor 1	100.2	0.356656	Data		0_Sensor 1	100.2	0.423208	Data		14_Sensor 2	100.2	0.399203	Data		18_Sensor 2	100.2	0.309141	Data
4_Sensor 1	100.4	0.356125	Data		0_Sensor 1	100.4	0.422291	Data		14_Sensor 2	100.4	0.399415	Data		18_Sensor 2	100.4	0.309058	Data
4_Sensor 1	100.6	0.355314	Data		0_Sensor 1	100.6	0.422435	Data		14_Sensor 2	100.6	0.400464	Data		18_Sensor 2	100.6	0.309253	Data
4_Sensor 1	100.8	0.354802	Data		0_Sensor 1	100.8	0.42256	Data		14_Sensor 2	100.8	0.401014	Data		18_Sensor 2	100.8	0.309405	Data
4_Sensor 1	101	0.353625	Data		0_Sensor 1	101	0.422884	Data		14_Sensor 2	101	0.401446	Data		18_Sensor 2	101	0.309178	Data
4_Sensor 1	101.2	0.353749	Data		0_Sensor 1	101.2	0.422869	Data		14_Sensor 2	101.2	0.401921	Data		18_Sensor 2	101.2	0.309142	Data
4_Sensor 1	101.4	0.354146	Data		0_Sensor 1	101.4	0.422351	Data		14_Sensor 2	101.4	0.402339	Data		18_Sensor 2	101.4	0.309435	Data
4_Sensor 1	101.6	0.354312	Data		0_Sensor 1	101.6	0.422596	Data		14_Sensor 2	101.6	0.402607	Data		18_Sensor 2	101.6	0.309033	Data
4_Sensor 1	101.8	0.35428	Data		0_Sensor 1	101.8	0.422419	Data		14_Sensor 2	101.8	0.402767	Data		18_Sensor 2	101.8	0.308262	Data
4_Sensor 1	102	0.353766	Data		0_Sensor 1	102	0.422265	Data		14_Sensor 2	102	0.402444	Data		18_Sensor 2	102	0.308432	Data
4_Sensor 1	102.2	0.353011	Data		0_Sensor 1	102.2	0.422537	Data		14_Sensor 2	102.2	0.401779	Data		18_Sensor 2	102.2	0.30786	Data
4_Sensor 1	102.4	0.353907	Data		0_Sensor 1	102.4	0.422979	Data		14_Sensor 2	102.4	0.402017	Data		18_Sensor 2	102.4	0.307754	Data
4_Sensor 1	102.6	0.354168	Data		0_Sensor 1	102.6	0.423956	Data		14_Sensor 2	102.6	0.401374	Data		18_Sensor 2	102.6	0.307541	Data
4_Sensor 1	102.8	0.353622	Data		0_Sensor 1	102.8	0.424508	Data		14_Sensor 2	102.8	0.40065	Data		18_Sensor 2	102.8	0.306527	Data
4_Sensor 1	103	0.353014	Data		0_Sensor 1	103	0.425711	Data		14_Sensor 2	103	0.399464	Data		18_Sensor 2	103	0.306912	Data
4_Sensor 1	103.2	0.35306	Data		0_Sensor 1	103.2	0.426084	Data		14_Sensor 2	103.2	0.397878	Data		18_Sensor 2	103.2	0.307083	Data
4_Sensor 1	103.4	0.35304	Data		0_Sensor 1	103.4	0.426596	Data		14_Sensor 2	103.4	0.39738	Data		18_Sensor 2	103.4	0.307527	Data
4_Sensor 1	103.6	0.353176	Data		0_Sensor 1	103.6	0.426435	Data		14_Sensor 2	103.6	0.397355	Data		18_Sensor 2	103.6	0.307449	Data
4_Sensor 1	103.8	0.35369	Data		0_Sensor 1	103.8	0.426057	Data		14_Sensor 2	103.8	0.397396	Data		18_Sensor 2	103.8	0.308007	Data
4_Sensor 1	104	0.35386	Data		0_Sensor 1	104	0.425853	Data		14_Sensor 2	104	0.397799	Data		18_Sensor 2	104	0.308998	Data
4_Sensor 1	104.2	0.35403	Data		0_Sensor 1	104.2	0.425423	Data		14_Sensor 2	104.2	0.398604	Data		18_Sensor 2	104.2	0.309567	Data
4_Sensor 1	104.4	0.353256	Data		0_Sensor 1	104.4	0.425298	Data		14_Sensor 2	104.4	0.399375	Data		18_Sensor 2	104.4	0.310838	Data
4_Sensor 1	104.6	0.353702	Data		0_Sensor 1	104.6	0.425804	Data		14_Sensor 2	104.6	0.401022	Data		18_Sensor 2	104.6	0.310898	Data
4_Sensor 1	104.8	0.354376	Data		0_Sensor 1	104.8	0.425277	Data		14_Sensor 2	104.8	0.40133	Data		18_Sensor 2	104.8	0.310785	Data
4_Sensor 1	105	0.354372	Data		0_Sensor 1	105	0.425306	Data		14_Sensor 2	105	0.402542	Data		18_Sensor 2	105	0.310317	Data
4_Sensor 1	105.2	0.355061	Data		0_Sensor 1	105.2	0.42459	Data		14_Sensor 2	105.2	0.402886	Data		18_Sensor 2	105.2	0.30978	Data
4_Sensor 1	105.4	0.355465	Data		0_Sensor 1	105.4	0.42422	Data		14_Sensor 2	105.4	0.403492	Data		18_Sensor 2	105.4	0.308918	Data
4_Sensor 1	105.6	0.355631	Data		0_Sensor 1	105.6	0.424549	Data		14_Sensor 2	105.6	0.403958	Data		18_Sensor 2	105.6	0.308218	Data
4_Sensor 1	105.8	0.354528	Data		0_Sensor 1	105.8	0.423761	Data		14_Sensor 2	105.8	0.403587	Data		18_Sensor 2	105.8	0.307762	Data
4_Sensor 1	106	0.354561	Data		0_Sensor 1	106	0.423433	Data		14_Sensor 2	106	0.403019	Data		18_Sensor 2	106	0.307197	Data
4_Sensor 1	106.2	0.354476	Data		0_Sensor 1	106.2	0.422494	Data		14_Sensor 2	106.2	0.402948	Data		18_Sensor 2	106.2	0.306672	Data
4_Sensor 1	106.4	0.355063	Data		0_Sensor 1	106.4	0.422105	Data		14_Sensor 2	106.4	0.403557	Data		18_Sensor 2	106.4	0.305608	Data
4_Sensor 1	106.6	0.355186	Data		0_Sensor 1	106.6	0.422539	Data		14_Sensor 2	106.6	0.402898	Data		18_Sensor 2	106.6	0.304386	Data
4_Sensor 1	106.8	0.354073	Data		0_Sensor 1	106.8	0.42238	Data		14_Sensor 2	106.8	0.401769	Data		18_Sensor 2	106.8	0.304572	Data
4_Sensor 1	107	0.354874	Data		0_Sensor 1	107	0.422443	Data		14_Sensor 2	107	0.401554	Data		18_Sensor 2	107	0.305132	Data
4_Sensor 1	107.2	0.355472	Data		0_Sensor 1	107.2	0.423373	Data		14_Sensor 2	107.2	0.402076	Data		18_Sensor 2	107.2	0.304986	Data
4_Sensor 1	107.4	0.356304	Data		0_Sensor 1	107.4	0.424182	Data		14_Sensor 2	107.4	0.402138	Data		18_Sensor 2	107.4	0.305509	Data
4_Sensor 1	107.6	0.356476	Data		0_Sensor 1	107.6	0.423672	Data		14_Sensor 2	107.6	0.40263	Data		18_Sensor 2	107.6	0.305967	Data
4_Sensor 1	107.8	0.357039	Data		0_Sensor 1	107.8	0.423771	Data		14_Sensor 2	107.8	0.403007	Data		18_Sensor 2	107.8	0.306877	Data
4_Sensor 1	108	0.356834	Data		0_Sensor 1	108	0.423911	Data		14_Sensor 2	108	0.403997	Data		18_Sensor 2	108	0.307353	Data
4_Sensor 1	108.2	0.356252	Data		0_Sensor 1	108.2	0.424639	Data		14_Sensor 2	108.2	0.404964	Data		18_Sensor 2	108.2	0.308101	Data
4_Sensor 1	108.4	0.355517	Data		0_Sensor 1	108.4	0.425202	Data		14_Sensor 2	108.4	0.40588	Data		18_Sensor 2	108.4	0.308553	Data
4_Sensor 1	108.6	0.355259	Data		0_Sensor 1	108.6	0.426612	Data		14_Sensor 2	108.6	0.406525	Data		18_Sensor 2	108.6	0.308077	Data
4_Sensor 1	108.8	0.355899	Data		0_Sensor 1	108.8	0.426387	Data		14_Sensor 2	108.8	0.406388	Data		18_Sensor 2	108.8	0.307917	Data
4_Sensor 1	109	0.355044	Data		0_Sensor 1	109	0.427084	Data		14_Sensor 2	109	0.406573	Data		18_Sensor 2	109	0.307681	Data
4_Sensor 1	109.2	0.356147	Data		0_Sensor 1	109.2	0.427807	Data		14_Sensor 2	109.2	0.406175	Data		18_Sensor 2	109.2	0.307265	Data
4_Sensor 1	109.4	0.356561	Data		0_Sensor 1	109.4	0.42812	Data		14_Sensor 2	109.4	0.406033	Data		18_Sensor 2	109.4	0.307688	Data
4_Sensor 1	109.6	0.356277	Data		0_Sensor 1	109.6	0.428488	Data		14_Sensor 2	109.6	0.405109	Data		18_Sensor 2	109.6	0.307445	Data
4_Sensor 1	109.8	0.355487	Data		0_Sensor 1	109.8	0.428346	Data		14_Sensor 2	109.8	0.403944	Data		18_Sensor 2	109.8	0.306894	Data
4_Sensor 1	110	0.355699	Data		0_Sensor 1	110	0.428432	Data		14_Sensor 2	110	0.404924	Data		18_Sensor 2	110	0.306637	Data
4_Sensor 1	110.2	0.355161	Data		0_Sensor 1	110.2	0.428523	Data		14_Sensor 2	110.2	0.404655	Data		18_Sensor 2	110.2	0.306385	Data
4_Sensor 1	110.4	0.354909	Data		0_Sensor 1	110.4	0.429256	Data		14_Sensor 2	110.4	0.403723	Data		18_Sensor 2	110.4	0.305475	Data
4_Sensor 1	110.6	0.356005	Data		0_Sensor 1	110.6	0.430315	Data		14_Sensor 2	110.6	0.403523	Data		18_Sensor 2	110.6	0.305652	Data
4_Sensor 1	110.8	0.356297	Data		0_Sensor 1	110.8	0.429564	Data		14_Sensor 2	110.8	0.403581	Data		18_Sensor 2	110.8	0.305919	Data
4_Sensor 1	111	0.356484	Data		0_Sensor 1	111	0.429616	Data		14_Sensor 2	111	0.404117	Data		18_Sensor 2	111	0.305898	Data
4_Sensor 1	111.2	0.356723	Data		0_Sensor 1	111.2	0.430067	Data		14_Sensor 2	111.2	0.404643	Data		18_Sensor 2	111.2	0.305836	Data
4_Sensor 1	111.4	0.35746	Data		0_Sensor 1	111.4	0.429331	Data		14_Sensor 2	111.4	0.403995	Data		18_Sensor 2	111.4	0.306278	Data
4_Sensor 1	111.6	0.357418	Data		0_Sensor 1	111.6	0.429079	Data		14_Sensor 2	111.6	0.404365	Data		18_Sensor 2	111.6	0.306706	Data
4_Sensor 1	111.8	0.356406	Data		0_Sensor 1	111.8	0.428879	Data		14_Sensor 2	111.8	0.404315	Data		18_Sensor 2	111.8	0.307245	Data
4_Sensor 1	112	0.355641	Data		0_Sensor 1	112	0.428826	Data		14_Sensor 2	112	0.40546	Data		18_Sensor 2	112	0.308257	Data
4_Sensor 1	112.2	0.355119	Data		0_Sensor 1	112.2	0.429572	Data		14_Sensor 2	112.2	0.405962	Data		18_Sensor 2	112.2	0.308662	Data
4_Sensor 1	112.4	0.355366	Data		0_Sensor 1	112.4	0.429389	Data		14_Sensor 2	112.4	0.405614	Data		18_Sensor 2	112.4	0.308106	Data
4_Sensor 1	112.6	0.355422	Data		0_Sensor 1	112.6	0.429378	Data		14_Sensor 2	112.6	0.406311	Data		18_Sensor 2	112.6	0.308359	Data
4_Sensor 1	112.8	0.356329	Data		0_Sensor 1	112.8	0.428189	Data		14_Sensor 2	112.8	0.405985	Data		18_Sensor 2	112.8	0.308757	Data
4_Sensor 1	113	0.356324	Data		0_Sensor 1	113	0.428798	Data		14_Sensor 2	113	0.405579	Data		18_Sensor 2	113	0.309061	Data
4_Sensor 1	113.2	0.3577	Data		0_Sensor 1	113.2	0.429547	Data		14_Sensor 2	113.2	0.405349	Data		18_Sensor 2	113.2	0.309478	Data
4_Sensor 1	113.4	0.357769	Data		0_Sensor 1	113.4	0.42944	Data		14_Sensor 2	113.4	0.405698	Data		18_Sensor 2	113.4	0.310268	Data
4_Sensor 1	113.6	0.357359	Data		0_Sensor 1	113.6	0.429567	Data		14_Sensor 2	113.6	0.405563	Data		18_Sensor 2	113.6	0.310082	Data
4_Sensor 1	113.8	0.356704	Data		0_Sensor 1	113.8	0.429617	Data		14_Sensor 2	113.8	0.405349	Data		18_Sensor 2	113.8	0.309989	Data
4_Sensor 1	114	0.356473	Data		0_Sensor 1	114	0.429219	Data		14_Sensor 2	114	0.405593	Data		18_Sensor 2	114	0.309405	Data
4_Sensor 1	114.2	0.355824	Data		0_Sensor 1	114.2	0.429505	Data		14_Sensor 2	114.2	0.40433	Data		18_Sensor 2	114.2	0.308827	Data
4_Sensor 1	114.4	0.355934	Data		0_Sensor 1	114.4	0.430127	Data		14_Sensor 2	114.4	0.403444	Data		18_Sensor 2	114.4	0.308076	Data
4_Sensor 1	114.6	0.356207	Data		0_Sensor 1	114.6	0.42968	Data		14_Sensor 2	114.6	0.403858	Data		18_Sensor 2	114.6	0.308094	Data
4_Sensor 1	114.8	0.356022	Data		0_Sensor 1	114.8	0.428847	Data		14_Sensor 2	114.8	0.403434	Data		18_Sensor 2	114.8	0.307551	Data
4_Sensor 1	115	0.3558	Data		0_Sensor 1	115	0.429054	Data		14_Sensor 2	115	0.403287	Data		18_Sensor 2	115	0.307793	Data
4_Sensor 1	115.2	0.356697	Data		0_Sensor 1	115.2	0.428979	Data		14_Sensor 2	115.2	0.402527	Data		18_Sensor 2	115.2	0.307656	Data
4_Sensor 1	115.4	0.356389	Data		0_Sensor 1	115.4	0.428736	Data		14_Sensor 2	115.4	0.402301	Data		18_Sensor 2	115.4	0.307975	Data
4_Sensor 1	115.6	0.356253	Data		0_Sensor 1	115.6	0.428611	Data		14_Sensor 2	115.6	0.402357	Data		18_Sensor 2	115.6	0.308054	Data
4_Sensor 1	115.8	0.35597	Data		0_Sensor 1	115.8	0.428688	Data		14_Sensor 2	115.8	0.402528	Data		18_Sensor 2	115.8	0.308411	Data
4_Sensor 1	116	0.35605	Data		0_Sensor 1	116	0.428469	Data		14_Sensor 2	116	0.403418	Data		18_Sensor 2	116	0.308261	Data
4_Sensor 1	116.2	0.356484	Data		0_Sensor 1	116.2	0.428766	Data		14_Sensor 2	116.2	0.403724	Data		18_Sensor 2	116.2	0.307755	Data
4_Sensor 1	116.4	0.35627	Data		0_Sensor 1	116.4	0.428386	Data		14_Sensor 2	116.4	0.404052	Data		18_Sensor 2	116.4	0.307398	Data
4_Sensor 1	116.6	0.355816	Data		0_Sensor 1	116.6	0.428688	Data		14_Sensor 2	116.6	0.405175	Data		18_Sensor 2	116.6	0.307667	Data
4_Sensor 1	116.8	0.356679	Data		0_Sensor 1	116.8	0.429138	Data		14_Sensor 2	116.8	0.406115	Data		18_Sensor 2	116.8	0.308099	Data
4_Sensor 1	117	0.356741	Data		0_Sensor 1	117	0.430065	Data		14_Sensor 2	117	0.406694	Data		18_Sensor 2	117	0.308114	Data
4_Sensor 1	117.2	0.357445	Data		0_Sensor 1	117.2	0.429929	Data		14_Sensor 2	117.2	0.407444	Data		18_Sensor 2	117.2	0.308269	Data
4_Sensor 1	117.4	0.35742	Data		0_Sensor 1	117.4	0.429542	Data		14_Sensor 2	117.4	0.407385	Data		18_Sensor 2	117.4	0.308684	Data
4_Sensor 1	117.6	0.356839	Data		0_Sensor 1	117.6	0.429291	Data		14_Sensor 2	117.6	0.406985	Data		18_Sensor 2	117.6	0.308833	Data
4_Sensor 1	117.8	0.356648	Data		0_Sensor 1	117.8	0.428975	Data		14_Sensor 2	117.8	0.406378	Data		18_Sensor 2	117.8	0.308102	Data
4_Sensor 1	118	0.356579	Data		0_Sensor 1	118	0.428607	Data		14_Sensor 2	118	0.405956	Data		18_Sensor 2	118	0.307361	Data
4_Sensor 1	118.2	0.356344	Data		0_Sensor 1	118.2	0.428732	Data		14_Sensor 2	118.2	0.405654	Data		18_Sensor 2	118.2	0.307173	Data
4_Sensor 1	118.4	0.356363	Data		0_Sensor 1	118.4	0.428524	Data		14_Sensor 2	118.4	0.405179	Data		18_Sensor 2	118.4	0.306742	Data
4_Sensor 1	118.6	0.355761	Data		0_Sensor 1	118.6	0.427912	Data		14_Sensor 2	118.6	0.405257	Data		18_Sensor 2	118.6	0.306925	Data
4_Sensor 1	118.8	0.355769	Data		0_Sensor 1	118.8	0.427501	Data		14_Sensor 2	118.8	0.405059	Data		18_Sensor 2	118.8	0.306785	Data
4_Sensor 1	119	0.355266	Data		0_Sensor 1	119	0.427393	Data		14_Sensor 2	119	0.404815	Data		18_Sensor 2	119	0.306832	Data
4_Sensor 1	119.2	0.354972	Data		0_Sensor 1	119.2	0.426945	Data		14_Sensor 2	119.2	0.404517	Data		18_Sensor 2	119.2	0.306692	Data
4_Sensor 1	119.4	0.354453	Data		0_Sensor 1	119.4	0.426633	Data		14_Sensor 2	119.4	0.404874	Data		18_Sensor 2	119.4	0.306682	Data
4_Sensor 1	119.6	0.353975	Data		0_Sensor 1	119.6	0.426113	Data		14_Sensor 2	119.6	0.404888	Data		18_Sensor 2	119.6	0.306469	Data
4_Sensor 1	119.8	0.353487	Data		0_Sensor 1	119.8	0.426225	Data		14_Sensor 2	119.8	0.404998	Data		18_Sensor 2	119.8	0.306537	Data
4_Sensor 1	120	0.353487	Data		0_Sensor 1	120.005	0.426225	Data		14_Sensor 2	119.991	0.404998	Data		18_Sensor 2	120.006	0.306537	Data
4_Sensor 1	120.2	0.352991	Data		0_Sensor 1	120.205	0.426371	Data		14_Sensor 2	120.191	0.405173	Data		18_Sensor 2	120.206	0.305888	Data
4_Sensor 1	120.4	0.352114	Data		0_Sensor 1	120.405	0.427496	Data		14_Sensor 2	120.391	0.405306	Data		18_Sensor 2	120.406	0.305434	Data
4_Sensor 1	120.6	0.351352	Data		0_Sensor 1	120.605	0.428252	Data		14_Sensor 2	120.591	0.4053	Data		18_Sensor 2	120.606	0.305465	Data
4_Sensor 1	120.8	0.350599	Data		0_Sensor 1	120.805	0.428917	Data		14_Sensor 2	120.791	0.404779	Data		18_Sensor 2	120.806	0.304386	Data
4_Sensor 1	121	0.349307	Data		0_Sensor 1	121.005	0.429631	Data		14_Sensor 2	120.991	0.404987	Data		18_Sensor 2	121.006	0.304284	Data
4_Sensor 1	121.2	0.348284	Data		0_Sensor 1	121.205	0.430864	Data		14_Sensor 2	121.191	0.404987	Data		18_Sensor 2	121.206	0.304318	Data
4_Sensor 1	121.4	0.347755	Data		0_Sensor 1	121.405	0.432102	Data		14_Sensor 2	121.391	0.404578	Data		18_Sensor 2	121.406	0.303773	Data
4_Sensor 1	121.6	0.346989	Data		0_Sensor 1	121.605	0.433011	Data		14_Sensor 2	121.591	0.404319	Data		18_Sensor 2	121.606	0.303757	Data
4_Sensor 1	121.8	0.345872	Data		0_Sensor 1	121.805	0.433794	Data		14_Sensor 2	121.791	0.403866	Data		18_Sensor 2	121.806	0.304115	Data
4_Sensor 1	122	0.346614	Data		0_Sensor 1	122.005	0.434791	Data		14_Sensor 2	121.991	0.403945	Data		18_Sensor 2	122.006	0.303948	Data
4_Sensor 1	122.2	0.347047	Data		0_Sensor 1	122.205	0.435717	Data		14_Sensor 2	122.191	0.403698	Data		18_Sensor 2	122.206	0.303598	Data
4_Sensor 1	122.4	0.347356	Data		0_Sensor 1	122.405	0.436744	Data		14_Sensor 2	122.391	0.404169	Data		18_Sensor 2	122.406	0.303254	Data
4_Sensor 1	122.6	0.347308	Data		0_Sensor 1	122.605	0.437232	Data		14_Sensor 2	122.591	0.403128	Data		18_Sensor 2	122.606	0.303137	Data
4_Sensor 1	122.8	0.347396	Data		0_Sensor 1	122.805	0.438233	Data		14_Sensor 2	122.791	0.40303	Data		18_Sensor 2	122.806	0.302613	Data
4_Sensor 1	123	0.347976	Data		0_Sensor 1	123.005	0.438203	Data		14_Sensor 2	122.991	0.403542	Data		18_Sensor 2	123.006	0.302061	Data
4_Sensor 1	123.2	0.348037	Data		0_Sensor 1	123.205	0.437613	Data		14_Sensor 2	123.191	0.403916	Data		18_Sensor 2	123.206	0.302029	Data
4_Sensor 1	123.4	0.347388	Data		0_Sensor 1	123.405	0.437647	Data		14_Sensor 2	123.391	0.404106	Data		18_Sensor 2	123.406	0.301636	Data
4_Sensor 1	123.6	0.347839	Data		0_Sensor 1	123.605	0.437314	Data		14_Sensor 2	123.591	0.404531	Data		18_Sensor 2	123.606	0.301453	Data
4_Sensor 1	123.8	0.349258	Data		0_Sensor 1	123.805	0.437787	Data		14_Sensor 2	123.791	0.404466	Data		18_Sensor 2	123.806	0.302003	Data
4_Sensor 1	124	0.348587	Data		0_Sensor 1	124.005	0.437591	Data		14_Sensor 2	123.991	0.404466	Data		18_Sensor 2	124.006	0.302406	Data
4_Sensor 1	124.2	0.349148	Data		0_Sensor 1	124.205	0.436797	Data		14_Sensor 2	124.191	0.404718	Data		18_Sensor 2	124.206	0.302311	Data
4_Sensor 1	124.4	0.34852	Data		0_Sensor 1	124.405	0.437441	Data		14_Sensor 2	124.391	0.405248	Data		18_Sensor 2	124.406	0.302903	Data
4_Sensor 1	124.6	0.347456	Data		0_Sensor 1	124.605	0.437005	Data		14_Sensor 2	124.591	0.404948	Data		18_Sensor 2	124.606	0.303269	Data
4_Sensor 1	124.8	0.346487	Data		0_Sensor 1	124.805	0.436692	Data		14_Sensor 2	124.791	0.404548	Data		18_Sensor 2	124.806	0.302675	Data
4_Sensor 1	125	0.345247	Data		0_Sensor 1	125.005	0.437026	Data		14_Sensor 2	124.991	0.404799	Data		18_Sensor 2	125.006	0.304567	Data
4_Sensor 1	125.2	0.344534	Data		0_Sensor 1	125.205	0.436416	Data		14_Sensor 2	125.191	0.40417	Data		18_Sensor 2	125.206	0.303821	Data
4_Sensor 1	125.4	0.343981	Data		0_Sensor 1	125.405	0.435259	Data		14_Sensor 2	125.391	0.403433	Data		18_Sensor 2	125.406	0.303588	Data
4_Sensor 1	125.6	0.343481	Data		0_Sensor 1	125.605	0.43438	Data		14_Sensor 2	125.591	0.403673	Data		18_Sensor 2	125.606	0.304113	Data
4_Sensor 1	125.8	0.342565	Data		0_Sensor 1	125.805	0.434483	Data		14_Sensor 2	125.791	0.403399	Data		18_Sensor 2	125.806	0.304033	Data
4_Sensor 1	126	0.343228	Data		0_Sensor 1	126.005	0.434298	Data		14_Sensor 2	125.991	0.403639	Data		18_Sensor 2	126.006	0.303296	Data
4_Sensor 1	126.2	0.342187	Data		0_Sensor 1	126.205	0.433845	Data		14_Sensor 2	126.191	0.403236	Data		18_Sensor 2	126.206	0.303153	Data
4_Sensor 1	126.4	0.341629	Data		0_Sensor 1	126.405	0.433771	Data		14_Sensor 2	126.391	0.40328	Data		18_Sensor 2	126.406	0.303214	Data
4_Sensor 1	126.6	0.342062	Data		0_Sensor 1	126.605	0.434438	Data		14_Sensor 2	126.591	0.402885	Data		18_Sensor 2	126.606	0.303126	Data
4_Sensor 1	126.8	0.342506	Data		0_Sensor 1	126.805	0.435348	Data		14_Sensor 2	126.791	0.4028	Data		18_Sensor 2	126.806	0.302227	Data
4_Sensor 1	127	0.342636	Data		0_Sensor 1	127.005	0.435652	Data		14_Sensor 2	126.991	0.403048	Data		18_Sensor 2	127.006	0.302967	Data
4_Sensor 1	127.2	0.341941	Data		0_Sensor 1	127.205	0.435595	Data		14_Sensor 2	127.191	0.402625	Data		18_Sensor 2	127.206	0.303453	Data
4_Sensor 1	127.4	0.341683	Data		0_Sensor 1	127.405	0.435736	Data		14_Sensor 2	127.391	0.402508	Data		18_Sensor 2	127.406	0.30374	Data
4_Sensor 1	127.6	0.342178	Data		0_Sensor 1	127.605	0.436434	Data		14_Sensor 2	127.591	0.402503	Data		18_Sensor 2	127.606	0.303915	Data
4_Sensor 1	127.8	0.341912	Data		0_Sensor 1	127.805	0.437329	Data		14_Sensor 2	127.791	0.401881	Data		18_Sensor 2	127.806	0.304484	Data
4_Sensor 1	128	0.340586	Data		0_Sensor 1	128.005	0.437902	Data		14_Sensor 2	127.991	0.401848	Data		18_Sensor 2	128.006	0.304496	Data
4_Sensor 1	128.2	0.341173	Data		0_Sensor 1	128.205	0.438471	Data		14_Sensor 2	128.191	0.402286	Data		18_Sensor 2	128.206	0.304293	Data
4_Sensor 1	128.4	0.339933	Data		0_Sensor 1	128.405	0.43916	Data		14_Sensor 2	128.391	0.401951	Data		18_Sensor 2	128.406	0.304248	Data
4_Sensor 1	128.6	0.339531	Data		0_Sensor 1	128.605	0.43882	Data		14_Sensor 2	128.591	0.401168	Data		18_Sensor 2	128.606	0.303554	Data
4_Sensor 1	128.8	0.339163	Data		0_Sensor 1	128.805	0.438621	Data		14_Sensor 2	128.791	0.400436	Data		18_Sensor 2	128.806	0.302747	Data
4_Sensor 1	129	0.339532	Data		0_Sensor 1	129.005	0.437616	Data		14_Sensor 2	128.991	0.399395	Data		18_Sensor 2	129.006	0.30285	Data
4_Sensor 1	129.2	0.34022	Data		0_Sensor 1	129.205	0.435809	Data		14_Sensor 2	129.191	0.399118	Data		18_Sensor 2	129.206	0.301516	Data
4_Sensor 1	129.4	0.34072	Data		0_Sensor 1	129.405	0.434441	Data		14_Sensor 2	129.391	0.399057	Data		18_Sensor 2	129.406	0.301786	Data
4_Sensor 1	129.6	0.340782	Data		0_Sensor 1	129.605	0.433741	Data		14_Sensor 2	129.591	0.39945	Data		18_Sensor 2	129.606	0.302213	Data
4_Sensor 1	129.8	0.340338	Data		0_Sensor 1	129.805	0.433407	Data		14_Sensor 2	129.791	0.399852	Data		18_Sensor 2	129.806	0.302071	Data
4_Sensor 1	130	0.340333	Data		0_Sensor 1	130.005	0.43225	Data		14_Sensor 2	129.991	0.399836	Data		18_Sensor 2	130.006	0.302031	Data
4_Sensor 1	130.2	0.340959	Data		0_Sensor 1	130.205	0.431794	Data		14_Sensor 2	130.191	0.399903	Data		18_Sensor 2	130.206	0.302342	Data
4_Sensor 1	130.4	0.341413	Data		0_Sensor 1	130.405	0.43166	Data		14_Sensor 2	130.391	0.400062	Data		18_Sensor 2	130.406	0.302293	Data
4_Sensor 1	130.6	0.342699	Data		0_Sensor 1	130.605	0.431451	Data		14_Sensor 2	130.591	0.399609	Data		18_Sensor 2	130.606	0.302464	Data
4_Sensor 1	130.8	0.341942	Data		0_Sensor 1	130.805	0.432116	Data		14_Sensor 2	130.791	0.399953	Data		18_Sensor 2	130.806	0.302929	Data
4_Sensor 1	131	0.342157	Data		0_Sensor 1	131.005	0.431772	Data		14_Sensor 2	130.991	0.400516	Data		18_Sensor 2	131.006	0.304352	Data
4_Sensor 1	131.2	0.342153	Data		0_Sensor 1	131.205	0.431559	Data		14_Sensor 2	131.191	0.401244	Data		18_Sensor 2	131.206	0.305061	Data
4_Sensor 1	131.4	0.342046	Data		0_Sensor 1	131.405	0.43206	Data		14_Sensor 2	131.391	0.401481	Data		18_Sensor 2	131.406	0.305853	Data
4_Sensor 1	131.6	0.342099	Data		0_Sensor 1	131.605	0.433493	Data		14_Sensor 2	131.591	0.401504	Data		18_Sensor 2	131.606	0.305873	Data
4_Sensor 1	131.8	0.341345	Data		0_Sensor 1	131.805	0.43413	Data		14_Sensor 2	131.791	0.401379	Data		18_Sensor 2	131.806	0.305942	Data
4_Sensor 1	132	0.340711	Data		0_Sensor 1	132.005	0.434386	Data		14_Sensor 2	131.991	0.401443	Data		18_Sensor 2	132.006	0.305537	Data
4_Sensor 1	132.2	0.340455	Data		0_Sensor 1	132.205	0.434514	Data		14_Sensor 2	132.191	0.401342	Data		18_Sensor 2	132.206	0.30495	Data
4_Sensor 1	132.4	0.339429	Data		0_Sensor 1	132.405	0.434399	Data		14_Sensor 2	132.391	0.401007	Data		18_Sensor 2	132.406	0.304163	Data
4_Sensor 1	132.6	0.338798	Data		0_Sensor 1	132.605	0.433938	Data		14_Sensor 2	132.591	0.400981	Data		18_Sensor 2	132.606	0.3029	Data
4_Sensor 1	132.8	0.337802	Data		0_Sensor 1	132.805	0.433319	Data		14_Sensor 2	132.791	0.399928	Data		18_Sensor 2	132.806	0.301785	Data
4_Sensor 1	133	0.33781	Data		0_Sensor 1	133.005	0.432558	Data		14_Sensor 2	132.991	0.399219	Data		18_Sensor 2	133.006	0.301027	Data
4_Sensor 1	133.2	0.337606	Data		0_Sensor 1	133.205	0.431869	Data		14_Sensor 2	133.191	0.399241	Data		18_Sensor 2	133.206	0.300687	Data
4_Sensor 1	133.4	0.336874	Data		0_Sensor 1	133.405	0.431437	Data		14_Sensor 2	133.391	0.39949	Data		18_Sensor 2	133.406	0.300236	Data
4_Sensor 1	133.6	0.336305	Data		0_Sensor 1	133.605	0.431631	Data		14_Sensor 2	133.591	0.399077	Data		18_Sensor 2	133.606	0.299261	Data
4_Sensor 1	133.8	0.336607	Data		0_Sensor 1	133.805	0.431561	Data		14_Sensor 2	133.791	0.399223	Data		18_Sensor 2	133.806	0.298179	Data
4_Sensor 1	134	0.336285	Data		0_Sensor 1	134.005	0.431419	Data		14_Sensor 2	133.991	0.397961	Data		18_Sensor 2	134.006	0.297764	Data
4_Sensor 1	134.2	0.336973	Data		0_Sensor 1	134.205	0.431153	Data		14_Sensor 2	134.191	0.397489	Data		18_Sensor 2	134.206	0.297887	Data
4_Sensor 1	134.4	0.336918	Data		0_Sensor 1	134.405	0.430914	Data		14_Sensor 2	134.391	0.397481	Data		18_Sensor 2	134.406	0.297354	Data
4_Sensor 1	134.6	0.337358	Data		0_Sensor 1	134.605	0.431181	Data		14_Sensor 2	134.591	0.396369	Data		18_Sensor 2	134.606	0.298034	Data
4_Sensor 1	134.8	0.337448	Data		0_Sensor 1	134.805	0.431262	Data		14_Sensor 2	134.791	0.396334	Data		18_Sensor 2	134.806	0.298979	Data
4_Sensor 1	135	0.338423	Data		0_Sensor 1	135.005	0.431227	Data		14_Sensor 2	134.991	0.396649	Data		18_Sensor 2	135.006	0.300132	Data
4_Sensor 1	135.2	0.337681	Data		0_Sensor 1	135.205	0.431698	Data		14_Sensor 2	135.191	0.397133	Data		18_Sensor 2	135.206	0.300869	Data
4_Sensor 1	135.4	0.337927	Data		0_Sensor 1	135.405	0.431987	Data		14_Sensor 2	135.391	0.3961	Data		18_Sensor 2	135.406	0.301672	Data
4_Sensor 1	135.6	0.337698	Data		0_Sensor 1	135.605	0.43302	Data		14_Sensor 2	135.591	0.396532	Data		18_Sensor 2	135.606	0.302278	Data
4_Sensor 1	135.8	0.337891	Data		0_Sensor 1	135.805	0.432595	Data		14_Sensor 2	135.791	0.395856	Data		18_Sensor 2	135.806	0.303513	Data
4_Sensor 1	136	0.337676	Data		0_Sensor 1	136.005	0.432581	Data		14_Sensor 2	135.991	0.395869	Data		18_Sensor 2	136.006	0.304592	Data
4_Sensor 1	136.2	0.337486	Data		0_Sensor 1	136.205	0.432831	Data		14_Sensor 2	136.191	0.395603	Data		18_Sensor 2	136.206	0.305221	Data
4_Sensor 1	136.4	0.336721	Data		0_Sensor 1	136.405	0.432532	Data		14_Sensor 2	136.391	0.396181	Data		18_Sensor 2	136.406	0.305234	Data
4_Sensor 1	136.6	0.336305	Data		0_Sensor 1	136.605	0.432089	Data		14_Sensor 2	136.591	0.396776	Data		18_Sensor 2	136.606	0.305447	Data
4_Sensor 1	136.8	0.337009	Data		0_Sensor 1	136.805	0.431791	Data		14_Sensor 2	136.791	0.396747	Data		18_Sensor 2	136.806	0.304663	Data
4_Sensor 1	137	0.33711	Data		0_Sensor 1	137.005	0.43146	Data		14_Sensor 2	136.991	0.396751	Data		18_Sensor 2	137.006	0.304422	Data
4_Sensor 1	137.2	0.337445	Data		0_Sensor 1	137.205	0.432161	Data		14_Sensor 2	137.191	0.397622	Data		18_Sensor 2	137.206	0.304771	Data
4_Sensor 1	137.4	0.337456	Data		0_Sensor 1	137.405	0.432256	Data		14_Sensor 2	137.391	0.397828	Data		18_Sensor 2	137.406	0.305344	Data
4_Sensor 1	137.6	0.337219	Data		0_Sensor 1	137.605	0.432166	Data		14_Sensor 2	137.591	0.397332	Data		18_Sensor 2	137.606	0.304349	Data
4_Sensor 1	137.8	0.336791	Data		0_Sensor 1	137.805	0.432168	Data		14_Sensor 2	137.791	0.397727	Data		18_Sensor 2	137.806	0.304523	Data
4_Sensor 1	138	0.336431	Data		0_Sensor 1	138.005	0.432932	Data		14_Sensor 2	137.991	0.397322	Data		18_Sensor 2	138.006	0.304713	Data
4_Sensor 1	138.2	0.335975	Data		0_Sensor 1	138.205	0.432509	Data		14_Sensor 2	138.191	0.397495	Data		18_Sensor 2	138.206	0.304167	Data
4_Sensor 1	138.4	0.335407	Data		0_Sensor 1	138.405	0.433018	Data		14_Sensor 2	138.391	0.397574	Data		18_Sensor 2	138.406	0.303907	Data
4_Sensor 1	138.6	0.335326	Data		0_Sensor 1	138.605	0.432778	Data		14_Sensor 2	138.591	0.39691	Data		18_Sensor 2	138.606	0.304187	Data
4_Sensor 1	138.8	0.335331	Data		0_Sensor 1	138.805	0.433453	Data		14_Sensor 2	138.791	0.398141	Data		18_Sensor 2	138.806	0.303551	Data
4_Sensor 1	139	0.335051	Data		0_Sensor 1	139.005	0.434175	Data		14_Sensor 2	138.991	0.39848	Data		18_Sensor 2	139.006	0.303367	Data
4_Sensor 1	139.2	0.33406	Data		0_Sensor 1	139.205	0.434369	Data		14_Sensor 2	139.191	0.398335	Data		18_Sensor 2	139.206	0.30272	Data
4_Sensor 1	139.4	0.334071	Data		0_Sensor 1	139.405	0.435402	Data		14_Sensor 2	139.391	0.396635	Data		18_Sensor 2	139.406	0.302788	Data
4_Sensor 1	139.6	0.333698	Data		0_Sensor 1	139.605	0.43541	Data		14_Sensor 2	139.591	0.396887	Data		18_Sensor 2	139.606	0.302812	Data
4_Sensor 1	139.8	0.334083	Data		0_Sensor 1	139.805	0.434762	Data		14_Sensor 2	139.791	0.396205	Data		18_Sensor 2	139.806	0.302469	Data
4_Sensor 1	140	0.334991	Data		0_Sensor 1	140.005	0.435168	Data		14_Sensor 2	139.991	0.396611	Data		18_Sensor 2	140.006	0.301917	Data
4_Sensor 1	140.2	0.335135	Data		0_Sensor 1	140.205	0.434371	Data		14_Sensor 2	140.191	0.39629	Data		18_Sensor 2	140.206	0.30193	Data
4_Sensor 1	140.4	0.335844	Data		0_Sensor 1	140.405	0.4341	Data		14_Sensor 2	140.391	0.396563	Data		18_Sensor 2	140.406	0.301511	Data
4_Sensor 1	140.6	0.336168	Data		0_Sensor 1	140.605	0.434726	Data		14_Sensor 2	140.591	0.396435	Data		18_Sensor 2	140.606	0.301265	Data
4_Sensor 1	140.8	0.336815	Data		0_Sensor 1	140.805	0.434912	Data		14_Sensor 2	140.791	0.396416	Data		18_Sensor 2	140.806	0.301115	Data
4_Sensor 1	141	0.33629	Data		0_Sensor 1	141.005	0.434552	Data		14_Sensor 2	140.991	0.396065	Data		18_Sensor 2	141.006	0.301747	Data
4_Sensor 1	141.2	0.336568	Data		0_Sensor 1	141.205	0.434965	Data		14_Sensor 2	141.191	0.396523	Data		18_Sensor 2	141.206	0.302637	Data
4_Sensor 1	141.4	0.336947	Data		0_Sensor 1	141.405	0.433406	Data		14_Sensor 2	141.391	0.396629	Data		18_Sensor 2	141.406	0.303643	Data
4_Sensor 1	141.6	0.337026	Data		0_Sensor 1	141.605	0.432577	Data		14_Sensor 2	141.591	0.396731	Data		18_Sensor 2	141.606	0.303319	Data
4_Sensor 1	141.8	0.336605	Data		0_Sensor 1	141.805	0.432431	Data		14_Sensor 2	141.791	0.397747	Data		18_Sensor 2	141.806	0.303881	Data
4_Sensor 1	142	0.336771	Data		0_Sensor 1	142.005	0.432692	Data		14_Sensor 2	141.991	0.398544	Data		18_Sensor 2	142.006	0.303852	Data
4_Sensor 1	142.2	0.336017	Data		0_Sensor 1	142.205	0.43176	Data		14_Sensor 2	142.191	0.397904	Data		18_Sensor 2	142.206	0.303197	Data
4_Sensor 1	142.4	0.335519	Data		0_Sensor 1	142.405	0.432031	Data		14_Sensor 2	142.391	0.397843	Data		18_Sensor 2	142.406	0.302791	Data
4_Sensor 1	142.6	0.335312	Data		0_Sensor 1	142.605	0.431489	Data		14_Sensor 2	142.591	0.398398	Data		18_Sensor 2	142.606	0.302335	Data
4_Sensor 1	142.8	0.334573	Data		0_Sensor 1	142.805	0.432026	Data		14_Sensor 2	142.791	0.398634	Data		18_Sensor 2	142.806	0.301891	Data
4_Sensor 1	143	0.33401	Data		0_Sensor 1	143.005	0.43185	Data		14_Sensor 2	142.991	0.398328	Data		18_Sensor 2	143.006	0.302068	Data
4_Sensor 1	143.2	0.333203	Data		0_Sensor 1	143.205	0.431879	Data		14_Sensor 2	143.191	0.397674	Data		18_Sensor 2	143.206	0.302002	Data
4_Sensor 1	143.4	0.332477	Data		0_Sensor 1	143.405	0.432023	Data		14_Sensor 2	143.391	0.396747	Data		18_Sensor 2	143.406	0.301046	Data
4_Sensor 1	143.6	0.332812	Data		0_Sensor 1	143.605	0.431679	Data		14_Sensor 2	143.591	0.396689	Data		18_Sensor 2	143.606	0.300251	Data
4_Sensor 1	143.8	0.333531	Data		0_Sensor 1	143.805	0.431882	Data		14_Sensor 2	143.791	0.39615	Data		18_Sensor 2	143.806	0.299852	Data
4_Sensor 1	144	0.333851	Data		0_Sensor 1	144.005	0.432046	Data		14_Sensor 2	143.991	0.396228	Data		18_Sensor 2	144.006	0.300386	Data
4_Sensor 1	144.2	0.334206	Data		0_Sensor 1	144.205	0.432159	Data		14_Sensor 2	144.191	0.395277	Data		18_Sensor 2	144.206	0.300706	Data
4_Sensor 1	144.4	0.33436	Data		0_Sensor 1	144.405	0.433203	Data		14_Sensor 2	144.391	0.394364	Data		18_Sensor 2	144.406	0.30087	Data
4_Sensor 1	144.6	0.334518	Data		0_Sensor 1	144.605	0.433893	Data		14_Sensor 2	144.591	0.394324	Data		18_Sensor 2	144.606	0.301153	Data
4_Sensor 1	144.8	0.334252	Data		0_Sensor 1	144.805	0.434596	Data		14_Sensor 2	144.791	0.39448	Data		18_Sensor 2	144.806	0.301039	Data
4_Sensor 1	145	0.334381	Data		0_Sensor 1	145.005	0.434078	Data		14_Sensor 2	144.991	0.39432	Data		18_Sensor 2	145.006	0.301164	Data
4_Sensor 1	145.2	0.335007	Data		0_Sensor 1	145.205	0.433305	Data		14_Sensor 2	145.191	0.394907	Data		18_Sensor 2	145.206	0.301007	Data
4_Sensor 1	145.4	0.335627	Data		0_Sensor 1	145.405	0.431884	Data		14_Sensor 2	145.391	0.395731	Data		18_Sensor 2	145.406	0.301486	Data
4_Sensor 1	145.6	0.336173	Data		0_Sensor 1	145.605	0.431806	Data		14_Sensor 2	145.591	0.395505	Data		18_Sensor 2	145.606	0.301862	Data
4_Sensor 1	145.8	0.336209	Data		0_Sensor 1	145.805	0.431989	Data		14_Sensor 2	145.791	0.396859	Data		18_Sensor 2	145.806	0.301893	Data
4_Sensor 1	146	0.336882	Data		0_Sensor 1	146.005	0.432102	Data		14_Sensor 2	145.991	0.396909	Data		18_Sensor 2	146.006	0.300908	Data
4_Sensor 1	146.2	0.335814	Data		0_Sensor 1	146.205	0.432086	Data		14_Sensor 2	146.191	0.395884	Data		18_Sensor 2	146.206	0.300993	Data
4_Sensor 1	146.4	0.335371	Data		0_Sensor 1	146.405	0.432065	Data		14_Sensor 2	146.391	0.39664	Data		18_Sensor 2	146.406	0.302239	Data
4_Sensor 1	146.6	0.335082	Data		0_Sensor 1	146.605	0.432148	Data		14_Sensor 2	146.591	0.396339	Data		18_Sensor 2	146.606	0.30314	Data
4_Sensor 1	146.8	0.334446	Data		0_Sensor 1	146.805	0.432566	Data		14_Sensor 2	146.791	0.396247	Data		18_Sensor 2	146.806	0.303114	Data
4_Sensor 1	147	0.33447	Data		0_Sensor 1	147.005	0.432552	Data		14_Sensor 2	146.991	0.396514	Data		18_Sensor 2	147.006	0.303103	Data
4_Sensor 1	147.2	0.334132	Data		0_Sensor 1	147.205	0.432395	Data		14_Sensor 2	147.191	0.395947	Data		18_Sensor 2	147.206	0.302617	Data
4_Sensor 1	147.4	0.334817	Data		0_Sensor 1	147.405	0.432228	Data		14_Sensor 2	147.391	0.395075	Data		18_Sensor 2	147.406	0.300843	Data
4_Sensor 1	147.6	0.335341	Data		0_Sensor 1	147.605	0.43276	Data		14_Sensor 2	147.591	0.394838	Data		18_Sensor 2	147.606	0.300662	Data
4_Sensor 1	147.8	0.335086	Data		0_Sensor 1	147.805	0.432357	Data		14_Sensor 2	147.791	0.395327	Data		18_Sensor 2	147.806	0.301547	Data
4_Sensor 1	148	0.33546	Data		0_Sensor 1	148.005	0.432629	Data		14_Sensor 2	147.991	0.395223	Data		18_Sensor 2	148.006	0.301498	Data
4_Sensor 1	148.2	0.336329	Data		0_Sensor 1	148.205	0.432656	Data		14_Sensor 2	148.191	0.394417	Data		18_Sensor 2	148.206	0.301074	Data
4_Sensor 1	148.4	0.33596	Data		0_Sensor 1	148.405	0.431903	Data		14_Sensor 2	148.391	0.393281	Data		18_Sensor 2	148.406	0.300995	Data
4_Sensor 1	148.6	0.336062	Data		0_Sensor 1	148.605	0.431481	Data		14_Sensor 2	148.591	0.393811	Data		18_Sensor 2	148.606	0.301255	Data
4_Sensor 1	148.8	0.334596	Data		0_Sensor 1	148.805	0.431809	Data		14_Sensor 2	148.791	0.393158	Data		18_Sensor 2	148.806	0.300306	Data
4_Sensor 1	149	0.334799	Data		0_Sensor 1	149.005	0.430371	Data		14_Sensor 2	148.991	0.393095	Data		18_Sensor 2	149.006	0.300512	Data
4_Sensor 1	149.2	0.334789	Data		0_Sensor 1	149.205	0.429812	Data		14_Sensor 2	149.191	0.393683	Data		18_Sensor 2	149.206	0.300399	Data
4_Sensor 1	149.4	0.335242	Data		0_Sensor 1	149.405	0.42992	Data		14_Sensor 2	149.391	0.393499	Data		18_Sensor 2	149.406	0.300859	Data
4_Sensor 1	149.6	0.334799	Data		0_Sensor 1	149.605	0.430022	Data		14_Sensor 2	149.591	0.393798	Data		18_Sensor 2	149.606	0.300379	Data
4_Sensor 1	149.8	0.33451	Data		0_Sensor 1	149.805	0.429827	Data		14_Sensor 2	149.791	0.393988	Data		18_Sensor 2	149.806	0.299681	Data
4_Sensor 1	150	0.334294	Data		0_Sensor 1	150.005	0.430098	Data		14_Sensor 2	149.991	0.393487	Data		18_Sensor 2	150.006	0.298933	Data
4_Sensor 1	150.2	0.333821	Data		0_Sensor 1	150.205	0.430819	Data		14_Sensor 2	150.191	0.393219	Data		18_Sensor 2	150.206	0.299434	Data
4_Sensor 1	150.4	0.334161	Data		0_Sensor 1	150.405	0.431324	Data		14_Sensor 2	150.391	0.393284	Data		18_Sensor 2	150.406	0.300728	Data
4_Sensor 1	150.6	0.333672	Data		0_Sensor 1	150.605	0.432022	Data		14_Sensor 2	150.591	0.392484	Data		18_Sensor 2	150.606	0.300352	Data
4_Sensor 1	150.8	0.33314	Data		0_Sensor 1	150.805	0.431899	Data		14_Sensor 2	150.791	0.394203	Data		18_Sensor 2	150.806	0.30004	Data
4_Sensor 1	151	0.333509	Data		0_Sensor 1	151.005	0.431372	Data		14_Sensor 2	150.991	0.394775	Data		18_Sensor 2	151.006	0.299904	Data
4_Sensor 1	151.2	0.333587	Data		0_Sensor 1	151.205	0.431797	Data		14_Sensor 2	151.191	0.395304	Data		18_Sensor 2	151.206	0.299444	Data
4_Sensor 1	151.4	0.334124	Data		0_Sensor 1	151.405	0.431106	Data		14_Sensor 2	151.391	0.395411	Data		18_Sensor 2	151.406	0.29962	Data
4_Sensor 1	151.6	0.333868	Data		0_Sensor 1	151.605	0.431286	Data		14_Sensor 2	151.591	0.396295	Data		18_Sensor 2	151.606	0.300608	Data
4_Sensor 1	151.8	0.333964	Data		0_Sensor 1	151.805	0.431726	Data		14_Sensor 2	151.791	0.395575	Data		18_Sensor 2	151.806	0.301614	Data
4_Sensor 1	152	0.335221	Data		0_Sensor 1	152.005	0.432368	Data		14_Sensor 2	151.991	0.395536	Data		18_Sensor 2	152.006	0.301961	Data
4_Sensor 1	152.2	0.335663	Data		0_Sensor 1	152.205	0.431433	Data		14_Sensor 2	152.191	0.396051	Data		18_Sensor 2	152.206	0.302216	Data
4_Sensor 1	152.4	0.336739	Data		0_Sensor 1	152.405	0.430956	Data		14_Sensor 2	152.391	0.39637	Data		18_Sensor 2	152.406	0.301943	Data
4_Sensor 1	152.6	0.337985	Data		0_Sensor 1	152.605	0.431629	Data		14_Sensor 2	152.591	0.397362	Data		18_Sensor 2	152.606	0.30239	Data
4_Sensor 1	152.8	0.3386	Data		0_Sensor 1	152.805	0.431417	Data		14_Sensor 2	152.791	0.396724	Data		18_Sensor 2	152.806	0.302229	Data
4_Sensor 1	153	0.338684	Data		0_Sensor 1	153.005	0.430836	Data		14_Sensor 2	152.991	0.396867	Data		18_Sensor 2	153.006	0.302212	Data
4_Sensor 1	153.2	0.338392	Data		0_Sensor 1	153.205	0.430849	Data		14_Sensor 2	153.191	0.39675	Data		18_Sensor 2	153.206	0.302208	Data
4_Sensor 1	153.4	0.33866	Data		0_Sensor 1	153.405	0.430643	Data		14_Sensor 2	153.391	0.396261	Data		18_Sensor 2	153.406	0.301909	Data
4_Sensor 1	153.6	0.337073	Data		0_Sensor 1	153.605	0.429735	Data		14_Sensor 2	153.591	0.396194	Data		18_Sensor 2	153.606	0.301259	Data
4_Sensor 1	153.8	0.336643	Data		0_Sensor 1	153.805	0.428855	Data		14_Sensor 2	153.791	0.394706	Data		18_Sensor 2	153.806	0.301639	Data
4_Sensor 1	154	0.335649	Data		0_Sensor 1	154.005	0.428926	Data		14_Sensor 2	153.991	0.39391	Data		18_Sensor 2	154.006	0.301155	Data
4_Sensor 1	154.2	0.334489	Data		0_Sensor 1	154.205	0.429301	Data		14_Sensor 2	154.191	0.393582	Data		18_Sensor 2	154.206	0.3015	Data
4_Sensor 1	154.4	0.334268	Data		0_Sensor 1	154.405	0.429403	Data		14_Sensor 2	154.391	0.39284	Data		18_Sensor 2	154.406	0.302588	Data
4_Sensor 1	154.6	0.3333	Data		0_Sensor 1	154.605	0.429182	Data		14_Sensor 2	154.591	0.39217	Data		18_Sensor 2	154.606	0.302111	Data
4_Sensor 1	154.8	0.332426	Data		0_Sensor 1	154.805	0.428863	Data		14_Sensor 2	154.791	0.392829	Data		18_Sensor 2	154.806	0.301647	Data
4_Sensor 1	155	0.332215	Data		0_Sensor 1	155.005	0.428539	Data		14_Sensor 2	154.991	0.39211	Data		18_Sensor 2	155.006	0.302311	Data
4_Sensor 1	155.2	0.331713	Data		0_Sensor 1	155.205	0.428967	Data		14_Sensor 2	155.191	0.392251	Data		18_Sensor 2	155.206	0.302629	Data
4_Sensor 1	155.4	0.331279	Data		0_Sensor 1	155.405	0.429515	Data		14_Sensor 2	155.391	0.392433	Data		18_Sensor 2	155.406	0.303565	Data
4_Sensor 1	155.6	0.331312	Data		0_Sensor 1	155.605	0.430745	Data		14_Sensor 2	155.591	0.392852	Data		18_Sensor 2	155.606	0.303416	Data
4_Sensor 1	155.8	0.33185	Data		0_Sensor 1	155.805	0.431242	Data		14_Sensor 2	155.791	0.392449	Data		18_Sensor 2	155.806	0.304001	Data
4_Sensor 1	156	0.332386	Data		0_Sensor 1	156.005	0.432015	Data		14_Sensor 2	155.991	0.394338	Data		18_Sensor 2	156.006	0.304075	Data
4_Sensor 1	156.2	0.333318	Data		0_Sensor 1	156.205	0.432218	Data		14_Sensor 2	156.191	0.394381	Data		18_Sensor 2	156.206	0.30353	Data
4_Sensor 1	156.4	0.33463	Data		0_Sensor 1	156.405	0.432922	Data		14_Sensor 2	156.391	0.394811	Data		18_Sensor 2	156.406	0.302618	Data
4_Sensor 1	156.6	0.335008	Data		0_Sensor 1	156.605	0.433025	Data		14_Sensor 2	156.591	0.393955	Data		18_Sensor 2	156.606	0.302186	Data
4_Sensor 1	156.8	0.33462	Data		0_Sensor 1	156.805	0.432188	Data		14_Sensor 2	156.791	0.39364	Data		18_Sensor 2	156.806	0.301892	Data
4_Sensor 1	157	0.334004	Data		0_Sensor 1	157.005	0.432441	Data		14_Sensor 2	156.991	0.394005	Data		18_Sensor 2	157.006	0.300988	Data
4_Sensor 1	157.2	0.333557	Data		0_Sensor 1	157.205	0.432003	Data		14_Sensor 2	157.191	0.39411	Data		18_Sensor 2	157.206	0.301121	Data
4_Sensor 1	157.4	0.334119	Data		0_Sensor 1	157.405	0.431131	Data		14_Sensor 2	157.391	0.394407	Data		18_Sensor 2	157.406	0.300827	Data
4_Sensor 1	157.6	0.332091	Data		0_Sensor 1	157.605	0.429923	Data		14_Sensor 2	157.591	0.394535	Data		18_Sensor 2	157.606	0.301006	Data
4_Sensor 1	157.8	0.331501	Data		0_Sensor 1	157.805	0.428746	Data		14_Sensor 2	157.791	0.394397	Data		18_Sensor 2	157.806	0.301307	Data
4_Sensor 1	158	0.330477	Data		0_Sensor 1	158.005	0.42953	Data		14_Sensor 2	157.991	0.394328	Data		18_Sensor 2	158.006	0.300967	Data
4_Sensor 1	158.2	0.331486	Data		0_Sensor 1	158.205	0.42843	Data		14_Sensor 2	158.191	0.394266	Data		18_Sensor 2	158.206	0.301166	Data
4_Sensor 1	158.4	0.33249	Data		0_Sensor 1	158.405	0.427664	Data		14_Sensor 2	158.391	0.393317	Data		18_Sensor 2	158.406	0.30175	Data
4_Sensor 1	158.6	0.331911	Data		0_Sensor 1	158.605	0.426999	Data		14_Sensor 2	158.591	0.393329	Data		18_Sensor 2	158.606	0.301181	Data
4_Sensor 1	158.8	0.332467	Data		0_Sensor 1	158.805	0.426531	Data		14_Sensor 2	158.791	0.393509	Data		18_Sensor 2	158.806	0.301364	Data
4_Sensor 1	159	0.332947	Data		0_Sensor 1	159.005	0.425532	Data		14_Sensor 2	158.991	0.393767	Data		18_Sensor 2	159.006	0.301575	Data
4_Sensor 1	159.2	0.332903	Data		0_Sensor 1	159.205	0.425864	Data		14_Sensor 2	159.191	0.394496	Data		18_Sensor 2	159.206	0.300922	Data
4_Sensor 1	159.4	0.332683	Data		0_Sensor 1	159.405	0.42656	Data		14_Sensor 2	159.391	0.395654	Data		18_Sensor 2	159.406	0.301031	Data
4_Sensor 1	159.6	0.332913	Data		0_Sensor 1	159.605	0.426689	Data		14_Sensor 2	159.591	0.395753	Data		18_Sensor 2	159.606	0.300906	Data
4_Sensor 1	159.8	0.33292	Data		0_Sensor 1	159.805	0.426663	Data		14_Sensor 2	159.791	0.395197	Data		18_Sensor 2	159.806	0.30185	Data
4_Sensor 1	160	0.332081	Data		0_Sensor 1	160.005	0.427698	Data		14_Sensor 2	159.991	0.395006	Data		18_Sensor 2	160.006	0.302307	Data
4_Sensor 1	160.2	0.332171	Data		0_Sensor 1	160.205	0.428261	Data		14_Sensor 2	160.191	0.394093	Data		18_Sensor 2	160.206	0.302317	Data
4_Sensor 1	160.4	0.332225	Data		0_Sensor 1	160.405	0.428967	Data		14_Sensor 2	160.391	0.395017	Data		18_Sensor 2	160.406	0.30252	Data
4_Sensor 1	160.6	0.331243	Data		0_Sensor 1	160.605	0.429342	Data		14_Sensor 2	160.591	0.39496	Data		18_Sensor 2	160.606	0.302052	Data
4_Sensor 1	160.8	0.330696	Data		0_Sensor 1	160.805	0.430203	Data		14_Sensor 2	160.791	0.395812	Data		18_Sensor 2	160.806	0.302071	Data
4_Sensor 1	161	0.329837	Data		0_Sensor 1	161.005	0.430978	Data		14_Sensor 2	160.991	0.395654	Data		18_Sensor 2	161.006	0.301844	Data
4_Sensor 1	161.2	0.328497	Data		0_Sensor 1	161.205	0.430261	Data		14_Sensor 2	161.191	0.395327	Data		18_Sensor 2	161.206	0.301699	Data
4_Sensor 1	161.4	0.327963	Data		0_Sensor 1	161.405	0.429557	Data		14_Sensor 2	161.391	0.396154	Data		18_Sensor 2	161.406	0.301814	Data
4_Sensor 1	161.6	0.326183	Data		0_Sensor 1	161.605	0.429559	Data		14_Sensor 2	161.591	0.396362	Data		18_Sensor 2	161.606	0.301804	Data
4_Sensor 1	161.8	0.326694	Data		0_Sensor 1	161.805	0.429685	Data		14_Sensor 2	161.791	0.396048	Data		18_Sensor 2	161.806	0.301262	Data
4_Sensor 1	162	0.326649	Data		0_Sensor 1	162.005	0.430671	Data		14_Sensor 2	161.991	0.395849	Data		18_Sensor 2	162.006	0.301364	Data
4_Sensor 1	162.2	0.328328	Data		0_Sensor 1	162.205	0.42991	Data		14_Sensor 2	162.191	0.395296	Data		18_Sensor 2	162.206	0.301628	Data
4_Sensor 1	162.4	0.328737	Data		0_Sensor 1	162.405	0.429712	Data		14_Sensor 2	162.391	0.39467	Data		18_Sensor 2	162.406	0.302113	Data
4_Sensor 1	162.6	0.329299	Data		0_Sensor 1	162.605	0.429408	Data		14_Sensor 2	162.591	0.395069	Data		18_Sensor 2	162.606	0.301428	Data
4_Sensor 1	162.8	0.330146	Data		0_Sensor 1	162.805	0.429157	Data		14_Sensor 2	162.791	0.394595	Data		18_Sensor 2	162.806	0.30097	Data
4_Sensor 1	163	0.330503	Data		0_Sensor 1	163.005	0.428613	Data		14_Sensor 2	162.991	0.394192	Data		18_Sensor 2	163.006	0.300387	Data
4_Sensor 1	163.2	0.331378	Data		0_Sensor 1	163.205	0.42895	Data		14_Sensor 2	163.191	0.395	Data		18_Sensor 2	163.206	0.300335	Data
4_Sensor 1	163.4	0.333082	Data		0_Sensor 1	163.405	0.42819	Data		14_Sensor 2	163.391	0.395471	Data		18_Sensor 2	163.406	0.301139	Data
4_Sensor 1	163.6	0.33286	Data		0_Sensor 1	163.605	0.428189	Data		14_Sensor 2	163.591	0.395057	Data		18_Sensor 2	163.606	0.301368	Data
4_Sensor 1	163.8	0.332922	Data		0_Sensor 1	163.805	0.428364	Data		14_Sensor 2	163.791	0.39467	Data		18_Sensor 2	163.806	0.302048	Data
4_Sensor 1	164	0.332896	Data		0_Sensor 1	164.005	0.428816	Data		14_Sensor 2	163.991	0.394398	Data		18_Sensor 2	164.006	0.302537	Data
4_Sensor 1	164.2	0.332827	Data		0_Sensor 1	164.205	0.42943	Data		14_Sensor 2	164.191	0.394137	Data		18_Sensor 2	164.206	0.302763	Data
4_Sensor 1	164.4	0.333061	Data		0_Sensor 1	164.405	0.429868	Data		14_Sensor 2	164.391	0.394838	Data		18_Sensor 2	164.406	0.302686	Data
4_Sensor 1	164.6	0.332923	Data		0_Sensor 1	164.605	0.429743	Data		14_Sensor 2	164.591	0.394448	Data		18_Sensor 2	164.606	0.301534	Data
4_Sensor 1	164.8	0.33154	Data		0_Sensor 1	164.805	0.430766	Data		14_Sensor 2	164.791	0.393657	Data		18_Sensor 2	164.806	0.30182	Data
4_Sensor 1	165	0.331218	Data		0_Sensor 1	165.005	0.430783	Data		14_Sensor 2	164.991	0.392862	Data		18_Sensor 2	165.006	0.301639	Data
4_Sensor 1	165.2	0.330372	Data		0_Sensor 1	165.205	0.429723	Data		14_Sensor 2	165.191	0.392674	Data		18_Sensor 2	165.206	0.301392	Data
4_Sensor 1	165.4	0.330651	Data		0_Sensor 1	165.405	0.428846	Data		14_Sensor 2	165.391	0.392482	Data		18_Sensor 2	165.406	0.301654	Data
4_Sensor 1	165.6	0.330774	Data		0_Sensor 1	165.605	0.428748	Data		14_Sensor 2	165.591	0.391458	Data		18_Sensor 2	165.606	0.301193	Data
4_Sensor 1	165.8	0.331065	Data		0_Sensor 1	165.805	0.428437	Data		14_Sensor 2	165.791	0.390784	Data		18_Sensor 2	165.806	0.301321	Data
4_Sensor 1	166	0.330564	Data		0_Sensor 1	166.005	0.42816	Data		14_Sensor 2	165.991	0.390241	Data		18_Sensor 2	166.006	0.301121	Data
4_Sensor 1	166.2	0.331197	Data		0_Sensor 1	166.205	0.427457	Data		14_Sensor 2	166.191	0.389825	Data		18_Sensor 2	166.206	0.301213	Data
4_Sensor 1	166.4	0.331481	Data		0_Sensor 1	166.405	0.426683	Data		14_Sensor 2	166.391	0.389435	Data		18_Sensor 2	166.406	0.300741	Data
4_Sensor 1	166.6	0.331544	Data		0_Sensor 1	166.605	0.426835	Data		14_Sensor 2	166.591	0.390522	Data		18_Sensor 2	166.606	0.299894	Data
4_Sensor 1	166.8	0.331197	Data		0_Sensor 1	166.805	0.426742	Data		14_Sensor 2	166.791	0.390516	Data		18_Sensor 2	166.806	0.299825	Data
4_Sensor 1	167	0.331785	Data		0_Sensor 1	167.005	0.426925	Data		14_Sensor 2	166.991	0.391917	Data		18_Sensor 2	167.006	0.299929	Data
4_Sensor 1	167.2	0.332353	Data		0_Sensor 1	167.205	0.426858	Data		14_Sensor 2	167.191	0.393157	Data		18_Sensor 2	167.206	0.299578	Data
4_Sensor 1	167.4	0.332734	Data		0_Sensor 1	167.405	0.426445	Data		14_Sensor 2	167.391	0.393926	Data		18_Sensor 2	167.406	0.298972	Data
4_Sensor 1	167.6	0.331437	Data		0_Sensor 1	167.605	0.427191	Data		14_Sensor 2	167.591	0.394181	Data		18_Sensor 2	167.606	0.298266	Data
4_Sensor 1	167.8	0.331128	Data		0_Sensor 1	167.805	0.427711	Data		14_Sensor 2	167.791	0.393163	Data		18_Sensor 2	167.806	0.298021	Data
4_Sensor 1	168	0.330537	Data		0_Sensor 1	168.005	0.428572	Data		14_Sensor 2	167.991	0.392669	Data		18_Sensor 2	168.006	0.297748	Data
4_Sensor 1	168.2	0.330048	Data		0_Sensor 1	168.205	0.429333	Data		14_Sensor 2	168.191	0.392724	Data		18_Sensor 2	168.206	0.297525	Data
4_Sensor 1	168.4	0.329711	Data		0_Sensor 1	168.405	0.430341	Data		14_Sensor 2	168.391	0.392628	Data		18_Sensor 2	168.406	0.297519	Data
4_Sensor 1	168.6	0.329139	Data		0_Sensor 1	168.605	0.431279	Data		14_Sensor 2	168.591	0.391289	Data		18_Sensor 2	168.606	0.298168	Data
4_Sensor 1	168.8	0.328462	Data		0_Sensor 1	168.805	0.431843	Data		14_Sensor 2	168.791	0.390558	Data		18_Sensor 2	168.806	0.298958	Data
4_Sensor 1	169	0.328688	Data		0_Sensor 1	169.005	0.431958	Data		14_Sensor 2	168.991	0.389905	Data		18_Sensor 2	169.006	0.299865	Data
4_Sensor 1	169.2	0.328666	Data		0_Sensor 1	169.205	0.431061	Data		14_Sensor 2	169.191	0.388953	Data		18_Sensor 2	169.206	0.300937	Data
4_Sensor 1	169.4	0.328798	Data		0_Sensor 1	169.405	0.430523	Data		14_Sensor 2	169.391	0.387899	Data		18_Sensor 2	169.406	0.30119	Data
4_Sensor 1	169.6	0.328414	Data		0_Sensor 1	169.605	0.431323	Data		14_Sensor 2	169.591	0.387405	Data		18_Sensor 2	169.606	0.302014	Data
4_Sensor 1	169.8	0.327607	Data		0_Sensor 1	169.805	0.430576	Data		14_Sensor 2	169.791	0.387219	Data		18_Sensor 2	169.806	0.30243	Data
4_Sensor 1	170	0.327776	Data		0_Sensor 1	170.005	0.430261	Data		14_Sensor 2	169.991	0.387388	Data		18_Sensor 2	170.006	0.302807	Data
4_Sensor 1	170.2	0.328048	Data		0_Sensor 1	170.205	0.429732	Data		14_Sensor 2	170.191	0.388166	Data		18_Sensor 2	170.206	0.303307	Data
4_Sensor 1	170.4	0.328655	Data		0_Sensor 1	170.405	0.429392	Data		14_Sensor 2	170.391	0.388959	Data		18_Sensor 2	170.406	0.303485	Data
4_Sensor 1	170.6	0.328813	Data		0_Sensor 1	170.605	0.429552	Data		14_Sensor 2	170.591	0.391096	Data		18_Sensor 2	170.606	0.304201	Data
4_Sensor 1	170.8	0.328902	Data		0_Sensor 1	170.805	0.428716	Data		14_Sensor 2	170.791	0.3918	Data		18_Sensor 2	170.806	0.30411	Data
4_Sensor 1	171	0.329567	Data		0_Sensor 1	171.005	0.428621	Data		14_Sensor 2	170.991	0.392922	Data		18_Sensor 2	171.006	0.303637	Data
4_Sensor 1	171.2	0.330126	Data		0_Sensor 1	171.205	0.428326	Data		14_Sensor 2	171.191	0.393353	Data		18_Sensor 2	171.206	0.302739	Data
4_Sensor 1	171.4	0.331355	Data		0_Sensor 1	171.405	0.427469	Data		14_Sensor 2	171.391	0.394213	Data		18_Sensor 2	171.406	0.301707	Data
4_Sensor 1	171.6	0.331717	Data		0_Sensor 1	171.605	0.42695	Data		14_Sensor 2	171.591	0.394396	Data		18_Sensor 2	171.606	0.301894	Data
4_Sensor 1	171.8	0.331733	Data		0_Sensor 1	171.805	0.42671	Data		14_Sensor 2	171.791	0.393463	Data		18_Sensor 2	171.806	0.301454	Data
4_Sensor 1	172	0.332603	Data		0_Sensor 1	172.005	0.426864	Data		14_Sensor 2	171.991	0.394043	Data		18_Sensor 2	172.006	0.300923	Data
4_Sensor 1	172.2	0.33252	Data		0_Sensor 1	172.205	0.426837	Data		14_Sensor 2	172.191	0.394124	Data		18_Sensor 2	172.206	0.300482	Data
4_Sensor 1	172.4	0.332004	Data		0_Sensor 1	172.405	0.426182	Data		14_Sensor 2	172.391	0.392626	Data		18_Sensor 2	172.406	0.300437	Data
4_Sensor 1	172.6	0.332316	Data		0_Sensor 1	172.605	0.42585	Data		14_Sensor 2	172.591	0.392458	Data		18_Sensor 2	172.606	0.30087	Data
4_Sensor 1	172.8	0.332583	Data		0_Sensor 1	172.805	0.425363	Data		14_Sensor 2	172.791	0.392685	Data		18_Sensor 2	172.806	0.300679	Data
4_Sensor 1	173	0.332498	Data		0_Sensor 1	173.005	0.426504	Data		14_Sensor 2	172.991	0.392592	Data		18_Sensor 2	173.006	0.30149	Data
4_Sensor 1	173.2	0.332874	Data		0_Sensor 1	173.205	0.426192	Data		14_Sensor 2	173.191	0.391942	Data		18_Sensor 2	173.206	0.300973	Data
4_Sensor 1	173.4	0.332109	Data		0_Sensor 1	173.405	0.426246	Data		14_Sensor 2	173.391	0.39134	Data		18_Sensor 2	173.406	0.300765	Data
4_Sensor 1	173.6	0.331325	Data		0_Sensor 1	173.605	0.426923	Data		14_Sensor 2	173.591	0.391612	Data		18_Sensor 2	173.606	0.300772	Data
4_Sensor 1	173.8	0.330803	Data		0_Sensor 1	173.805	0.425884	Data		14_Sensor 2	173.791	0.39092	Data		18_Sensor 2	173.806	0.301444	Data
4_Sensor 1	174	0.330974	Data		0_Sensor 1	174.005	0.42601	Data		14_Sensor 2	173.991	0.391376	Data		18_Sensor 2	174.006	0.301542	Data
4_Sensor 1	174.2	0.330564	Data		0_Sensor 1	174.205	0.42581	Data		14_Sensor 2	174.191	0.392163	Data		18_Sensor 2	174.206	0.301236	Data
4_Sensor 1	174.4	0.330191	Data		0_Sensor 1	174.405	0.425888	Data		14_Sensor 2	174.391	0.392247	Data		18_Sensor 2	174.406	0.300967	Data
4_Sensor 1	174.6	0.330418	Data		0_Sensor 1	174.605	0.426326	Data		14_Sensor 2	174.591	0.392473	Data		18_Sensor 2	174.606	0.301024	Data
4_Sensor 1	174.8	0.330148	Data		0_Sensor 1	174.805	0.42577	Data		14_Sensor 2	174.791	0.392529	Data		18_Sensor 2	174.806	0.301003	Data
4_Sensor 1	175	0.330464	Data		0_Sensor 1	175.005	0.426425	Data		14_Sensor 2	174.991	0.392707	Data		18_Sensor 2	175.006	0.30079	Data
4_Sensor 1	175.2	0.330798	Data		0_Sensor 1	175.205	0.427326	Data		14_Sensor 2	175.191	0.393112	Data		18_Sensor 2	175.206	0.300504	Data
4_Sensor 1	175.4	0.331198	Data		0_Sensor 1	175.405	0.427201	Data		14_Sensor 2	175.391	0.392477	Data		18_Sensor 2	175.406	0.300299	Data
4_Sensor 1	175.6	0.330748	Data		0_Sensor 1	175.605	0.4269	Data		14_Sensor 2	175.591	0.392873	Data		18_Sensor 2	175.606	0.301141	Data
4_Sensor 1	175.8	0.330222	Data		0_Sensor 1	175.805	0.426363	Data		14_Sensor 2	175.791	0.392697	Data		18_Sensor 2	175.806	0.30079	Data
4_Sensor 1	176	0.330718	Data		0_Sensor 1	176.005	0.425434	Data		14_Sensor 2	175.991	0.393906	Data		18_Sensor 2	176.006	0.299892	Data
4_Sensor 1	176.2	0.329496	Data		0_Sensor 1	176.205	0.42523	Data		14_Sensor 2	176.191	0.393532	Data		18_Sensor 2	176.206	0.299713	Data
4_Sensor 1	176.4	0.329272	Data		0_Sensor 1	176.405	0.42441	Data		14_Sensor 2	176.391	0.393023	Data		18_Sensor 2	176.406	0.299245	Data
4_Sensor 1	176.6	0.330045	Data		0_Sensor 1	176.605	0.425556	Data		14_Sensor 2	176.591	0.394666	Data		18_Sensor 2	176.606	0.298937	Data
4_Sensor 1	176.8	0.330131	Data		0_Sensor 1	176.805	0.4262	Data		14_Sensor 2	176.791	0.394562	Data		18_Sensor 2	176.806	0.299167	Data
4_Sensor 1	177	0.330006	Data		0_Sensor 1	177.005	0.42586	Data		14_Sensor 2	176.991	0.394698	Data		18_Sensor 2	177.006	0.299756	Data
4_Sensor 1	177.2	0.32945	Data		0_Sensor 1	177.205	0.424854	Data		14_Sensor 2	177.191	0.393227	Data		18_Sensor 2	177.206	0.299471	Data
4_Sensor 1	177.4	0.328467	Data		0_Sensor 1	177.405	0.424272	Data		14_Sensor 2	177.391	0.392001	Data		18_Sensor 2	177.406	0.29915	Data
4_Sensor 1	177.6	0.327606	Data		0_Sensor 1	177.605	0.424574	Data		14_Sensor 2	177.591	0.391489	Data		18_Sensor 2	177.606	0.298509	Data
4_Sensor 1	177.8	0.328041	Data		0_Sensor 1	177.805	0.423849	Data		14_Sensor 2	177.791	0.390241	Data		18_Sensor 2	177.806	0.298532	Data
4_Sensor 1	178	0.328747	Data		0_Sensor 1	178.005	0.424481	Data		14_Sensor 2	177.991	0.390735	Data		18_Sensor 2	178.006	0.297981	Data
4_Sensor 1	178.2	0.328126	Data		0_Sensor 1	178.205	0.424274	Data		14_Sensor 2	178.191	0.390752	Data		18_Sensor 2	178.206	0.29771	Data
4_Sensor 1	178.4	0.328514	Data		0_Sensor 1	178.405	0.424365	Data		14_Sensor 2	178.391	0.389746	Data		18_Sensor 2	178.406	0.29702	Data
4_Sensor 1	178.6	0.329229	Data		0_Sensor 1	178.605	0.425032	Data		14_Sensor 2	178.591	0.38999	Data		18_Sensor 2	178.606	0.298127	Data
4_Sensor 1	178.8	0.328968	Data		0_Sensor 1	178.805	0.425387	Data		14_Sensor 2	178.791	0.389855	Data		18_Sensor 2	178.806	0.298862	Data
4_Sensor 1	179	0.329391	Data		0_Sensor 1	179.005	0.42584	Data		14_Sensor 2	178.991	0.389398	Data		18_Sensor 2	179.006	0.298906	Data
4_Sensor 1	179.2	0.329125	Data		0_Sensor 1	179.205	0.42669	Data		14_Sensor 2	179.191	0.388516	Data		18_Sensor 2	179.206	0.299223	Data
4_Sensor 1	179.4	0.328788	Data		0_Sensor 1	179.405	0.426432	Data		14_Sensor 2	179.391	0.388666	Data		18_Sensor 2	179.406	0.298815	Data
4_Sensor 1	179.6	0.329093	Data		0_Sensor 1	179.605	0.426525	Data		14_Sensor 2	179.591	0.389444	Data		18_Sensor 2	179.606	0.299032	Data
4_Sensor 1	179.8	0.329338	Data		0_Sensor 1	179.805	0.426287	Data		14_Sensor 2	179.791	0.38934	Data		18_Sensor 2	179.806	0.298859	Data
4_Sensor 1	180	0.330952	Data		0_Sensor 1	180.005	0.427393	Data		14_Sensor 2	179.991	0.389701	Data		18_Sensor 2	180.006	0.298792	Data
4_Sensor 1	180.2	0.330734	Data		0_Sensor 1	180.205	0.428166	Data		14_Sensor 2	180.191	0.389473	Data		18_Sensor 2	180.206	0.2988	Data
4_Sensor 1	180.4	0.330899	Data		0_Sensor 1	180.405	0.428695	Data		14_Sensor 2	180.391	0.389598	Data		18_Sensor 2	180.406	0.297993	Data
4_Sensor 1	180.6	0.330967	Data		0_Sensor 1	180.605	0.429538	Data		14_Sensor 2	180.591	0.389723	Data		18_Sensor 2	180.606	0.299031	Data
4_Sensor 1	180.8	0.330557	Data		0_Sensor 1	180.805	0.428612	Data		14_Sensor 2	180.791	0.389172	Data		18_Sensor 2	180.806	0.299979	Data
4_Sensor 1	181	0.330012	Data		0_Sensor 1	181.005	0.427921	Data		14_Sensor 2	180.991	0.389105	Data		18_Sensor 2	181.006	0.299996	Data
4_Sensor 1	181.2	0.329912	Data		0_Sensor 1	181.205	0.428645	Data		14_Sensor 2	181.191	0.387517	Data		18_Sensor 2	181.206	0.29949	Data
4_Sensor 1	181.4	0.329063	Data		0_Sensor 1	181.405	0.428516	Data		14_Sensor 2	181.391	0.387859	Data		18_Sensor 2	181.406	0.298753	Data
4_Sensor 1	181.6	0.328992	Data		0_Sensor 1	181.605	0.42837	Data		14_Sensor 2	181.591	0.387707	Data		18_Sensor 2	181.606	0.298821	Data
4_Sensor 1	181.8	0.329652	Data		0_Sensor 1	181.805	0.427811	Data		14_Sensor 2	181.791	0.387119	Data		18_Sensor 2	181.806	0.299343	Data
4_Sensor 1	182	0.329246	Data		0_Sensor 1	182.005	0.427974	Data		14_Sensor 2	181.991	0.388661	Data		18_Sensor 2	182.006	0.299677	Data
4_Sensor 1	182.2	0.328879	Data		0_Sensor 1	182.205	0.427062	Data		14_Sensor 2	182.191	0.38986	Data		18_Sensor 2	182.206	0.299552	Data
4_Sensor 1	182.4	0.328629	Data		0_Sensor 1	182.405	0.426892	Data		14_Sensor 2	182.391	0.390747	Data		18_Sensor 2	182.406	0.299084	Data
4_Sensor 1	182.6	0.328205	Data		0_Sensor 1	182.605	0.426383	Data		14_Sensor 2	182.591	0.391638	Data		18_Sensor 2	182.606	0.300125	Data
4_Sensor 1	182.8	0.328161	Data		0_Sensor 1	182.805	0.426014	Data		14_Sensor 2	182.791	0.391973	Data		18_Sensor 2	182.806	0.29993	Data
4_Sensor 1	183	0.328218	Data		0_Sensor 1	183.005	0.426142	Data		14_Sensor 2	182.991	0.392219	Data		18_Sensor 2	183.006	0.300544	Data
4_Sensor 1	183.2	0.328415	Data		0_Sensor 1	183.205	0.426803	Data		14_Sensor 2	183.191	0.392266	Data		18_Sensor 2	183.206	0.300142	Data
4_Sensor 1	183.4	0.328584	Data		0_Sensor 1	183.405	0.427585	Data		14_Sensor 2	183.391	0.393184	Data		18_Sensor 2	183.406	0.300415	Data
4_Sensor 1	183.6	0.328936	Data		0_Sensor 1	183.605	0.428157	Data		14_Sensor 2	183.591	0.392719	Data		18_Sensor 2	183.606	0.300706	Data
4_Sensor 1	183.8	0.329726	Data		0_Sensor 1	183.805	0.428185	Data		14_Sensor 2	183.791	0.392446	Data		18_Sensor 2	183.806	0.30037	Data
4_Sensor 1	184	0.32987	Data		0_Sensor 1	184.005	0.428708	Data		14_Sensor 2	183.991	0.391898	Data		18_Sensor 2	184.006	0.300303	Data
4_Sensor 1	184.2	0.329524	Data		0_Sensor 1	184.205	0.42813	Data		14_Sensor 2	184.191	0.391202	Data		18_Sensor 2	184.206	0.300029	Data
4_Sensor 1	184.4	0.329498	Data		0_Sensor 1	184.405	0.428409	Data		14_Sensor 2	184.391	0.39043	Data		18_Sensor 2	184.406	0.299667	Data
4_Sensor 1	184.6	0.329043	Data		0_Sensor 1	184.605	0.427743	Data		14_Sensor 2	184.591	0.389566	Data		18_Sensor 2	184.606	0.299927	Data
4_Sensor 1	184.8	0.328759	Data		0_Sensor 1	184.805	0.427358	Data		14_Sensor 2	184.791	0.388907	Data		18_Sensor 2	184.806	0.299575	Data
4_Sensor 1	185	0.328623	Data		0_Sensor 1	185.005	0.427293	Data		14_Sensor 2	184.991	0.388678	Data		18_Sensor 2	185.006	0.299807	Data
4_Sensor 1	185.2	0.328223	Data		0_Sensor 1	185.205	0.427022	Data		14_Sensor 2	185.191	0.387342	Data		18_Sensor 2	185.206	0.29958	Data
4_Sensor 1	185.4	0.327809	Data		0_Sensor 1	185.405	0.42633	Data		14_Sensor 2	185.391	0.387848	Data		18_Sensor 2	185.406	0.299619	Data
4_Sensor 1	185.6	0.327837	Data		0_Sensor 1	185.605	0.425706	Data		14_Sensor 2	185.591	0.387698	Data		18_Sensor 2	185.606	0.300091	Data
4_Sensor 1	185.8	0.327559	Data		0_Sensor 1	185.805	0.424744	Data		14_Sensor 2	185.791	0.387844	Data		18_Sensor 2	185.806	0.299993	Data
4_Sensor 1	186	0.32728	Data		0_Sensor 1	186.005	0.424704	Data		14_Sensor 2	185.991	0.388558	Data		18_Sensor 2	186.006	0.299659	Data
4_Sensor 1	186.2	0.327832	Data		0_Sensor 1	186.205	0.423254	Data		14_Sensor 2	186.191	0.389241	Data		18_Sensor 2	186.206	0.299844	Data
4_Sensor 1	186.4	0.32791	Data		0_Sensor 1	186.405	0.423231	Data		14_Sensor 2	186.391	0.389727	Data		18_Sensor 2	186.406	0.299449	Data
4_Sensor 1	186.6	0.328474	Data		0_Sensor 1	186.605	0.423723	Data		14_Sensor 2	186.591	0.389528	Data		18_Sensor 2	186.606	0.299508	Data
4_Sensor 1	186.8	0.328247	Data		0_Sensor 1	186.805	0.424747	Data		14_Sensor 2	186.791	0.389917	Data		18_Sensor 2	186.806	0.299684	Data
4_Sensor 1	187	0.328377	Data		0_Sensor 1	187.005	0.425748	Data		14_Sensor 2	186.991	0.389791	Data		18_Sensor 2	187.006	0.300556	Data
4_Sensor 1	187.2	0.328356	Data		0_Sensor 1	187.205	0.426074	Data		14_Sensor 2	187.191	0.390229	Data		18_Sensor 2	187.206	0.300381	Data
4_Sensor 1	187.4	0.328128	Data		0_Sensor 1	187.405	0.427006	Data		14_Sensor 2	187.391	0.390876	Data		18_Sensor 2	187.406	0.30052	Data
4_Sensor 1	187.6	0.327688	Data		0_Sensor 1	187.605	0.42689	Data		14_Sensor 2	187.591	0.391178	Data		18_Sensor 2	187.606	0.300232	Data
4_Sensor 1	187.8	0.327399	Data		0_Sensor 1	187.805	0.42706	Data		14_Sensor 2	187.791	0.391041	Data		18_Sensor 2	187.806	0.299897	Data
4_Sensor 1	188	0.326934	Data		0_Sensor 1	188.005	0.426712	Data		14_Sensor 2	187.991	0.390924	Data		18_Sensor 2	188.006	0.299755	Data
4_Sensor 1	188.2	0.326856	Data		0_Sensor 1	188.205	0.427669	Data		14_Sensor 2	188.191	0.391385	Data		18_Sensor 2	188.206	0.299431	Data
4_Sensor 1	188.4	0.326473	Data		0_Sensor 1	188.405	0.427519	Data		14_Sensor 2	188.391	0.391711	Data		18_Sensor 2	188.406	0.298532	Data
4_Sensor 1	188.6	0.326025	Data		0_Sensor 1	188.605	0.427035	Data		14_Sensor 2	188.591	0.390905	Data		18_Sensor 2	188.606	0.298792	Data
4_Sensor 1	188.8	0.325707	Data		0_Sensor 1	188.805	0.426868	Data		14_Sensor 2	188.791	0.390683	Data		18_Sensor 2	188.806	0.299264	Data
4_Sensor 1	189	0.325412	Data		0_Sensor 1	189.005	0.426578	Data		14_Sensor 2	188.991	0.391114	Data		18_Sensor 2	189.006	0.299569	Data
4_Sensor 1	189.2	0.325433	Data		0_Sensor 1	189.205	0.427175	Data		14_Sensor 2	189.191	0.390825	Data		18_Sensor 2	189.206	0.299411	Data
4_Sensor 1	189.4	0.325405	Data		0_Sensor 1	189.405	0.427805	Data		14_Sensor 2	189.391	0.391904	Data		18_Sensor 2	189.406	0.299536	Data
4_Sensor 1	189.6	0.32489	Data		0_Sensor 1	189.605	0.427558	Data		14_Sensor 2	189.591	0.391545	Data		18_Sensor 2	189.606	0.299983	Data
4_Sensor 1	189.8	0.325573	Data		0_Sensor 1	189.805	0.427052	Data		14_Sensor 2	189.791	0.389865	Data		18_Sensor 2	189.806	0.300238	Data
4_Sensor 1	190	0.325882	Data		0_Sensor 1	190.005	0.426988	Data		14_Sensor 2	189.991	0.389161	Data		18_Sensor 2	190.006	0.301211	Data
4_Sensor 1	190.2	0.326429	Data		0_Sensor 1	190.205	0.4261	Data		14_Sensor 2	190.191	0.389524	Data		18_Sensor 2	190.206	0.30137	Data
4_Sensor 1	190.4	0.326488	Data		0_Sensor 1	190.405	0.427579	Data		14_Sensor 2	190.391	0.38859	Data		18_Sensor 2	190.406	0.301125	Data
4_Sensor 1	190.6	0.326192	Data		0_Sensor 1	190.605	0.428157	Data		14_Sensor 2	190.591	0.387305	Data		18_Sensor 2	190.606	0.301065	Data
4_Sensor 1	190.8	0.325775	Data		0_Sensor 1	190.805	0.428136	Data		14_Sensor 2	190.791	0.387162	Data		18_Sensor 2	190.806	0.301604	Data
4_Sensor 1	191	0.327248	Data		0_Sensor 1	191.005	0.427938	Data		14_Sensor 2	190.991	0.38721	Data		18_Sensor 2	191.006	0.301666	Data
4_Sensor 1	191.2	0.328085	Data		0_Sensor 1	191.205	0.427982	Data		14_Sensor 2	191.191	0.387589	Data		18_Sensor 2	191.206	0.301607	Data
4_Sensor 1	191.4	0.328593	Data		0_Sensor 1	191.405	0.427504	Data		14_Sensor 2	191.391	0.388026	Data		18_Sensor 2	191.406	0.301462	Data
4_Sensor 1	191.6	0.328364	Data		0_Sensor 1	191.605	0.427533	Data		14_Sensor 2	191.591	0.387817	Data		18_Sensor 2	191.606	0.300897	Data
4_Sensor 1	191.8	0.32905	Data		0_Sensor 1	191.805	0.426765	Data		14_Sensor 2	191.791	0.387212	Data		18_Sensor 2	191.806	0.300252	Data
4_Sensor 1	192	0.329722	Data		0_Sensor 1	192.005	0.425941	Data		14_Sensor 2	191.991	0.388468	Data		18_Sensor 2	192.006	0.298637	Data
4_Sensor 1	192.2	0.329426	Data		0_Sensor 1	192.205	0.425864	Data		14_Sensor 2	192.191	0.388364	Data		18_Sensor 2	192.206	0.29785	Data
4_Sensor 1	192.4	0.329991	Data		0_Sensor 1	192.405	0.425331	Data		14_Sensor 2	192.391	0.38813	Data		18_Sensor 2	192.406	0.297191	Data
4_Sensor 1	192.6	0.32971	Data		0_Sensor 1	192.605	0.425035	Data		14_Sensor 2	192.591	0.387004	Data		18_Sensor 2	192.606	0.297018	Data
4_Sensor 1	192.8	0.328858	Data		0_Sensor 1	192.805	0.425644	Data		14_Sensor 2	192.791	0.387488	Data		18_Sensor 2	192.806	0.297444	Data
4_Sensor 1	193	0.328584	Data		0_Sensor 1	193.005	0.426206	Data		14_Sensor 2	192.991	0.38775	Data		18_Sensor 2	193.006	0.297325	Data
4_Sensor 1	193.2	0.32842	Data		0_Sensor 1	193.205	0.426797	Data		14_Sensor 2	193.191	0.388402	Data		18_Sensor 2	193.206	0.297224	Data
4_Sensor 1	193.4	0.327842	Data		0_Sensor 1	193.405	0.427084	Data		14_Sensor 2	193.391	0.38863	Data		18_Sensor 2	193.406	0.296379	Data
4_Sensor 1	193.6	0.327985	Data		0_Sensor 1	193.605	0.427152	Data		14_Sensor 2	193.591	0.387519	Data		18_Sensor 2	193.606	0.297146	Data
4_Sensor 1	193.8	0.328208	Data		0_Sensor 1	193.805	0.427411	Data		14_Sensor 2	193.791	0.387458	Data		18_Sensor 2	193.806	0.297461	Data
4_Sensor 1	194	0.327252	Data		0_Sensor 1	194.005	0.427693	Data		14_Sensor 2	193.991	0.387714	Data		18_Sensor 2	194.006	0.297176	Data
4_Sensor 1	194.2	0.326875	Data		0_Sensor 1	194.205	0.428061	Data		14_Sensor 2	194.191	0.388308	Data		18_Sensor 2	194.206	0.297141	Data
4_Sensor 1	194.4	0.327118	Data		0_Sensor 1	194.405	0.42854	Data		14_Sensor 2	194.391	0.387855	Data		18_Sensor 2	194.406	0.297569	Data
4_Sensor 1	194.6	0.326793	Data		0_Sensor 1	194.605	0.428395	Data		14_Sensor 2	194.591	0.387877	Data		18_Sensor 2	194.606	0.298172	Data
4_Sensor 1	194.8	0.326635	Data		0_Sensor 1	194.805	0.428414	Data		14_Sensor 2	194.791	0.388151	Data		18_Sensor 2	194.806	0.298907	Data
4_Sensor 1	195	0.326813	Data		0_Sensor 1	195.005	0.427986	Data		14_Sensor 2	194.991	0.388874	Data		18_Sensor 2	195.006	0.299089	Data
4_Sensor 1	195.2	0.326304	Data		0_Sensor 1	195.205	0.427676	Data		14_Sensor 2	195.191	0.389142	Data		18_Sensor 2	195.206	0.2991	Data
4_Sensor 1	195.4	0.326066	Data		0_Sensor 1	195.405	0.427907	Data		14_Sensor 2	195.391	0.388699	Data		18_Sensor 2	195.406	0.299085	Data
4_Sensor 1	195.6	0.325795	Data		0_Sensor 1	195.605	0.427826	Data		14_Sensor 2	195.591	0.387964	Data		18_Sensor 2	195.606	0.298884	Data
4_Sensor 1	195.8	0.326541	Data		0_Sensor 1	195.805	0.426787	Data		14_Sensor 2	195.791	0.387562	Data		18_Sensor 2	195.806	0.298908	Data
4_Sensor 1	196	0.325352	Data		0_Sensor 1	196.005	0.427052	Data		14_Sensor 2	195.991	0.387412	Data		18_Sensor 2	196.006	0.298997	Data
4_Sensor 1	196.2	0.324991	Data		0_Sensor 1	196.205	0.427131	Data		14_Sensor 2	196.191	0.386618	Data		18_Sensor 2	196.206	0.300332	Data
4_Sensor 1	196.4	0.324528	Data		0_Sensor 1	196.405	0.426988	Data		14_Sensor 2	196.391	0.38679	Data		18_Sensor 2	196.406	0.300594	Data
4_Sensor 1	196.6	0.323658	Data		0_Sensor 1	196.605	0.427261	Data		14_Sensor 2	196.591	0.385896	Data		18_Sensor 2	196.606	0.301284	Data
4_Sensor 1	196.8	0.323504	Data		0_Sensor 1	196.805	0.427856	Data		14_Sensor 2	196.791	0.386575	Data		18_Sensor 2	196.806	0.302637	Data
4_Sensor 1	197	0.323401	Data		0_Sensor 1	197.005	0.427664	Data		14_Sensor 2	196.991	0.385811	Data		18_Sensor 2	197.006	0.302357	Data
4_Sensor 1	197.2	0.323962	Data		0_Sensor 1	197.205	0.427726	Data		14_Sensor 2	197.191	0.386402	Data		18_Sensor 2	197.206	0.301462	Data
4_Sensor 1	197.4	0.324577	Data		0_Sensor 1	197.405	0.427614	Data		14_Sensor 2	197.391	0.386452	Data		18_Sensor 2	197.406	0.30079	Data
4_Sensor 1	197.6	0.325387	Data		0_Sensor 1	197.605	0.427526	Data		14_Sensor 2	197.591	0.386981	Data		18_Sensor 2	197.606	0.301208	Data
4_Sensor 1	197.8	0.325677	Data		0_Sensor 1	197.805	0.426816	Data		14_Sensor 2	197.791	0.387362	Data		18_Sensor 2	197.806	0.300781	Data
4_Sensor 1	198	0.325876	Data		0_Sensor 1	198.005	0.426712	Data		14_Sensor 2	197.991	0.387299	Data		18_Sensor 2	198.006	0.299967	Data
4_Sensor 1	198.2	0.326016	Data		0_Sensor 1	198.205	0.425667	Data		14_Sensor 2	198.191	0.388469	Data		18_Sensor 2	198.206	0.299177	Data
4_Sensor 1	198.4	0.326118	Data		0_Sensor 1	198.405	0.425344	Data		14_Sensor 2	198.391	0.387937	Data		18_Sensor 2	198.406	0.298358	Data
4_Sensor 1	198.6	0.325448	Data		0_Sensor 1	198.605	0.425133	Data		14_Sensor 2	198.591	0.387945	Data		18_Sensor 2	198.606	0.297844	Data
4_Sensor 1	198.8	0.325458	Data		0_Sensor 1	198.805	0.425503	Data		14_Sensor 2	198.791	0.387649	Data		18_Sensor 2	198.806	0.29661	Data
4_Sensor 1	199	0.325396	Data		0_Sensor 1	199.005	0.425575	Data		14_Sensor 2	198.991	0.388161	Data		18_Sensor 2	199.006	0.296143	Data
4_Sensor 1	199.2	0.325793	Data		0_Sensor 1	199.205	0.42574	Data		14_Sensor 2	199.191	0.388131	Data		18_Sensor 2	199.206	0.295488	Data
4_Sensor 1	199.4	0.326095	Data		0_Sensor 1	199.405	0.425736	Data		14_Sensor 2	199.391	0.387202	Data		18_Sensor 2	199.406	0.295406	Data
4_Sensor 1	199.6	0.326062	Data		0_Sensor 1	199.605	0.42551	Data		14_Sensor 2	199.591	0.387643	Data		18_Sensor 2	199.606	0.294814	Data
4_Sensor 1	199.8	0.326432	Data		0_Sensor 1	199.805	0.426264	Data		14_Sensor 2	199.791	0.387067	Data		18_Sensor 2	199.806	0.294892	Data
4_Sensor 1	200	0.32563	Data		0_Sensor 1	200.005	0.426854	Data		14_Sensor 2	199.991	0.38702	Data		18_Sensor 2	200.006	0.295615	Data
4_Sensor 1	200.2	0.325536	Data		0_Sensor 1	200.205	0.426663	Data		14_Sensor 2	200.191	0.388057	Data		18_Sensor 2	200.206	0.296377	Data
4_Sensor 1	200.4	0.324429	Data		0_Sensor 1	200.405	0.426482	Data		14_Sensor 2	200.391	0.388008	Data		18_Sensor 2	200.406	0.296055	Data
4_Sensor 1	200.6	0.323421	Data		0_Sensor 1	200.605	0.426889	Data		14_Sensor 2	200.591	0.387717	Data		18_Sensor 2	200.606	0.296764	Data
4_Sensor 1	200.8	0.32354	Data		0_Sensor 1	200.805	0.426659	Data		14_Sensor 2	200.791	0.388264	Data		18_Sensor 2	200.806	0.297343	Data
4_Sensor 1	201	0.32312	Data		0_Sensor 1	201.005	0.426827	Data		14_Sensor 2	200.991	0.388447	Data		18_Sensor 2	201.006	0.297364	Data
4_Sensor 1	201.2	0.323331	Data		0_Sensor 1	201.205	0.426325	Data		14_Sensor 2	201.191	0.388844	Data		18_Sensor 2	201.206	0.297596	Data
4_Sensor 1	201.4	0.323508	Data		0_Sensor 1	201.405	0.425455	Data		14_Sensor 2	201.391	0.388745	Data		18_Sensor 2	201.406	0.298404	Data
4_Sensor 1	201.6	0.323265	Data		0_Sensor 1	201.605	0.42517	Data		14_Sensor 2	201.591	0.388432	Data		18_Sensor 2	201.606	0.298952	Data
4_Sensor 1	201.8	0.323301	Data		0_Sensor 1	201.805	0.424639	Data		14_Sensor 2	201.791	0.387176	Data		18_Sensor 2	201.806	0.299389	Data
4_Sensor 1	202	0.322652	Data		0_Sensor 1	202.005	0.425191	Data		14_Sensor 2	201.991	0.386899	Data		18_Sensor 2	202.006	0.299678	Data
4_Sensor 1	202.2	0.32224	Data		0_Sensor 1	202.205	0.424994	Data		14_Sensor 2	202.191	0.386559	Data		18_Sensor 2	202.206	0.29971	Data
4_Sensor 1	202.4	0.323193	Data		0_Sensor 1	202.405	0.426532	Data		14_Sensor 2	202.391	0.386416	Data		18_Sensor 2	202.406	0.299789	Data
4_Sensor 1	202.6	0.32456	Data		0_Sensor 1	202.605	0.426947	Data		14_Sensor 2	202.591	0.386335	Data		18_Sensor 2	202.606	0.29931	Data
4_Sensor 1	202.8	0.324955	Data		0_Sensor 1	202.805	0.427895	Data		14_Sensor 2	202.791	0.38611	Data		18_Sensor 2	202.806	0.299433	Data
4_Sensor 1	203	0.325716	Data		0_Sensor 1	203.005	0.427709	Data		14_Sensor 2	202.991	0.385793	Data		18_Sensor 2	203.006	0.299529	Data
4_Sensor 1	203.2	0.325911	Data		0_Sensor 1	203.205	0.427738	Data		14_Sensor 2	203.191	0.385584	Data		18_Sensor 2	203.206	0.298771	Data
4_Sensor 1	203.4	0.32642	Data		0_Sensor 1	203.405	0.428237	Data		14_Sensor 2	203.391	0.384764	Data		18_Sensor 2	203.406	0.298753	Data
4_Sensor 1	203.6	0.326691	Data		0_Sensor 1	203.605	0.428294	Data		14_Sensor 2	203.591	0.385246	Data		18_Sensor 2	203.606	0.297471	Data
4_Sensor 1	203.8	0.327531	Data		0_Sensor 1	203.805	0.428564	Data		14_Sensor 2	203.791	0.384137	Data		18_Sensor 2	203.806	0.297835	Data
4_Sensor 1	204	0.327135	Data		0_Sensor 1	204.005	0.42899	Data		14_Sensor 2	203.991	0.384904	Data		18_Sensor 2	204.006	0.296901	Data
4_Sensor 1	204.2	0.32779	Data		0_Sensor 1	204.205	0.428593	Data		14_Sensor 2	204.191	0.385273	Data		18_Sensor 2	204.206	0.296445	Data
4_Sensor 1	204.4	0.32722	Data		0_Sensor 1	204.405	0.428658	Data		14_Sensor 2	204.391	0.385561	Data		18_Sensor 2	204.406	0.295997	Data
4_Sensor 1	204.6	0.327677	Data		0_Sensor 1	204.605	0.42847	Data		14_Sensor 2	204.591	0.386269	Data		18_Sensor 2	204.606	0.295961	Data
4_Sensor 1	204.8	0.328685	Data		0_Sensor 1	204.805	0.428402	Data		14_Sensor 2	204.791	0.386816	Data		18_Sensor 2	204.806	0.295916	Data
4_Sensor 1	205	0.328178	Data		0_Sensor 1	205.005	0.427873	Data		14_Sensor 2	204.991	0.387287	Data		18_Sensor 2	205.006	0.296496	Data
4_Sensor 1	205.2	0.328626	Data		0_Sensor 1	205.205	0.426653	Data		14_Sensor 2	205.191	0.387474	Data		18_Sensor 2	205.206	0.297474	Data
4_Sensor 1	205.4	0.328848	Data		0_Sensor 1	205.405	0.426414	Data		14_Sensor 2	205.391	0.387806	Data		18_Sensor 2	205.406	0.297822	Data
4_Sensor 1	205.6	0.328478	Data		0_Sensor 1	205.605	0.426588	Data		14_Sensor 2	205.591	0.387455	Data		18_Sensor 2	205.606	0.299044	Data
4_Sensor 1	205.8	0.328207	Data		0_Sensor 1	205.805	0.426395	Data		14_Sensor 2	205.791	0.387941	Data		18_Sensor 2	205.806	0.300346	Data
4_Sensor 1	206	0.327895	Data		0_Sensor 1	206.005	0.426357	Data		14_Sensor 2	205.991	0.389148	Data		18_Sensor 2	206.006	0.301308	Data
4_Sensor 1	206.2	0.328123	Data		0_Sensor 1	206.205	0.426108	Data		14_Sensor 2	206.191	0.389311	Data		18_Sensor 2	206.206	0.301574	Data
4_Sensor 1	206.4	0.327941	Data		0_Sensor 1	206.405	0.426318	Data		14_Sensor 2	206.391	0.389328	Data		18_Sensor 2	206.406	0.30104	Data
4_Sensor 1	206.6	0.327757	Data		0_Sensor 1	206.605	0.425472	Data		14_Sensor 2	206.591	0.389142	Data		18_Sensor 2	206.606	0.300931	Data
4_Sensor 1	206.8	0.326345	Data		0_Sensor 1	206.805	0.425659	Data		14_Sensor 2	206.791	0.388553	Data		18_Sensor 2	206.806	0.302187	Data
4_Sensor 1	207	0.325748	Data		0_Sensor 1	207.005	0.425809	Data		14_Sensor 2	206.991	0.387755	Data		18_Sensor 2	207.006	0.301336	Data
4_Sensor 1	207.2	0.32504	Data		0_Sensor 1	207.205	0.425988	Data		14_Sensor 2	207.191	0.38763	Data		18_Sensor 2	207.206	0.301003	Data
4_Sensor 1	207.4	0.324461	Data		0_Sensor 1	207.405	0.425416	Data		14_Sensor 2	207.391	0.38681	Data		18_Sensor 2	207.406	0.300986	Data
4_Sensor 1	207.6	0.323199	Data		0_Sensor 1	207.605	0.425504	Data		14_Sensor 2	207.591	0.387185	Data		18_Sensor 2	207.606	0.299348	Data
4_Sensor 1	207.8	0.323014	Data		0_Sensor 1	207.805	0.426962	Data		14_Sensor 2	207.791	0.386886	Data		18_Sensor 2	207.806	0.299111	Data
4_Sensor 1	208	0.322877	Data		0_Sensor 1	208.005	0.428084	Data		14_Sensor 2	207.991	0.386996	Data		18_Sensor 2	208.006	0.297754	Data
4_Sensor 1	208.2	0.322615	Data		0_Sensor 1	208.205	0.428304	Data		14_Sensor 2	208.191	0.38657	Data		18_Sensor 2	208.206	0.297853	Data
4_Sensor 1	208.4	0.322601	Data		0_Sensor 1	208.405	0.428896	Data		14_Sensor 2	208.391	0.386395	Data		18_Sensor 2	208.406	0.297351	Data
4_Sensor 1	208.6	0.323677	Data		0_Sensor 1	208.605	0.428865	Data		14_Sensor 2	208.591	0.386567	Data		18_Sensor 2	208.606	0.297847	Data
4_Sensor 1	208.8	0.324199	Data		0_Sensor 1	208.805	0.429338	Data		14_Sensor 2	208.791	0.386343	Data		18_Sensor 2	208.806	0.298024	Data
4_Sensor 1	209	0.324509	Data		0_Sensor 1	209.005	0.428878	Data		14_Sensor 2	208.991	0.386591	Data		18_Sensor 2	209.006	0.298305	Data
4_Sensor 1	209.2	0.325829	Data		0_Sensor 1	209.205	0.428456	Data		14_Sensor 2	209.191	0.387109	Data		18_Sensor 2	209.206	0.297925	Data
4_Sensor 1	209.4	0.325552	Data		0_Sensor 1	209.405	0.428569	Data		14_Sensor 2	209.391	0.386823	Data		18_Sensor 2	209.406	0.297606	Data
4_Sensor 1	209.6	0.325903	Data		0_Sensor 1	209.605	0.428904	Data		14_Sensor 2	209.591	0.387106	Data		18_Sensor 2	209.606	0.298541	Data
4_Sensor 1	209.8	0.325588	Data		0_Sensor 1	209.805	0.428695	Data		14_Sensor 2	209.791	0.387924	Data		18_Sensor 2	209.806	0.299473	Data
4_Sensor 1	210	0.326094	Data		0_Sensor 1	210.005	0.42762	Data		14_Sensor 2	209.991	0.388451	Data		18_Sensor 2	210.006	0.299066	Data
4_Sensor 1	210.2	0.325295	Data		0_Sensor 1	210.205	0.426996	Data		14_Sensor 2	210.191	0.387948	Data		18_Sensor 2	210.206	0.299141	Data
4_Sensor 1	210.4	0.324799	Data		0_Sensor 1	210.405	0.427058	Data		14_Sensor 2	210.391	0.387656	Data		18_Sensor 2	210.406	0.298801	Data
4_Sensor 1	210.6	0.325299	Data		0_Sensor 1	210.605	0.426212	Data		14_Sensor 2	210.591	0.388716	Data		18_Sensor 2	210.606	0.299005	Data
4_Sensor 1	210.8	0.325167	Data		0_Sensor 1	210.805	0.426024	Data		14_Sensor 2	210.791	0.388272	Data		18_Sensor 2	210.806	0.299616	Data
4_Sensor 1	211	0.325485	Data		0_Sensor 1	211.005	0.425317	Data		14_Sensor 2	210.991	0.3891	Data		18_Sensor 2	211.006	0.298651	Data
4_Sensor 1	211.2	0.325205	Data		0_Sensor 1	211.205	0.424631	Data		14_Sensor 2	211.191	0.389279	Data		18_Sensor 2	211.206	0.298678	Data
4_Sensor 1	211.4	0.324482	Data		0_Sensor 1	211.405	0.424238	Data		14_Sensor 2	211.391	0.388714	Data		18_Sensor 2	211.406	0.299277	Data
4_Sensor 1	211.6	0.323791	Data		0_Sensor 1	211.605	0.42424	Data		14_Sensor 2	211.591	0.388885	Data		18_Sensor 2	211.606	0.298736	Data
4_Sensor 1	211.8	0.32375	Data		0_Sensor 1	211.805	0.424235	Data		14_Sensor 2	211.791	0.387743	Data		18_Sensor 2	211.806	0.299189	Data
4_Sensor 1	212	0.324542	Data		0_Sensor 1	212.005	0.423985	Data		14_Sensor 2	211.991	0.386803	Data		18_Sensor 2	212.006	0.299695	Data
4_Sensor 1	212.2	0.324317	Data		0_Sensor 1	212.205	0.423528	Data		14_Sensor 2	212.191	0.386781	Data		18_Sensor 2	212.206	0.299883	Data
4_Sensor 1	212.4	0.324519	Data		0_Sensor 1	212.405	0.422925	Data		14_Sensor 2	212.391	0.386183	Data		18_Sensor 2	212.406	0.299314	Data
4_Sensor 1	212.6	0.324224	Data		0_Sensor 1	212.605	0.42298	Data		14_Sensor 2	212.591	0.386162	Data		18_Sensor 2	212.606	0.300039	Data
4_Sensor 1	212.8	0.323979	Data		0_Sensor 1	212.805	0.422928	Data		14_Sensor 2	212.791	0.385967	Data		18_Sensor 2	212.806	0.299579	Data
4_Sensor 1	213	0.324319	Data		0_Sensor 1	213.005	0.42249	Data		14_Sensor 2	212.991	0.385673	Data		18_Sensor 2	213.006	0.298537	Data
4_Sensor 1	213.2	0.323212	Data		0_Sensor 1	213.205	0.422758	Data		14_Sensor 2	213.191	0.385636	Data		18_Sensor 2	213.206	0.298602	Data
4_Sensor 1	213.4	0.321788	Data		0_Sensor 1	213.405	0.422855	Data		14_Sensor 2	213.391	0.386243	Data		18_Sensor 2	213.406	0.298825	Data
4_Sensor 1	213.6	0.322043	Data		0_Sensor 1	213.605	0.423012	Data		14_Sensor 2	213.591	0.386446	Data		18_Sensor 2	213.606	0.299404	Data
4_Sensor 1	213.8	0.321932	Data		0_Sensor 1	213.805	0.422554	Data		14_Sensor 2	213.791	0.386776	Data		18_Sensor 2	213.806	0.299383	Data
4_Sensor 1	214	0.321415	Data		0_Sensor 1	214.005	0.422655	Data		14_Sensor 2	213.991	0.387116	Data		18_Sensor 2	214.006	0.298724	Data
4_Sensor 1	214.2	0.321003	Data		0_Sensor 1	214.205	0.42322	Data		14_Sensor 2	214.191	0.387388	Data		18_Sensor 2	214.206	0.298696	Data
4_Sensor 1	214.4	0.321941	Data		0_Sensor 1	214.405	0.423268	Data		14_Sensor 2	214.391	0.387735	Data		18_Sensor 2	214.406	0.297855	Data
4_Sensor 1	214.6	0.322619	Data		0_Sensor 1	214.605	0.422724	Data		14_Sensor 2	214.591	0.388136	Data		18_Sensor 2	214.606	0.297867	Data
4_Sensor 1	214.8	0.322474	Data		0_Sensor 1	214.805	0.422623	Data		14_Sensor 2	214.791	0.387619	Data		18_Sensor 2	214.806	0.297833	Data
4_Sensor 1	215	0.322808	Data		0_Sensor 1	215.005	0.422489	Data		14_Sensor 2	214.991	0.387799	Data		18_Sensor 2	215.006	0.297315	Data
4_Sensor 1	215.2	0.322574	Data		0_Sensor 1	215.205	0.422703	Data		14_Sensor 2	215.191	0.386639	Data		18_Sensor 2	215.206	0.297899	Data
4_Sensor 1	215.4	0.32322	Data		0_Sensor 1	215.405	0.422725	Data		14_Sensor 2	215.391	0.385788	Data		18_Sensor 2	215.406	0.298101	Data
4_Sensor 1	215.6	0.323658	Data		0_Sensor 1	215.605	0.4222	Data		14_Sensor 2	215.591	0.38487	Data		18_Sensor 2	215.606	0.298092	Data
4_Sensor 1	215.8	0.324749	Data		0_Sensor 1	215.805	0.4231	Data		14_Sensor 2	215.791	0.384406	Data		18_Sensor 2	215.806	0.299259	Data
4_Sensor 1	216	0.325713	Data		0_Sensor 1	216.005	0.423037	Data		14_Sensor 2	215.991	0.384568	Data		18_Sensor 2	216.006	0.298536	Data
4_Sensor 1	216.2	0.324952	Data		0_Sensor 1	216.205	0.423366	Data		14_Sensor 2	216.191	0.384597	Data		18_Sensor 2	216.206	0.297947	Data
4_Sensor 1	216.4	0.323798	Data		0_Sensor 1	216.405	0.423848	Data		14_Sensor 2	216.391	0.384227	Data		18_Sensor 2	216.406	0.297858	Data
4_Sensor 1	216.6	0.32334	Data		0_Sensor 1	216.605	0.42454	Data		14_Sensor 2	216.591	0.384929	Data		18_Sensor 2	216.606	0.298753	Data
4_Sensor 1	216.8	0.32272	Data		0_Sensor 1	216.805	0.424855	Data		14_Sensor 2	216.791	0.385277	Data		18_Sensor 2	216.806	0.299063	Data
4_Sensor 1	217	0.322363	Data		0_Sensor 1	217.005	0.425737	Data		14_Sensor 2	216.991	0.384379	Data		18_Sensor 2	217.006	0.29883	Data
4_Sensor 1	217.2	0.321327	Data		0_Sensor 1	217.205	0.426154	Data		14_Sensor 2	217.191	0.385484	Data		18_Sensor 2	217.206	0.299621	Data
4_Sensor 1	217.4	0.322574	Data		0_Sensor 1	217.405	0.425769	Data		14_Sensor 2	217.391	0.386881	Data		18_Sensor 2	217.406	0.298774	Data
4_Sensor 1	217.6	0.323009	Data		0_Sensor 1	217.605	0.425785	Data		14_Sensor 2	217.591	0.386671	Data		18_Sensor 2	217.606	0.298783	Data
4_Sensor 1	217.8	0.322673	Data		0_Sensor 1	217.805	0.425381	Data		14_Sensor 2	217.791	0.387169	Data		18_Sensor 2	217.806	0.298249	Data
4_Sensor 1	218	0.32266	Data		0_Sensor 1	218.005	0.425079	Data		14_Sensor 2	217.991	0.387451	Data		18_Sensor 2	218.006	0.297879	Data
4_Sensor 1	218.2	0.323401	Data		0_Sensor 1	218.205	0.424056	Data		14_Sensor 2	218.191	0.388842	Data		18_Sensor 2	218.206	0.297561	Data
4_Sensor 1	218.4	0.323777	Data		0_Sensor 1	218.405	0.422705	Data		14_Sensor 2	218.391	0.388643	Data		18_Sensor 2	218.406	0.296242	Data
4_Sensor 1	218.6	0.323884	Data		0_Sensor 1	218.605	0.422661	Data		14_Sensor 2	218.591	0.388581	Data		18_Sensor 2	218.606	0.295837	Data
4_Sensor 1	218.8	0.323404	Data		0_Sensor 1	218.805	0.422433	Data		14_Sensor 2	218.791	0.388967	Data		18_Sensor 2	218.806	0.295274	Data
4_Sensor 1	219	0.323282	Data		0_Sensor 1	219.005	0.422308	Data		14_Sensor 2	218.991	0.388852	Data		18_Sensor 2	219.006	0.295064	Data
4_Sensor 1	219.2	0.322769	Data		0_Sensor 1	219.205	0.422452	Data		14_Sensor 2	219.191	0.388169	Data		18_Sensor 2	219.206	0.295249	Data
4_Sensor 1	219.4	0.323266	Data		0_Sensor 1	219.405	0.422773	Data		14_Sensor 2	219.391	0.388371	Data		18_Sensor 2	219.406	0.295662	Data
4_Sensor 1	219.6	0.322851	Data		0_Sensor 1	219.605	0.423326	Data		14_Sensor 2	219.591	0.389125	Data		18_Sensor 2	219.606	0.296382	Data
4_Sensor 1	219.8	0.323972	Data		0_Sensor 1	219.805	0.424379	Data		14_Sensor 2	219.791	0.38952	Data		18_Sensor 2	219.806	0.296841	Data
4_Sensor 1	220	0.323741	Data		0_Sensor 1	220.005	0.424806	Data		14_Sensor 2	219.991	0.388717	Data		18_Sensor 2	220.006	0.296232	Data
4_Sensor 1	220.2	0.322923	Data		0_Sensor 1	220.205	0.425663	Data		14_Sensor 2	220.191	0.388372	Data		18_Sensor 2	220.206	0.296417	Data
4_Sensor 1	220.4	0.322468	Data		0_Sensor 1	220.405	0.426315	Data		14_Sensor 2	220.391	0.389127	Data		18_Sensor 2	220.406	0.297029	Data
4_Sensor 1	220.6	0.32237	Data		0_Sensor 1	220.605	0.426532	Data		14_Sensor 2	220.591	0.388932	Data		18_Sensor 2	220.606	0.298673	Data
4_Sensor 1	220.8	0.322248	Data		0_Sensor 1	220.805	0.426153	Data		14_Sensor 2	220.791	0.388543	Data		18_Sensor 2	220.806	0.299028	Data
4_Sensor 1	221	0.322931	Data		0_Sensor 1	221.005	0.42686	Data		14_Sensor 2	220.991	0.388413	Data		18_Sensor 2	221.006	0.299237	Data
4_Sensor 1	221.2	0.322968	Data		0_Sensor 1	221.205	0.427347	Data		14_Sensor 2	221.191	0.389068	Data		18_Sensor 2	221.206	0.299252	Data
4_Sensor 1	221.4	0.323299	Data		0_Sensor 1	221.405	0.427	Data		14_Sensor 2	221.391	0.388761	Data		18_Sensor 2	221.406	0.29901	Data
4_Sensor 1	221.6	0.323195	Data		0_Sensor 1	221.605	0.425991	Data		14_Sensor 2	221.591	0.388031	Data		18_Sensor 2	221.606	0.299585	Data
4_Sensor 1	221.8	0.32346	Data		0_Sensor 1	221.805	0.424778	Data		14_Sensor 2	221.791	0.387337	Data		18_Sensor 2	221.806	0.299838	Data
4_Sensor 1	222	0.324242	Data		0_Sensor 1	222.005	0.423833	Data		14_Sensor 2	221.991	0.386875	Data		18_Sensor 2	222.006	0.30029	Data
4_Sensor 1	222.2	0.323758	Data		0_Sensor 1	222.205	0.423983	Data		14_Sensor 2	222.191	0.386912	Data		18_Sensor 2	222.206	0.299956	Data
4_Sensor 1	222.4	0.323587	Data		0_Sensor 1	222.405	0.424204	Data		14_Sensor 2	222.391	0.385984	Data		18_Sensor 2	222.406	0.300069	Data
4_Sensor 1	222.6	0.323915	Data		0_Sensor 1	222.605	0.425186	Data		14_Sensor 2	222.591	0.386351	Data		18_Sensor 2	222.606	0.299854	Data
4_Sensor 1	222.8	0.32351	Data		0_Sensor 1	222.805	0.425532	Data		14_Sensor 2	222.791	0.385903	Data		18_Sensor 2	222.806	0.300152	Data
4_Sensor 1	223	0.323388	Data		0_Sensor 1	223.005	0.426268	Data		14_Sensor 2	222.991	0.384726	Data		18_Sensor 2	223.006	0.299779	Data
4_Sensor 1	223.2	0.323153	Data		0_Sensor 1	223.205	0.426775	Data		14_Sensor 2	223.191	0.384524	Data		18_Sensor 2	223.206	0.299899	Data
4_Sensor 1	223.4	0.323599	Data		0_Sensor 1	223.405	0.426916	Data		14_Sensor 2	223.391	0.384581	Data		18_Sensor 2	223.406	0.300087	Data
4_Sensor 1	223.6	0.323575	Data		0_Sensor 1	223.605	0.427157	Data		14_Sensor 2	223.591	0.384666	Data		18_Sensor 2	223.606	0.299936	Data
4_Sensor 1	223.8	0.324489	Data		0_Sensor 1	223.805	0.427821	Data		14_Sensor 2	223.791	0.384004	Data		18_Sensor 2	223.806	0.299627	Data
4_Sensor 1	224	0.324478	Data		0_Sensor 1	224.005	0.42846	Data		14_Sensor 2	223.991	0.384344	Data		18_Sensor 2	224.006	0.298786	Data
4_Sensor 1	224.2	0.324193	Data		0_Sensor 1	224.205	0.428417	Data		14_Sensor 2	224.191	0.385389	Data		18_Sensor 2	224.206	0.297989	Data
4_Sensor 1	224.4	0.323698	Data		0_Sensor 1	224.405	0.42783	Data		14_Sensor 2	224.391	0.386624	Data		18_Sensor 2	224.406	0.299034	Data
4_Sensor 1	224.6	0.324046	Data		0_Sensor 1	224.605	0.42749	Data		14_Sensor 2	224.591	0.386821	Data		18_Sensor 2	224.606	0.299665	Data
4_Sensor 1	224.8	0.323394	Data		0_Sensor 1	224.805	0.427266	Data		14_Sensor 2	224.791	0.387629	Data		18_Sensor 2	224.806	0.299135	Data
4_Sensor 1	225	0.322892	Data		0_Sensor 1	225.005	0.428201	Data		14_Sensor 2	224.991	0.388291	Data		18_Sensor 2	225.006	0.299163	Data
4_Sensor 1	225.2	0.322347	Data		0_Sensor 1	225.205	0.428105	Data		14_Sensor 2	225.191	0.387619	Data		18_Sensor 2	225.206	0.299363	Data
4_Sensor 1	225.4	0.322197	Data		0_Sensor 1	225.405	0.426953	Data		14_Sensor 2	225.391	0.387685	Data		18_Sensor 2	225.406	0.299185	Data
4_Sensor 1	225.6	0.321732	Data		0_Sensor 1	225.605	0.425879	Data		14_Sensor 2	225.591	0.387587	Data		18_Sensor 2	225.606	0.29938	Data
4_Sensor 1	225.8	0.321861	Data		0_Sensor 1	225.805	0.4251	Data		14_Sensor 2	225.791	0.387464	Data		18_Sensor 2	225.806	0.300542	Data
4_Sensor 1	226	0.321458	Data		0_Sensor 1	226.005	0.42432	Data		14_Sensor 2	225.991	0.386642	Data		18_Sensor 2	226.006	0.300527	Data
4_Sensor 1	226.2	0.321397	Data		0_Sensor 1	226.205	0.424614	Data		14_Sensor 2	226.191	0.385664	Data		18_Sensor 2	226.206	0.300168	Data
4_Sensor 1	226.4	0.322127	Data		0_Sensor 1	226.405	0.424832	Data		14_Sensor 2	226.391	0.385852	Data		18_Sensor 2	226.406	0.300208	Data
4_Sensor 1	226.6	0.322683	Data		0_Sensor 1	226.605	0.424964	Data		14_Sensor 2	226.591	0.385738	Data		18_Sensor 2	226.606	0.299175	Data
4_Sensor 1	226.8	0.322917	Data		0_Sensor 1	226.805	0.425072	Data		14_Sensor 2	226.791	0.38448	Data		18_Sensor 2	226.806	0.299222	Data
4_Sensor 1	227	0.322808	Data		0_Sensor 1	227.005	0.425609	Data		14_Sensor 2	226.991	0.384109	Data		18_Sensor 2	227.006	0.298887	Data
4_Sensor 1	227.2	0.3225	Data		0_Sensor 1	227.205	0.424952	Data		14_Sensor 2	227.191	0.384325	Data		18_Sensor 2	227.206	0.299364	Data
4_Sensor 1	227.4	0.323017	Data		0_Sensor 1	227.405	0.424843	Data		14_Sensor 2	227.391	0.383909	Data		18_Sensor 2	227.406	0.29941	Data
4_Sensor 1	227.6	0.323249	Data		0_Sensor 1	227.605	0.425236	Data		14_Sensor 2	227.591	0.384745	Data		18_Sensor 2	227.606	0.299077	Data
4_Sensor 1	227.8	0.323482	Data		0_Sensor 1	227.805	0.42554	Data		14_Sensor 2	227.791	0.385137	Data		18_Sensor 2	227.806	0.298754	Data
4_Sensor 1	228	0.323606	Data		0_Sensor 1	228.005	0.425312	Data		14_Sensor 2	227.991	0.385287	Data		18_Sensor 2	228.006	0.299102	Data
4_Sensor 1	228.2	0.323593	Data		0_Sensor 1	228.205	0.424547	Data		14_Sensor 2	228.191	0.384951	Data		18_Sensor 2	228.206	0.299771	Data
4_Sensor 1	228.4	0.323383	Data		0_Sensor 1	228.405	0.424568	Data		14_Sensor 2	228.391	0.385514	Data		18_Sensor 2	228.406	0.300417	Data
4_Sensor 1	228.6	0.32432	Data		0_Sensor 1	228.605	0.425725	Data		14_Sensor 2	228.591	0.385607	Data		18_Sensor 2	228.606	0.300487	Data
4_Sensor 1	228.8	0.323399	Data		0_Sensor 1	228.805	0.424997	Data		14_Sensor 2	228.791	0.385269	Data		18_Sensor 2	228.806	0.300824	Data
4_Sensor 1	229	0.323398	Data		0_Sensor 1	229.005	0.424727	Data		14_Sensor 2	228.991	0.386057	Data		18_Sensor 2	229.006	0.301983	Data
4_Sensor 1	229.2	0.323502	Data		0_Sensor 1	229.205	0.424305	Data		14_Sensor 2	229.191	0.385571	Data		18_Sensor 2	229.206	0.302027	Data
4_Sensor 1	229.4	0.322881	Data		0_Sensor 1	229.405	0.424024	Data		14_Sensor 2	229.391	0.385508	Data		18_Sensor 2	229.406	0.302336	Data
4_Sensor 1	229.6	0.322563	Data		0_Sensor 1	229.605	0.423222	Data		14_Sensor 2	229.591	0.385586	Data		18_Sensor 2	229.606	0.303457	Data
4_Sensor 1	229.8	0.323071	Data		0_Sensor 1	229.805	0.42298	Data		14_Sensor 2	229.791	0.385991	Data		18_Sensor 2	229.806	0.303774	Data
4_Sensor 1	230	0.323052	Data		0_Sensor 1	230.005	0.421729	Data		14_Sensor 2	229.991	0.385693	Data		18_Sensor 2	230.006	0.302466	Data
4_Sensor 1	230.2	0.323495	Data		0_Sensor 1	230.205	0.421963	Data		14_Sensor 2	230.191	0.385427	Data		18_Sensor 2	230.206	0.301337	Data
4_Sensor 1	230.4	0.323903	Data		0_Sensor 1	230.405	0.422675	Data		14_Sensor 2	230.391	0.386869	Data		18_Sensor 2	230.406	0.300733	Data
4_Sensor 1	230.6	0.324153	Data		0_Sensor 1	230.605	0.422869	Data		14_Sensor 2	230.591	0.387357	Data		18_Sensor 2	230.606	0.299284	Data
4_Sensor 1	230.8	0.324223	Data		0_Sensor 1	230.805	0.423271	Data		14_Sensor 2	230.791	0.387496	Data		18_Sensor 2	230.806	0.299218	Data
4_Sensor 1	231	0.323568	Data		0_Sensor 1	231.005	0.423798	Data		14_Sensor 2	230.991	0.388358	Data		18_Sensor 2	231.006	0.299143	Data
4_Sensor 1	231.2	0.323854	Data		0_Sensor 1	231.205	0.423845	Data		14_Sensor 2	231.191	0.388408	Data		18_Sensor 2	231.206	0.298537	Data
4_Sensor 1	231.4	0.32457	Data		0_Sensor 1	231.405	0.423434	Data		14_Sensor 2	231.391	0.388499	Data		18_Sensor 2	231.406	0.298096	Data
4_Sensor 1	231.6	0.324732	Data		0_Sensor 1	231.605	0.422961	Data		14_Sensor 2	231.591	0.388424	Data		18_Sensor 2	231.606	0.297879	Data
4_Sensor 1	231.8	0.324648	Data		0_Sensor 1	231.805	0.422567	Data		14_Sensor 2	231.791	0.387992	Data		18_Sensor 2	231.806	0.297361	Data
4_Sensor 1	232	0.32405	Data		0_Sensor 1	232.005	0.422593	Data		14_Sensor 2	231.991	0.387472	Data		18_Sensor 2	232.006	0.296902	Data
4_Sensor 1	232.2	0.323536	Data		0_Sensor 1	232.205	0.422253	Data		14_Sensor 2	232.191	0.387798	Data		18_Sensor 2	232.206	0.296389	Data
4_Sensor 1	232.4	0.322949	Data		0_Sensor 1	232.405	0.422436	Data		14_Sensor 2	232.391	0.38793	Data		18_Sensor 2	232.406	0.29679	Data
4_Sensor 1	232.6	0.323476	Data		0_Sensor 1	232.605	0.421752	Data		14_Sensor 2	232.591	0.387224	Data		18_Sensor 2	232.606	0.297633	Data
4_Sensor 1	232.8	0.322768	Data		0_Sensor 1	232.805	0.421456	Data		14_Sensor 2	232.791	0.386753	Data		18_Sensor 2	232.806	0.297931	Data
4_Sensor 1	233	0.32277	Data		0_Sensor 1	233.005	0.422385	Data		14_Sensor 2	232.991	0.3869	Data		18_Sensor 2	233.006	0.298494	Data
4_Sensor 1	233.2	0.322064	Data		0_Sensor 1	233.205	0.422924	Data		14_Sensor 2	233.191	0.385889	Data		18_Sensor 2	233.206	0.29859	Data
4_Sensor 1	233.4	0.321525	Data		0_Sensor 1	233.405	0.423767	Data		14_Sensor 2	233.391	0.386118	Data		18_Sensor 2	233.406	0.299494	Data
4_Sensor 1	233.6	0.321475	Data		0_Sensor 1	233.605	0.423432	Data		14_Sensor 2	233.591	0.3872	Data		18_Sensor 2	233.606	0.299909	Data
4_Sensor 1	233.8	0.321824	Data		0_Sensor 1	233.805	0.423731	Data		14_Sensor 2	233.791	0.387759	Data		18_Sensor 2	233.806	0.299077	Data
4_Sensor 1	234	0.322123	Data		0_Sensor 1	234.005	0.423332	Data		14_Sensor 2	233.991	0.387849	Data		18_Sensor 2	234.006	0.298816	Data
4_Sensor 1	234.2	0.32288	Data		0_Sensor 1	234.205	0.424398	Data		14_Sensor 2	234.191	0.386983	Data		18_Sensor 2	234.206	0.298798	Data
4_Sensor 1	234.4	0.322821	Data		0_Sensor 1	234.405	0.425359	Data		14_Sensor 2	234.391	0.388306	Data		18_Sensor 2	234.406	0.298652	Data
4_Sensor 1	234.6	0.322831	Data		0_Sensor 1	234.605	0.425753	Data		14_Sensor 2	234.591	0.388258	Data		18_Sensor 2	234.606	0.297904	Data
4_Sensor 1	234.8	0.322835	Data		0_Sensor 1	234.805	0.425859	Data		14_Sensor 2	234.791	0.387403	Data		18_Sensor 2	234.806	0.299226	Data
4_Sensor 1	235	0.323177	Data		0_Sensor 1	235.005	0.426172	Data		14_Sensor 2	234.991	0.386819	Data		18_Sensor 2	235.006	0.299203	Data
4_Sensor 1	235.2	0.323779	Data		0_Sensor 1	235.205	0.426503	Data		14_Sensor 2	235.191	0.386315	Data		18_Sensor 2	235.206	0.298888	Data
4_Sensor 1	235.4	0.324492	Data		0_Sensor 1	235.405	0.426025	Data		14_Sensor 2	235.391	0.38541	Data		18_Sensor 2	235.406	0.299249	Data
4_Sensor 1	235.6	0.324648	Data		0_Sensor 1	235.605	0.425951	Data		14_Sensor 2	235.591	0.384984	Data		18_Sensor 2	235.606	0.299064	Data
4_Sensor 1	235.8	0.324	Data		0_Sensor 1	235.805	0.425496	Data		14_Sensor 2	235.791	0.384891	Data		18_Sensor 2	235.806	0.298371	Data
4_Sensor 1	236	0.323684	Data		0_Sensor 1	236.005	0.424778	Data		14_Sensor 2	235.991	0.384693	Data		18_Sensor 2	236.006	0.298291	Data
4_Sensor 1	236.2	0.323472	Data		0_Sensor 1	236.205	0.423854	Data		14_Sensor 2	236.191	0.385012	Data		18_Sensor 2	236.206	0.298151	Data
4_Sensor 1	236.4	0.323427	Data		0_Sensor 1	236.405	0.423565	Data		14_Sensor 2	236.391	0.383769	Data		18_Sensor 2	236.406	0.299049	Data
4_Sensor 1	236.6	0.323647	Data		0_Sensor 1	236.605	0.423496	Data		14_Sensor 2	236.591	0.383063	Data		18_Sensor 2	236.606	0.299103	Data
4_Sensor 1	236.8	0.322773	Data		0_Sensor 1	236.805	0.423756	Data		14_Sensor 2	236.791	0.382748	Data		18_Sensor 2	236.806	0.298495	Data
4_Sensor 1	237	0.322562	Data		0_Sensor 1	237.005	0.423317	Data		14_Sensor 2	236.991	0.383362	Data		18_Sensor 2	237.006	0.298697	Data
4_Sensor 1	237.2	0.321648	Data		0_Sensor 1	237.205	0.422272	Data		14_Sensor 2	237.191	0.383319	Data		18_Sensor 2	237.206	0.299175	Data
4_Sensor 1	237.4	0.321329	Data		0_Sensor 1	237.405	0.422087	Data		14_Sensor 2	237.391	0.384028	Data		18_Sensor 2	237.406	0.299033	Data
4_Sensor 1	237.6	0.321057	Data		0_Sensor 1	237.605	0.421572	Data		14_Sensor 2	237.591	0.384335	Data		18_Sensor 2	237.606	0.299512	Data
4_Sensor 1	237.8	0.32021	Data		0_Sensor 1	237.805	0.421717	Data		14_Sensor 2	237.791	0.384039	Data		18_Sensor 2	237.806	0.29994	Data
4_Sensor 1	238	0.318699	Data		0_Sensor 1	238.005	0.42129	Data		14_Sensor 2	237.991	0.383709	Data		18_Sensor 2	238.006	0.299988	Data
4_Sensor 1	238.2	0.318334	Data		0_Sensor 1	238.205	0.421606	Data		14_Sensor 2	238.191	0.383531	Data		18_Sensor 2	238.206	0.299779	Data
4_Sensor 1	238.4	0.317342	Data		0_Sensor 1	238.405	0.422137	Data		14_Sensor 2	238.391	0.384399	Data		18_Sensor 2	238.406	0.299685	Data
4_Sensor 1	238.6	0.317751	Data		0_Sensor 1	238.605	0.422642	Data		14_Sensor 2	238.591	0.384014	Data		18_Sensor 2	238.606	0.300425	Data
4_Sensor 1	238.8	0.318338	Data		0_Sensor 1	238.805	0.423225	Data		14_Sensor 2	238.791	0.383983	Data		18_Sensor 2	238.806	0.301382	Data
4_Sensor 1	239	0.318802	Data		0_Sensor 1	239.005	0.423958	Data		14_Sensor 2	238.991	0.384292	Data		18_Sensor 2	239.006	0.300503	Data
4_Sensor 1	239.2	0.318929	Data		0_Sensor 1	239.205	0.424323	Data		14_Sensor 2	239.191	0.38473	Data		18_Sensor 2	239.206	0.299914	Data
4_Sensor 1	239.4	0.319913	Data		0_Sensor 1	239.405	0.423794	Data		14_Sensor 2	239.391	0.384203	Data		18_Sensor 2	239.406	0.299121	Data
4_Sensor 1	239.6	0.319771	Data		0_Sensor 1	239.605	0.423235	Data		14_Sensor 2	239.591	0.384255	Data		18_Sensor 2	239.606	0.298264	Data
4_Sensor 1	239.8	0.320564	Data		0_Sensor 1	239.805	0.422638	Data		14_Sensor 2	239.791	0.383871	Data		18_Sensor 2	239.806	0.297809	Data
4_Sensor 1	240	0.321279	Data		0_Sensor 1	240.005	0.422554	Data		14_Sensor 2	239.991	0.383926	Data		18_Sensor 2	240.006	0.296913	Data
4_Sensor 1	240.2	0.321844	Data		0_Sensor 1	240.205	0.422492	Data		14_Sensor 2	240.191	0.384246	Data		18_Sensor 2	240.206	0.295701	Data
4_Sensor 1	240.4	0.321889	Data		0_Sensor 1	240.405	0.422977	Data		14_Sensor 2	240.391	0.384012	Data		18_Sensor 2	240.406	0.29617	Data
4_Sensor 1	240.6	0.321651	Data		0_Sensor 1	240.605	0.422457	Data		14_Sensor 2	240.591	0.383981	Data		18_Sensor 2	240.606	0.295965	Data
4_Sensor 1	240.8	0.322935	Data		0_Sensor 1	240.805	0.422859	Data		14_Sensor 2	240.791	0.384825	Data		18_Sensor 2	240.806	0.29594	Data
4_Sensor 1	241	0.323417	Data		0_Sensor 1	241.005	0.422875	Data		14_Sensor 2	240.991	0.384947	Data		18_Sensor 2	241.006	0.296559	Data
4_Sensor 1	241.2	0.323286	Data		0_Sensor 1	241.205	0.422226	Data		14_Sensor 2	241.191	0.384394	Data		18_Sensor 2	241.206	0.296428	Data
4_Sensor 1	241.4	0.323553	Data		0_Sensor 1	241.405	0.423674	Data		14_Sensor 2	241.391	0.384688	Data		18_Sensor 2	241.406	0.296832	Data
4_Sensor 1	241.6	0.323596	Data		0_Sensor 1	241.605	0.424477	Data		14_Sensor 2	241.591	0.384595	Data		18_Sensor 2	241.606	0.298669	Data
4_Sensor 1	241.8	0.322175	Data		0_Sensor 1	241.805	0.424468	Data		14_Sensor 2	241.791	0.383345	Data		18_Sensor 2	241.806	0.298976	Data
4_Sensor 1	242	0.321775	Data		0_Sensor 1	242.005	0.424275	Data		14_Sensor 2	241.991	0.383473	Data		18_Sensor 2	242.006	0.298315	Data
4_Sensor 1	242.2	0.322655	Data		0_Sensor 1	242.205	0.424919	Data		14_Sensor 2	242.191	0.383823	Data		18_Sensor 2	242.206	0.299648	Data
4_Sensor 1	242.4	0.323572	Data		0_Sensor 1	242.405	0.425237	Data		14_Sensor 2	242.391	0.383931	Data		18_Sensor 2	242.406	0.300484	Data
4_Sensor 1	242.6	0.323795	Data		0_Sensor 1	242.605	0.426524	Data		14_Sensor 2	242.591	0.384911	Data		18_Sensor 2	242.606	0.301172	Data
4_Sensor 1	242.8	0.323898	Data		0_Sensor 1	242.805	0.426784	Data		14_Sensor 2	242.791	0.385765	Data		18_Sensor 2	242.806	0.30093	Data
4_Sensor 1	243	0.323591	Data		0_Sensor 1	243.005	0.426714	Data		14_Sensor 2	242.991	0.38612	Data		18_Sensor 2	243.006	0.300954	Data
4_Sensor 1	243.2	0.322716	Data		0_Sensor 1	243.205	0.426662	Data		14_Sensor 2	243.191	0.385991	Data		18_Sensor 2	243.206	0.30063	Data
4_Sensor 1	243.4	0.321964	Data		0_Sensor 1	243.405	0.425861	Data		14_Sensor 2	243.391	0.38569	Data		18_Sensor 2	243.406	0.29981	Data
4_Sensor 1	243.6	0.321698	Data		0_Sensor 1	243.605	0.425835	Data		14_Sensor 2	243.591	0.385377	Data		18_Sensor 2	243.606	0.300063	Data
4_Sensor 1	243.8	0.322018	Data		0_Sensor 1	243.805	0.424856	Data		14_Sensor 2	243.791	0.385235	Data		18_Sensor 2	243.806	0.30005	Data
4_Sensor 1	244	0.321475	Data		0_Sensor 1	244.005	0.42513	Data		14_Sensor 2	243.991	0.385145	Data		18_Sensor 2	244.006	0.299912	Data
4_Sensor 1	244.2	0.321116	Data		0_Sensor 1	244.205	0.425037	Data		14_Sensor 2	244.191	0.385201	Data		18_Sensor 2	244.206	0.299006	Data
4_Sensor 1	244.4	0.320557	Data		0_Sensor 1	244.405	0.424587	Data		14_Sensor 2	244.391	0.385329	Data		18_Sensor 2	244.406	0.299578	Data
4_Sensor 1	244.6	0.320543	Data		0_Sensor 1	244.605	0.424641	Data		14_Sensor 2	244.591	0.385334	Data		18_Sensor 2	244.606	0.2996	Data
4_Sensor 1	244.8	0.321497	Data		0_Sensor 1	244.805	0.425739	Data		14_Sensor 2	244.791	0.385871	Data		18_Sensor 2	244.806	0.299647	Data
4_Sensor 1	245	0.321315	Data		0_Sensor 1	245.005	0.424895	Data		14_Sensor 2	244.991	0.385833	Data		18_Sensor 2	245.006	0.299891	Data
4_Sensor 1	245.2	0.321043	Data		0_Sensor 1	245.205	0.424987	Data		14_Sensor 2	245.191	0.38578	Data		18_Sensor 2	245.206	0.300086	Data
4_Sensor 1	245.4	0.321127	Data		0_Sensor 1	245.405	0.42535	Data		14_Sensor 2	245.391	0.386209	Data		18_Sensor 2	245.406	0.301081	Data
4_Sensor 1	245.6	0.321267	Data		0_Sensor 1	245.605	0.424374	Data		14_Sensor 2	245.591	0.38676	Data		18_Sensor 2	245.606	0.301425	Data
4_Sensor 1	245.8	0.320917	Data		0_Sensor 1	245.805	0.423418	Data		14_Sensor 2	245.791	0.385817	Data		18_Sensor 2	245.806	0.300146	Data
4_Sensor 1	246	0.321928	Data		0_Sensor 1	246.005	0.422942	Data		14_Sensor 2	245.991	0.386844	Data		18_Sensor 2	246.006	0.300381	Data
4_Sensor 1	246.2	0.322014	Data		0_Sensor 1	246.205	0.422853	Data		14_Sensor 2	246.191	0.387068	Data		18_Sensor 2	246.206	0.301319	Data
4_Sensor 1	246.4	0.321824	Data		0_Sensor 1	246.405	0.423003	Data		14_Sensor 2	246.391	0.388195	Data		18_Sensor 2	246.406	0.301695	Data
4_Sensor 1	246.6	0.32098	Data		0_Sensor 1	246.605	0.423244	Data		14_Sensor 2	246.591	0.388998	Data		18_Sensor 2	246.606	0.301731	Data
4_Sensor 1	246.8	0.320472	Data		0_Sensor 1	246.805	0.422983	Data		14_Sensor 2	246.791	0.38908	Data		18_Sensor 2	246.806	0.301864	Data
4_Sensor 1	247	0.319701	Data		0_Sensor 1	247.005	0.422734	Data		14_Sensor 2	246.991	0.388713	Data		18_Sensor 2	247.006	0.301872	Data
4_Sensor 1	247.2	0.318715	Data		0_Sensor 1	247.205	0.423021	Data		14_Sensor 2	247.191	0.387573	Data		18_Sensor 2	247.206	0.301628	Data
4_Sensor 1	247.4	0.317939	Data		0_Sensor 1	247.405	0.422778	Data		14_Sensor 2	247.391	0.388142	Data		18_Sensor 2	247.406	0.300305	Data
4_Sensor 1	247.6	0.318091	Data		0_Sensor 1	247.605	0.423194	Data		14_Sensor 2	247.591	0.38757	Data		18_Sensor 2	247.606	0.301035	Data
4_Sensor 1	247.8	0.318167	Data		0_Sensor 1	247.805	0.422674	Data		14_Sensor 2	247.791	0.387013	Data		18_Sensor 2	247.806	0.300942	Data
4_Sensor 1	248	0.318332	Data		0_Sensor 1	248.005	0.423547	Data		14_Sensor 2	247.991	0.38604	Data		18_Sensor 2	248.006	0.301226	Data
4_Sensor 1	248.2	0.318407	Data		0_Sensor 1	248.205	0.423036	Data		14_Sensor 2	248.191	0.385748	Data		18_Sensor 2	248.206	0.300253	Data
4_Sensor 1	248.4	0.318759	Data		0_Sensor 1	248.405	0.423412	Data		14_Sensor 2	248.391	0.385657	Data		18_Sensor 2	248.406	0.300433	Data
4_Sensor 1	248.6	0.319214	Data		0_Sensor 1	248.605	0.424103	Data		14_Sensor 2	248.591	0.385504	Data		18_Sensor 2	248.606	0.300606	Data
4_Sensor 1	248.8	0.320238	Data		0_Sensor 1	248.805	0.424343	Data		14_Sensor 2	248.791	0.385414	Data		18_Sensor 2	248.806	0.300254	Data
4_Sensor 1	249	0.320124	Data		0_Sensor 1	249.005	0.423915	Data		14_Sensor 2	248.991	0.385474	Data		18_Sensor 2	249.006	0.299888	Data
4_Sensor 1	249.2	0.320068	Data		0_Sensor 1	249.205	0.424381	Data		14_Sensor 2	249.191	0.386085	Data		18_Sensor 2	249.206	0.299487	Data
4_Sensor 1	249.4	0.321315	Data		0_Sensor 1	249.405	0.424196	Data		14_Sensor 2	249.391	0.386913	Data		18_Sensor 2	249.406	0.299517	Data
4_Sensor 1	249.6	0.321465	Data		0_Sensor 1	249.605	0.424228	Data		14_Sensor 2	249.591	0.387352	Data		18_Sensor 2	249.606	0.298497	Data
4_Sensor 1	249.8	0.321476	Data		0_Sensor 1	249.805	0.42455	Data		14_Sensor 2	249.791	0.386869	Data		18_Sensor 2	249.806	0.297708	Data
4_Sensor 1	250	0.321395	Data		0_Sensor 1	250.005	0.424911	Data		14_Sensor 2	249.991	0.388115	Data		18_Sensor 2	250.006	0.29864	Data
4_Sensor 1	250.2	0.320815	Data		0_Sensor 1	250.205	0.424496	Data		14_Sensor 2	250.191	0.388203	Data		18_Sensor 2	250.206	0.299247	Data
4_Sensor 1	250.4	0.320875	Data		0_Sensor 1	250.405	0.424017	Data		14_Sensor 2	250.391	0.388524	Data		18_Sensor 2	250.406	0.299038	Data
4_Sensor 1	250.6	0.320779	Data		0_Sensor 1	250.605	0.423847	Data		14_Sensor 2	250.591	0.387686	Data		18_Sensor 2	250.606	0.298079	Data
4_Sensor 1	250.8	0.320624	Data		0_Sensor 1	250.805	0.424172	Data		14_Sensor 2	250.791	0.387596	Data		18_Sensor 2	250.806	0.297914	Data
4_Sensor 1	251	0.320484	Data		0_Sensor 1	251.005	0.423875	Data		14_Sensor 2	250.991	0.386857	Data		18_Sensor 2	251.006	0.297118	Data
4_Sensor 1	251.2	0.319889	Data		0_Sensor 1	251.205	0.42378	Data		14_Sensor 2	251.191	0.38649	Data		18_Sensor 2	251.206	0.297714	Data
4_Sensor 1	251.4	0.319286	Data		0_Sensor 1	251.405	0.423598	Data		14_Sensor 2	251.391	0.387218	Data		18_Sensor 2	251.406	0.296807	Data
4_Sensor 1	251.6	0.320294	Data		0_Sensor 1	251.605	0.42364	Data		14_Sensor 2	251.591	0.386327	Data		18_Sensor 2	251.606	0.297287	Data
4_Sensor 1	251.8	0.3209	Data		0_Sensor 1	251.805	0.423134	Data		14_Sensor 2	251.791	0.386616	Data		18_Sensor 2	251.806	0.297163	Data
4_Sensor 1	252	0.32125	Data		0_Sensor 1	252.005	0.423255	Data		14_Sensor 2	251.991	0.385739	Data		18_Sensor 2	252.006	0.29723	Data
[truncated: 58,739 more rows]

## Sheet: Sup Fig S7D
	% of cells that bind RBD-Fc
[truncated: 8 more rows]

## Sheet: Sup Fig S7E
		Conc (µg/mL)		(humVHH)2/WT-Fc				humVHH/WT-Fc				humVHH_S56A/LALAPG-Fc/Gen2				(humVHH_S56A)2/LALAPG-Fc/Gen2
[truncated: 10 more rows]

[truncated: 10 more sheets: Sup Fig S12A left panel, Sup Fig S12A right panel, Sup fig S12B, Sup Fig S13A, Sup Fig S13B, Sup Fig S13C, Sup Fig S13D, Sup FigS13E, Sup Fig S16B, Sup Fig16C]
